# Supplementary material for: Transcriptomic Profiling of High-Density Giardia Foci Encysting in the Murine Proximal Intestine
Source: Front Cell Infect Microbiol. 2017 May 31;7:227. doi: 10.3389/fcimb.2017.00227 (PMC5450421; doi:10.3389/fcimb.2017.00227)
Supplement: Supplemental Table 1 — Quantification of whole body and ex vivo bioluminescent imagine at day 3 and day 7 p.i. for transcriptomic sampling of foci. [file Table1.XLSX]

## Sheet: day 3 p.i.
Whole animal BLI
	Whole Body	Total Flux [p/s]	Avg Radiance [p/s/cm²/sr]	Stdev Radiance	Min Radiance	Max Radiance
	3B	14530000	59080	237800	-1070	2502000
	3D	37670000	191500	579800	-387.8	4021000
Ex vivo BLI foci
	Focus	Total Flux [p/s]	Avg Radiance [p/s/cm²/sr]	Stdev Radiance	Min Radiance	Max Radiance	ex vivo	region
		5014000	149900	220800	289	1064000	3 cm	pSI
	ROI 1	2773000	68970	179800	-478.7	1721000	3 cm	pSI
		12090000	276400	428600	478.8	1724000	3 cm	pSI
		2529000	72160	163600	-718	927500	3 cm	pSI
		604900	18660	28050	-160.9	133600	3 cm	pSI
		1028000	30230	46540	-457.8	201100	3 cm	pSI
		175300	7724	10470	-589.8	42550	3 cm	pSI
		139600	4116	4531	-740.1	20890	3 cm	dSI
		75350	2106	2011	-663.2	10750	3 cm	dSI
		50430	2094	2174	-810.6	9398	3 cm	dSI
	Focus	Total Flux [p/s]	Avg Radiance [p/s/cm²/sr]	Stdev Radiance	Min Radiance	Max Radiance	ex vivo	region
	ROI 4	14950000	381300	653500	292.3	2963000	3 cm	pSI
		8130000	266700	454700	663.8	2069000	3 cm	pSI
		1389000	66530	97390	-643.8	490400	3 cm	pSI
		1191000	38950	44930	-178.7	218400	3 cm	pSI
		333100	13040	15980	-323.6	83170	3 cm
		201500	6392	8564	-532.3	42820	3 cm	dSI
		261100	9295	11830	-573.4	61080	3 cm	dSI
		78600	2790	3126	-429.1	18230	3 cm	dSI
		55830	2257	2110	-781.6	11500	3 cm	dSI
		49430	2291	2344	-395.5	11900	~1.5 cm	dSI

## Sheet: day 7 p.i.
Whole animal BLI
	Whole Body	Total Flux [p/s]	Avg Radiance [p/s/cm²/sr]	Stdev Radiance	Min Radiance	Max Radiance
	7C	24740000	119700	410300	-902.8	3949000
	7D	10540000	48290	166000	-665.2	2309000
Ex vivo BLI foci
	Focus	Total Flux [p/s]	Avg Radiance [p/s/cm²/sr]	Stdev Radiance	Min Radiance	Max Radiance	ex vivo	region
		11060000	14380	51500	-1324	704100	S
	ROI 2	2305000	83200	104200	-410.7	481500	pSI	0-2cm
		767500	37880	56800	-319.8	324600	pSI	3-5cm
		1880000	68120	93190	-266.1	398800	pSI	6-8cm
		801100	35120	62770	-500.9	258300	pSI	9-11cm
		454200	17260	22670	-424.7	115400	pSI	12-14cm
		243300	12630	14820	-337.8	58050	pSI	15-17cm
		472800	26230	37800	-540.2	188500	pSI	18-20cm
		3086000	119300	163600	72.46	704100	dSI	21-23cm
		292800	12080	24450	-856.5	138200	dSI	24-26cm
		130100	2946	4350	-956.5	20780	dSI	27-29cm
		187300	3016	2919	-683.6	29900	cecum
	Focus	Total Flux [p/s]	Avg Radiance [p/s/cm²/sr]	Stdev Radiance	Min Radiance	Max Radiance	ex vivo	region
		5179000	6487	23950	-1301	438200	S
		1280000	43030	65870	-312.6	438200	pSI	0-2cm
	ROI 3	511600	20780	32430	-623.9	210200	pSI	3-5cm
		676200	21240	36710	-914.4	176200	pSI	6-8cm
		130800	3818	4651	-600.6	19000	pSI	9-11cm
		77510	2598	3184	-793.2	12410	pSI	12-14cm
		569600	17650	34550	-1236	218200	pSI	15-17cm
		1020000	26370	56390	-655.5	391400	pSI	18-20cm
		117400	5055	8246	-745.8	45260	dSI	21-23cm
		287200	8808	17410	-939.6	132200	dSI	24-26cm
		203700	2710	2603	-918.1	15520	cecum
