# Supplementary material for: Transcriptomic Profiling of High-Density Giardia Foci Encysting in the Murine Proximal Intestine
Source: Front Cell Infect Microbiol. 2017 May 31;7:227. doi: 10.3389/fcimb.2017.00227 (PMC5450421; doi:10.3389/fcimb.2017.00227)
Supplement: Supplemental Table 2 — FPKM of all genes in the in vivo and in vitro transcriptomes. [file Table2.XLSX]

## Sheet: tophat_cuffdiff_results
GiardiaDB	Gene description	Fold change, (in vivo)/(in vitro)	test_id	gene_id	gene	locus	sample_1	sample_2	status	value_1	value_2	log2(fold_change)	test_stat	p_value	q_value	significant	tracking_id	class_code	gene_id	gene_short_name	tss_id	locus	length	coverage	giardia_in_vivo_prox3-9cm_FPKM	giardia_in_vivo_prox3-9cm_conf_lo	giardia_in_vivo_prox3-9cm_conf_hi	giardia_in_vivo_prox3-9cm_status	giardia_in_vitro_FPKM	giardia_in_vitro_conf_lo	giardia_in_vitro_conf_hi	giardia_in_vitro_status
GL50803_5435	Cyst wall protein 2	152.802	TCONS_00005618	XLOC_005367	-	supercontig_592:1078111-1079200	giardia_in_vivo_prox3-9cm	giardia_in_vitro	OK	11050.2	72.317	-7.25553	-6.96349	5e-05	0.000631375	yes	TCONS_00005618	=	XLOC_005367	-	TSS5587	supercontig_592:1078111-1079200	1089	-	11050.2	0	23382.4	OK	72.317	6.00141	138.633	OK
GL50803_14259	Glucose 6-phosphate N-acetyltransferase	145.497	TCONS_00002894	XLOC_002765	-	supercontig_578:420779-421397	giardia_in_vivo_prox3-9cm	giardia_in_vitro	OK	4314.15	29.6512	-7.18484	-4.7184	5e-05	0.000631375	yes	TCONS_00002894	=	XLOC_002765	-	TSS2878	supercontig_578:420779-421397	618	-	4314.15	205.411	8422.89	OK	29.6512	0	85.511	OK
GL50803_17120	CEGP1 protein	28.5196	TCONS_00003044	XLOC_002911	-	supercontig_578:1300874-1302497	giardia_in_vivo_prox3-9cm	giardia_in_vitro	OK	519.324	18.2094	-4.83388	-4.18867	5e-05	0.000631375	yes	TCONS_00003044	=	XLOC_002911	-	TSS3027	supercontig_578:1300874-1302497	1623	-	519.324	154.161	884.488	OK	18.2094	0	44.3769	OK
GL50803_7982	UDP-glucose 4-epimerase	26.2653	TCONS_00005340	XLOC_005099	-	supercontig_592:1219941-1221099	giardia_in_vivo_prox3-9cm	giardia_in_vitro	OK	1764.34	67.1739	-4.71508	-5.19445	5e-05	0.000631375	yes	TCONS_00005340	=	XLOC_005099	-	TSS5310	supercontig_592:1219941-1221099	1158	-	1764.34	235.201	3293.47	OK	67.1739	5.89019	128.458	OK
GL50803_86908	Hypothetical protein	24.4863	TCONS_00004691	XLOC_004475	-	supercontig_589:638268-638469	giardia_in_vivo_prox3-9cm	giardia_in_vitro	OK	13593.7	555.156	-4.6139	-4.05021	5e-05	0.000631375	yes	TCONS_00004691	=	XLOC_004475	-	TSS4664	supercontig_589:638268-638469	201	-	13593.7	5495.9	21691.5	OK	555.156	0	1367.11	OK
GL50803_15521	High cysteine membrane protein Group 2	19.7246	TCONS_00005522	XLOC_005273	-	supercontig_592:697533-699153	giardia_in_vivo_prox3-9cm	giardia_in_vitro	OK	126.52	6.41434	-4.30192	-3.14489	0.0001	0.00117181	yes	TCONS_00005522	=	XLOC_005273	-	TSS5492	supercontig_592:697533-699153	1620	-	126.52	48.6709	204.37	OK	6.41434	0	17.9199	OK
GL50803_16936	High cysteine membrane protein EGF-like	15.6689	TCONS_00005170	XLOC_004938	-	supercontig_592:641417-645983	giardia_in_vivo_prox3-9cm	giardia_in_vitro	OK	407.97	26.0369	-3.96983	-5.42308	5e-05	0.000631375	yes	TCONS_00005170	=	XLOC_004938	-	TSS5142	supercontig_592:641417-645983	4566	-	407.97	103.239	712.7	OK	26.0369	8.15094	43.9229	OK
GL50803_115158	High cysteine protein	15.6416	TCONS_00002224	XLOC_002121	-	supercontig_577:1294230-1295595	giardia_in_vivo_prox3-9cm	giardia_in_vitro	OK	704.894	45.0654	-3.96732	-4.69866	5e-05	0.000631375	yes	TCONS_00002224	=	XLOC_002121	-	TSS2212	supercontig_577:1294230-1295595	1365	-	704.894	254.876	1154.91	OK	45.0654	0.852312	89.2784	OK
GL50803_33672	Hypothetical protein	14.2999	TCONS_00002649	XLOC_002532	-	supercontig_578:1203907-1206016	giardia_in_vivo_prox3-9cm	giardia_in_vitro	OK	414.28	28.9708	-3.83793	-4.93243	5e-05	0.000631375	yes	TCONS_00002649	=	XLOC_002532	-	TSS2635	supercontig_578:1203907-1206016	2109	-	414.28	177.322	651.238	OK	28.9708	2.47576	55.4659	OK
GL50803_25013	High cysteine protein	13.3069	TCONS_00002485	XLOC_002371	-	supercontig_578:268149-268341	giardia_in_vivo_prox3-9cm	giardia_in_vitro	OK	39321.1	2954.94	-3.7341	-5.42789	5e-05	0.000631375	yes	TCONS_00002485	=	XLOC_002371	-	TSS2472	supercontig_578:268149-268341	192	-	39321.1	19583.9	59058.3	OK	2954.94	558.73	5351.14	OK
GL50803_14748	Hypothetical protein	13.2137	TCONS_00003144	XLOC_003005	-	supercontig_579:53030-53552	giardia_in_vivo_prox3-9cm	giardia_in_vitro	OK	1993.28	150.849	-3.72396	-4.24139	5e-05	0.000631375	yes	TCONS_00003144	=	XLOC_003005	-	TSS3125	supercontig_579:53030-53552	483	-	1993.28	927.667	3058.9	OK	150.849	0	315.801	OK
GL50803_16318	High cysteine membrane protein Group 1	13.1925	TCONS_00002228	XLOC_002125	-	supercontig_577:1324447-1330678	giardia_in_vivo_prox3-9cm	giardia_in_vitro	OK	650.251	49.2893	-3.72165	-5.39893	5e-05	0.000631375	yes	TCONS_00002228	=	XLOC_002125	-	TSS2216	supercontig_577:1324447-1330678	6231	-	650.251	130.909	1169.59	OK	49.2893	23.4271	75.1515	OK
GL50803_17043	Glyceraldehyde 3-phosphate dehydrogenase	13.0015	TCONS_00003629	XLOC_003465	-	supercontig_579:682198-684193	giardia_in_vivo_prox3-9cm	giardia_in_vitro	OK	1777.31	136.7	-3.70061	-5.52563	5e-05	0.000631375	yes	TCONS_00003629	=	XLOC_003465	-	TSS3609	supercontig_579:682198-684193	1224	-	1777.31	725.481	2829.14	OK	136.7	38.9109	234.489	OK
GL50803_11642	Ceramide glucosyltransferase	12.6557	TCONS_00003781	XLOC_003607	-	supercontig_581:267099-269384	giardia_in_vivo_prox3-9cm	giardia_in_vitro	OK	232.079	18.3379	-3.66171	-2.64152	0.0001	0.00117181	yes	TCONS_00003781	=	XLOC_003607	-	TSS3760	supercontig_581:267099-269384	1614	-	232.079	0	467.684	OK	18.3379	0	48.2593	OK
GL50803_32245	Hypothetical protein	12.4473	TCONS_00003309	XLOC_003160	-	supercontig_579:594252-594905	giardia_in_vivo_prox3-9cm	giardia_in_vitro	OK	44121.4	3544.65	-3.63776	-3.39135	5e-05	0.000631375	yes	TCONS_00003309	=	XLOC_003160	-	TSS3289	supercontig_579:594252-594905	291	-	44121.4	188.579	88054.2	OK	3544.65	0	7459.46	OK
GL50803_28112	Hypothetical protein	11.7411	TCONS_00004202	XLOC_004006	-	supercontig_589:223665-223875	giardia_in_vivo_prox3-9cm	giardia_in_vitro	OK	4958.79	422.345	-3.55349	-2.35249	0.0015	0.0116542	yes	TCONS_00004202	=	XLOC_004006	-	TSS4178	supercontig_589:223665-223875	210	-	4958.79	1250.96	8666.62	OK	422.345	0	1248.44	OK
GL50803_10217	Cathepsin B precursor	11.6698	TCONS_00003234	XLOC_003091	-	supercontig_579:368090-369127	giardia_in_vivo_prox3-9cm	giardia_in_vitro	OK	4685.11	401.474	-3.5447	-6.06531	5e-05	0.000631375	yes	TCONS_00003234	=	XLOC_003091	-	TSS3215	supercontig_579:368090-369127	912	-	4685.11	1784.48	7585.74	OK	401.474	191.672	611.276	OK
GL50803_2897	Furin precursor putative serine protease	11.5774	TCONS_00004328	XLOC_004122	-	supercontig_589:687547-689872	giardia_in_vivo_prox3-9cm	giardia_in_vitro	OK	495.411	42.7913	-3.53323	-4.08303	5e-05	0.000631375	yes	TCONS_00004328	=	XLOC_004122	-	TSS4302	supercontig_589:687547-689872	2325	-	495.411	37.6676	953.154	OK	42.7913	10.0515	75.5312	OK
GL50803_112432	High cysteine membrane protein Group 5	11.2569	TCONS_00004580	XLOC_004366	-	supercontig_589:159555-161750	giardia_in_vivo_prox3-9cm	giardia_in_vitro	OK	387.313	34.4067	-3.49274	-4.68422	5e-05	0.000631375	yes	TCONS_00004580	=	XLOC_004366	-	TSS4553	supercontig_589:159555-161750	1980	-	387.313	193.108	581.519	OK	34.4067	3.30584	65.5075	OK
GL50803_88960	Hypothetical protein	11.2561	TCONS_00002073	XLOC_001978	-	supercontig_577:726361-728059	giardia_in_vivo_prox3-9cm	giardia_in_vitro	OK	1718.23	152.649	-3.49263	-4.95639	5e-05	0.000631375	yes	TCONS_00002073	=	XLOC_001978	-	TSS2061	supercontig_577:726361-728059	825	-	1718.23	800.947	2635.51	OK	152.649	27.7656	277.533	OK
GL50803_115066	High cysteine membrane protein VSP-like	10.6278	TCONS_00001077	XLOC_001032	-	supercontig_573:885641-889145	giardia_in_vivo_prox3-9cm	giardia_in_vitro	OK	385.673	36.2892	-3.40977	-5.11868	5e-05	0.000631375	yes	TCONS_00001077	=	XLOC_001032	-	TSS1071	supercontig_573:885641-889145	3504	-	385.673	142.44	628.907	OK	36.2892	11.8096	60.7689	OK
GL50803_5919	Cation efflux family protein	10.5943	TCONS_00000237	XLOC_000229	-	supercontig_572:188192-191070	giardia_in_vivo_prox3-9cm	giardia_in_vitro	OK	393.082	37.1032	-3.40522	-4.03714	5e-05	0.000631375	yes	TCONS_00000237	=	XLOC_000229	-	TSS236	supercontig_572:188192-191070	1578	-	393.082	171.287	614.878	OK	37.1032	0	75.1025	OK
GL50803_40376	High cysteine non-variant cyst protein	10.5736	TCONS_00002500	XLOC_002386	-	supercontig_578:337751-342581	giardia_in_vivo_prox3-9cm	giardia_in_vitro	OK	415.032	39.2517	-3.4024	-5.34742	5e-05	0.000631375	yes	TCONS_00002500	=	XLOC_002386	-	TSS2487	supercontig_578:337751-342581	4830	-	415.032	141.176	688.889	OK	39.2517	16.2759	62.2275	OK
GL50803_7719	Hypothetical protein	10.4577	TCONS_00005242	XLOC_005006	-	supercontig_592:862129-863534	giardia_in_vivo_prox3-9cm	giardia_in_vitro	OK	6786.52	648.951	-3.38649	-5.1342	5e-05	0.000631375	yes	TCONS_00005242	=	XLOC_005006	-	TSS5213	supercontig_592:862129-863534	678	-	6786.52	1721.41	11851.6	OK	648.951	306.126	991.777	OK
GL50803_8960	Hypothetical protein	10.2976	TCONS_00003668	XLOC_003499	-	supercontig_579:880316-881264	giardia_in_vivo_prox3-9cm	giardia_in_vitro	OK	956.498	92.8855	-3.36424	-4.6695	5e-05	0.000631375	yes	TCONS_00003668	=	XLOC_003499	-	TSS3647	supercontig_579:880316-881264	948	-	956.498	464.661	1448.34	OK	92.8855	13.3523	172.419	OK
GL50803_16842	High cysteine membrane protein Group 2	10.0847	TCONS_00001217	XLOC_001165	-	supercontig_573:1432206-1435703	giardia_in_vivo_prox3-9cm	giardia_in_vitro	OK	1506.2	149.355	-3.33409	-4.7639	5e-05	0.000631375	yes	TCONS_00001217	=	XLOC_001165	-	TSS1210	supercontig_573:1432206-1435703	2169	-	1506.2	580.209	2432.19	OK	149.355	37.2527	261.458	OK
GL50803_113268	Notch 2	9.95852	TCONS_00001459	XLOC_001394	-	supercontig_577:433234-434497	giardia_in_vivo_prox3-9cm	giardia_in_vitro	OK	71.8357	7.21349	-3.31593	-2.15491	0.00065	0.00578398	yes	TCONS_00001459	=	XLOC_001394	-	TSS1449	supercontig_577:433234-434497	1263	-	71.8357	0.0305933	143.641	OK	7.21349	0	20.8074	OK
GL50803_15832	Aminoacyl-histidine dipeptidase	9.86245	TCONS_00002202	XLOC_002099	-	supercontig_577:1195366-1196941	giardia_in_vivo_prox3-9cm	giardia_in_vitro	OK	4743.68	480.984	-3.30195	-5.17714	5e-05	0.000631375	yes	TCONS_00002202	=	XLOC_002099	-	TSS2190	supercontig_577:1195366-1196941	1575	-	4743.68	1229.5	8257.86	OK	480.984	248.836	713.131	OK
GL50803_91707	High cysteine membrane protein Group 1	9.66919	TCONS_00002689	XLOC_002571	-	supercontig_578:1354070-1356140	giardia_in_vivo_prox3-9cm	giardia_in_vitro	OK	917.966	94.9372	-3.2734	-5.71706	5e-05	0.000631375	yes	TCONS_00002689	=	XLOC_002571	-	TSS2675	supercontig_578:1354070-1356140	2070	-	917.966	428.834	1407.1	OK	94.9372	39.0846	150.79	OK
GL50803_21321	High cysteine membrane protein Group 5	9.65582	TCONS_00000494	XLOC_000478	-	supercontig_573:212895-214980	giardia_in_vivo_prox3-9cm	giardia_in_vitro	OK	693.347	71.8061	-3.2714	-5.47247	5e-05	0.000631375	yes	TCONS_00000494	=	XLOC_000478	-	TSS492	supercontig_573:212895-214980	2028	-	693.347	337.857	1048.84	OK	71.8061	25.0554	118.557	OK
GL50803_21942	NADP-specific glutamate dehydrogenase	8.89206	TCONS_00006097	XLOC_005813	-	supercontig_624:342652-345070	giardia_in_vivo_prox3-9cm	giardia_in_vitro	OK	5563.28	625.646	-3.15252	-4.89832	5e-05	0.000631375	yes	TCONS_00006097	=	XLOC_005813	-	TSS6065	supercontig_624:342652-345070	1350	-	5563.28	1457.94	9668.62	OK	625.646	311.895	939.397	OK
GL50803_8048	Hypothetical protein	8.79478	TCONS_00000184	XLOC_000177	-	supercontig_572:30431-31667	giardia_in_vivo_prox3-9cm	giardia_in_vitro	OK	1377.79	156.66	-3.13665	-5.53592	5e-05	0.000631375	yes	TCONS_00000184	=	XLOC_000177	-	TSS183	supercontig_572:30431-31667	1236	-	1377.79	687.379	2068.2	OK	156.66	61.9009	251.418	OK
GL50803_9062	Long chain fatty acid CoA ligase 5	8.66879	TCONS_00000461	XLOC_000446	-	supercontig_573:91682-94244	giardia_in_vivo_prox3-9cm	giardia_in_vitro	OK	1503.74	173.466	-3.11583	-5.44373	5e-05	0.000631375	yes	TCONS_00000461	=	XLOC_000446	-	TSS460	supercontig_573:91682-94244	2562	-	1503.74	577.171	2430.31	OK	173.466	86.7454	260.186	OK
GL50803_112584	High cysteine membrane protein VSP-like	8.53464	TCONS_00001482	XLOC_001416	-	supercontig_577:503432-505871	giardia_in_vivo_prox3-9cm	giardia_in_vitro	OK	100.812	11.8121	-3.09333	-2.80835	5e-05	0.000631375	yes	TCONS_00001482	=	XLOC_001416	-	TSS1472	supercontig_577:503432-505871	2439	-	100.812	42.1137	159.511	OK	11.8121	0	28.4861	OK
GL50803_8245	Glucosamine-6-phosphate deaminase	8.40981	TCONS_00000326	XLOC_000313	-	supercontig_572:68461-69262	giardia_in_vivo_prox3-9cm	giardia_in_vitro	OK	2277.09	270.766	-3.07207	-3.43552	5e-05	0.000631375	yes	TCONS_00000326	=	XLOC_000313	-	TSS325	supercontig_572:68461-69262	801	-	2277.09	0	4732.19	OK	270.766	105.123	436.409	OK
GL50803_14759	6-phosphogluconate dehydrogenase	8.39672	TCONS_00004436	XLOC_004224	-	supercontig_589:1034234-1035650	giardia_in_vivo_prox3-9cm	giardia_in_vitro	OK	1486.9	177.081	-3.06982	-5.61026	5e-05	0.000631375	yes	TCONS_00004436	=	XLOC_004224	-	TSS4410	supercontig_589:1034234-1035650	1416	-	1486.9	718.63	2255.17	OK	177.081	78.7363	275.426	OK
GL50803_1401	Hypothetical protein	8.35258	TCONS_00000839	XLOC_000805	-	supercontig_573:1455852-1456666	giardia_in_vivo_prox3-9cm	giardia_in_vitro	OK	133.79	16.0178	-3.06223	-2.10703	0.00135	0.0107528	yes	TCONS_00000839	=	XLOC_000805	-	TSS833	supercontig_573:1455852-1456666	771	-	133.79	23.2732	244.307	OK	16.0178	0	45.4525	OK
GL50803_14309	Hypothetical protein	8.33553	TCONS_00001051	XLOC_001007	-	supercontig_573:772036-772702	giardia_in_vivo_prox3-9cm	giardia_in_vitro	OK	314.372	37.7147	-3.05927	-2.70364	5e-05	0.000631375	yes	TCONS_00001051	=	XLOC_001007	-	TSS1045	supercontig_573:772036-772702	666	-	314.372	110.923	517.822	OK	37.7147	0	91.6064	OK
GL50803_101451	Hypothetical protein	8.21527	TCONS_00005523	XLOC_005274	-	supercontig_592:699487-700249	giardia_in_vivo_prox3-9cm	giardia_in_vitro	OK	299.036	36.4	-3.03831	-2.79082	5e-05	0.000631375	yes	TCONS_00005523	=	XLOC_005274	-	TSS5493	supercontig_592:699487-700249	762	-	299.036	97.7843	500.288	OK	36.4	0	85.5716	OK
GL50803_14670	Protein disulfide isomerase PDI3	8.0309	TCONS_00000202	XLOC_000194	-	supercontig_572:72153-72504	giardia_in_vivo_prox3-9cm	giardia_in_vitro	OK	9544.56	1188.48	-3.00557	-4.83856	5e-05	0.000631375	yes	TCONS_00000202	=	XLOC_000194	-	TSS201	supercontig_572:72153-72504	351	-	9544.56	3542.14	15547	OK	1188.48	489.354	1887.6	OK
GL50803_137715	High cysteine membrane protein Group 5	7.97806	TCONS_00002977	XLOC_002845	-	supercontig_578:1044694-1046731	giardia_in_vivo_prox3-9cm	giardia_in_vitro	OK	329.58	41.3108	-2.99604	-4.2705	5e-05	0.000631375	yes	TCONS_00002977	=	XLOC_002845	-	TSS2960	supercontig_578:1044694-1046731	2037	-	329.58	152.892	506.269	OK	41.3108	7.78792	74.8338	OK
GL50803_114626	High cysteine membrane protein EGF-like	7.88365	TCONS_00001954	XLOC_001866	-	supercontig_577:340732-345790	giardia_in_vivo_prox3-9cm	giardia_in_vitro	OK	50.4168	6.39511	-2.97886	-3.18621	5e-05	0.000631375	yes	TCONS_00001954	=	XLOC_001866	-	TSS1942	supercontig_577:340732-345790	5058	-	50.4168	20.479	80.3547	OK	6.39511	0	13.7626	OK
GL50803_7715	High cysteine membrane protein Group 1	7.83294	TCONS_00005239	XLOC_005003	-	supercontig_592:859467-861516	giardia_in_vivo_prox3-9cm	giardia_in_vitro	OK	755.504	96.4522	-2.96955	-5.1342	5e-05	0.000631375	yes	TCONS_00005239	=	XLOC_005003	-	TSS5210	supercontig_592:859467-861516	2049	-	755.504	342.543	1168.47	OK	96.4522	39.8708	153.034	OK
GL50803_28888	Hypothetical protein	7.77022	TCONS_00001516	XLOC_001449	-	supercontig_577:651817-652390	giardia_in_vivo_prox3-9cm	giardia_in_vitro	OK	341.167	43.907	-2.95795	-2.54955	5e-05	0.000631375	yes	TCONS_00001516	=	XLOC_001449	-	TSS1506	supercontig_577:651817-652390	573	-	341.167	115.386	566.947	OK	43.907	0	108.27	OK
GL50803_20875	Hypothetical protein	7.60337	TCONS_00005733	XLOC_005473	-	supercontig_603:111702-112511	giardia_in_vivo_prox3-9cm	giardia_in_vitro	OK	1307.84	172.008	-2.92663	-2.10084	0.00845	0.0459187	yes	TCONS_00005733	=	XLOC_005473	-	TSS5702	supercontig_603:111702-112511	342	-	1307.84	230.858	2384.82	OK	172.008	0	472.48	OK
GL50803_10659	High cysteine membrane protein Group 1	7.22713	TCONS_00002934	XLOC_002802	-	supercontig_578:845311-847486	giardia_in_vivo_prox3-9cm	giardia_in_vitro	OK	116.518	16.1223	-2.85342	-3.10966	5e-05	0.000631375	yes	TCONS_00002934	=	XLOC_002802	-	TSS2917	supercontig_578:845311-847486	2175	-	116.518	50.6386	182.397	OK	16.1223	0	34.4937	OK
GL50803_21371	Hypothetical protein	7.20793	TCONS_00000702	XLOC_000672	-	supercontig_573:976945-977155	giardia_in_vivo_prox3-9cm	giardia_in_vitro	OK	2449.63	339.852	-2.84959	-2.05275	0.0045	0.0280082	yes	TCONS_00000702	=	XLOC_000672	-	TSS698	supercontig_573:976945-977155	210	-	2449.63	1583.21	3316.06	OK	339.852	0	982.731	OK
GL50803_113531	High cysteine membrane protein EGF-like	7.19148	TCONS_00002121	XLOC_002022	-	supercontig_577:852990-858054	giardia_in_vivo_prox3-9cm	giardia_in_vitro	OK	158.457	22.034	-2.84629	-4.16532	5e-05	0.000631375	yes	TCONS_00002121	=	XLOC_002022	-	TSS2109	supercontig_577:852990-858054	5064	-	158.457	58.2304	258.684	OK	22.034	6.49584	37.5722	OK
GL50803_16623	Hypothetical protein	6.95852	TCONS_00002338	XLOC_002230	-	supercontig_577:1825036-1833797	giardia_in_vivo_prox3-9cm	giardia_in_vitro	OK	897.698	129.007	-2.79878	-1.8896	0.0029	0.0195913	yes	TCONS_00002338	=	XLOC_002230	-	TSS2326	supercontig_577:1825036-1833797	507	-	897.698	138.456	1656.94	OK	129.007	0	370.382	OK
GL50803_137605	VSP with INR	6.89133	TCONS_00004068	XLOC_003880	-	supercontig_586:283596-284934	giardia_in_vivo_prox3-9cm	giardia_in_vitro	OK	425.173	61.6968	-2.78478	-3.87371	5e-05	0.000631375	yes	TCONS_00004068	=	XLOC_003880	-	TSS4046	supercontig_586:283596-284934	1338	-	425.173	191.465	658.88	OK	61.6968	10.4081	112.985	OK
GL50803_10885	4-alpha-glucanotransferase	6.83319	TCONS_00002162	XLOC_002059	-	supercontig_577:974396-979613	giardia_in_vivo_prox3-9cm	giardia_in_vitro	OK	1355.11	198.313	-2.77256	-3.96335	5e-05	0.000631375	yes	TCONS_00002162	=	XLOC_002059	-	TSS2150	supercontig_577:974396-979613	5196	-	1355.11	231.667	2478.56	OK	198.313	98.5302	298.096	OK
GL50803_7797	Alpha-5 giardin	6.82212	TCONS_00003825	XLOC_003649	-	supercontig_581:206028-206937	giardia_in_vivo_prox3-9cm	giardia_in_vitro	OK	1145.68	167.936	-2.77022	-4.27155	5e-05	0.000631375	yes	TCONS_00003825	=	XLOC_003649	-	TSS3804	supercontig_581:206028-206937	909	-	1145.68	469.705	1821.66	OK	167.936	54.0151	281.857	OK
GL50803_114813	VSP	6.81987	TCONS_00003876	XLOC_003696	-	supercontig_586:45729-47475	giardia_in_vivo_prox3-9cm	giardia_in_vitro	OK	684.306	100.34	-2.76974	-4.63122	5e-05	0.000631375	yes	TCONS_00003876	=	XLOC_003696	-	TSS3855	supercontig_586:45729-47475	1746	-	684.306	303.29	1065.32	OK	100.34	38.701	161.979	OK
GL50803_5779	Hypothetical protein	6.73757	TCONS_00005513	XLOC_005264	-	supercontig_592:655560-656370	giardia_in_vivo_prox3-9cm	giardia_in_vitro	OK	1456.75	216.213	-2.75223	-4.37837	5e-05	0.000631375	yes	TCONS_00005513	=	XLOC_005264	-	TSS5483	supercontig_592:655560-656370	810	-	1456.75	648.539	2264.97	OK	216.213	70.921	361.505	OK
GL50803_86906	Hypothetical protein	6.68823	TCONS_00004690	XLOC_004474	-	supercontig_589:633851-634175	giardia_in_vivo_prox3-9cm	giardia_in_vitro	OK	1704.93	254.915	-2.74163	-2.87117	5e-05	0.000631375	yes	TCONS_00004690	=	XLOC_004474	-	TSS4663	supercontig_589:633851-634175	324	-	1704.93	579.212	2830.66	OK	254.915	0	547.385	OK
GL50803_16283	Amino acid transporter family	6.68222	TCONS_00001669	XLOC_001596	-	supercontig_577:1237501-1239325	giardia_in_vivo_prox3-9cm	giardia_in_vitro	OK	669.639	100.212	-2.74033	-4.86978	5e-05	0.000631375	yes	TCONS_00001669	=	XLOC_001596	-	TSS1659	supercontig_577:1237501-1239325	1824	-	669.639	339.199	1000.08	OK	100.212	39.6648	160.759	OK
GL50803_26739	Hypothetical protein	6.6571	TCONS_00001215	XLOC_001164	-	supercontig_573:1431370-1432165	giardia_in_vivo_prox3-9cm	giardia_in_vitro	OK	223.572	33.584	-2.73489	-2.49252	5e-05	0.000631375	yes	TCONS_00001215	=	XLOC_001164	-	TSS1208	supercontig_573:1431370-1432165	795	-	223.572	72.2166	374.927	OK	33.584	0	79.3302	OK
GL50803_17516	Cathepsin B precursor	6.62605	TCONS_00000319	XLOC_000306	-	supercontig_572:61102-62029	giardia_in_vivo_prox3-9cm	giardia_in_vitro	OK	3912.31	590.444	-2.72815	-4.98072	5e-05	0.000631375	yes	TCONS_00000319	=	XLOC_000306	-	TSS318	supercontig_572:61102-62029	927	-	3912.31	1650.65	6173.97	OK	590.444	299.745	881.143	OK
GL50803_13747	C4 group specific protein	6.59967	TCONS_00001224	XLOC_001171	-	supercontig_573:1451374-1451971	giardia_in_vivo_prox3-9cm	giardia_in_vitro	OK	5187.45	786.017	-2.72239	-4.78256	5e-05	0.000631375	yes	TCONS_00001224	=	XLOC_001171	-	TSS1217	supercontig_573:1451374-1451971	597	-	5187.45	2084.14	8290.76	OK	786.017	381.516	1190.52	OK
GL50803_10882	Hypothetical protein	6.58075	TCONS_00002160	XLOC_002057	-	supercontig_577:972102-973008	giardia_in_vivo_prox3-9cm	giardia_in_vitro	OK	3836.3	582.958	-2.71825	-4.95399	5e-05	0.000631375	yes	TCONS_00002160	=	XLOC_002057	-	TSS2148	supercontig_577:972102-973008	906	-	3836.3	1643.7	6028.91	OK	582.958	290.349	875.567	OK
GL50803_116271	Hypothetical protein	6.53354	TCONS_00003100	XLOC_002963	-	supercontig_578:1513258-1514190	giardia_in_vivo_prox3-9cm	giardia_in_vitro	OK	321.976	49.2805	-2.70786	-1.75591	0.0021	0.0152156	yes	TCONS_00003100	=	XLOC_002963	-	TSS3081	supercontig_578:1513258-1514190	429	-	321.976	0	655.268	OK	49.2805	0	141.462	OK
GL50803_2421	Cyst wall protein 3	6.4981	TCONS_00001573	XLOC_001502	-	supercontig_577:875132-875876	giardia_in_vivo_prox3-9cm	giardia_in_vitro	OK	1433.22	220.56	-2.70002	-4.2615	5e-05	0.000631375	yes	TCONS_00001573	=	XLOC_001502	-	TSS1563	supercontig_577:875132-875876	744	-	1433.22	625.991	2240.46	OK	220.56	71.9078	369.212	OK
GL50803_88765	Cytosolic HSP70	6.48661	TCONS_00003698	XLOC_003527	-	supercontig_579:965252-967247	giardia_in_vivo_prox3-9cm	giardia_in_vitro	OK	1876.27	289.253	-2.69746	-4.65149	5e-05	0.000631375	yes	TCONS_00003698	=	XLOC_003527	-	TSS3677	supercontig_579:965252-967247	1995	-	1876.27	671.307	3081.23	OK	289.253	149.371	429.136	OK
GL50803_114787	Alpha-7.3 giardin	6.44844	TCONS_00001344	XLOC_001285	-	supercontig_577:40676-41564	giardia_in_vivo_prox3-9cm	giardia_in_vitro	OK	4868.7	755.02	-2.68895	-4.74447	5e-05	0.000631375	yes	TCONS_00001344	=	XLOC_001285	-	TSS1336	supercontig_577:40676-41564	888	-	4868.7	1867.64	7869.77	OK	755.02	387.178	1122.86	OK
GL50803_14604	Nucleotide-binding protein 1	6.43049	TCONS_00005342	XLOC_005101	-	supercontig_592:1224842-1227532	giardia_in_vivo_prox3-9cm	giardia_in_vitro	OK	841.243	130.821	-2.68493	-4.27648	5e-05	0.000631375	yes	TCONS_00005342	=	XLOC_005101	-	TSS5312	supercontig_592:1224842-1227532	1239	-	841.243	421.844	1260.64	OK	130.821	37.4892	224.153	OK
GL50803_15009	Flavohemoprotein lateral transfer candidate	6.32035	TCONS_00001944	XLOC_001857	-	supercontig_577:323195-324572	giardia_in_vivo_prox3-9cm	giardia_in_vitro	OK	308.996	48.8891	-2.66	-3.24979	5e-05	0.000631375	yes	TCONS_00001944	=	XLOC_001857	-	TSS1932	supercontig_577:323195-324572	1377	-	308.996	98.1493	519.842	OK	48.8891	4.56601	93.2122	OK
GL50803_16587	Kinase	6.2476	TCONS_00003422	XLOC_003266	-	supercontig_579:941434-944643	giardia_in_vivo_prox3-9cm	giardia_in_vitro	OK	151.528	24.2538	-2.6433	-1.62519	0.00535	0.0320381	yes	TCONS_00003422	=	XLOC_003266	-	TSS3402	supercontig_579:941434-944643	924	-	151.528	0	358.101	OK	24.2538	0	67.8122	OK
GL50803_14626	Oxidoreductase	6.14538	TCONS_00003088	XLOC_002953	-	supercontig_578:1468698-1476474	giardia_in_vivo_prox3-9cm	giardia_in_vitro	OK	672.821	109.484	-2.6195	-2.23602	0.0001	0.00117181	yes	TCONS_00003088	=	XLOC_002953	-	TSS3071	supercontig_578:1468698-1476474	957	-	672.821	63.09	1282.55	OK	109.484	0	257.035	OK
GL50803_17380	High cysteine protein	6.10384	TCONS_00000904	XLOC_000867	-	supercontig_573:230282-231818	giardia_in_vivo_prox3-9cm	giardia_in_vitro	OK	133.469	21.8664	-2.60972	-2.71636	5e-05	0.000631375	yes	TCONS_00000904	=	XLOC_000867	-	TSS898	supercontig_573:230282-231818	1536	-	133.469	50.9388	215.999	OK	21.8664	0	47.6606	OK
GL50803_15011	Hypothetical protein	6.05003	TCONS_00002526	XLOC_002411	-	supercontig_578:450204-450924	giardia_in_vivo_prox3-9cm	giardia_in_vitro	OK	1100.76	181.943	-2.59694	-3.90221	5e-05	0.000631375	yes	TCONS_00002526	=	XLOC_002411	-	TSS2513	supercontig_578:450204-450924	720	-	1100.76	530.86	1670.67	OK	181.943	43.0072	320.879	OK
GL50803_7134	Hypothetical protein	6.0452	TCONS_00005083	XLOC_004854	-	supercontig_592:346033-347710	giardia_in_vivo_prox3-9cm	giardia_in_vitro	OK	503.289	83.2543	-2.59579	-4.33859	5e-05	0.000631375	yes	TCONS_00005083	=	XLOC_004854	-	TSS5055	supercontig_592:346033-347710	1677	-	503.289	254.813	751.765	OK	83.2543	27.7668	138.742	OK
GL50803_4705	Hypothetical protein	6.0326	TCONS_00001605	XLOC_001533	-	supercontig_577:1001721-1002132	giardia_in_vivo_prox3-9cm	giardia_in_vitro	OK	2510.42	416.142	-2.59278	-3.94771	5e-05	0.000631375	yes	TCONS_00001605	=	XLOC_001533	-	TSS1595	supercontig_577:1001721-1002132	411	-	2510.42	1262.72	3758.12	OK	416.142	98.6781	733.607	OK
GL50803_4191	Kinase	6.02406	TCONS_00003441	XLOC_003284	-	supercontig_579:21521-23159	giardia_in_vivo_prox3-9cm	giardia_in_vitro	OK	117.274	19.4676	-2.59073	-2.62813	5e-05	0.000631375	yes	TCONS_00003441	=	XLOC_003284	-	TSS3421	supercontig_579:21521-23159	1638	-	117.274	41.2708	193.277	OK	19.4676	0	42.8895	OK
GL50803_102813	Protein 21.1	5.97058	TCONS_00006066	XLOC_005782	-	supercontig_624:202302-203334	giardia_in_vivo_prox3-9cm	giardia_in_vitro	OK	1581.53	264.887	-2.57788	-4.66715	5e-05	0.000631375	yes	TCONS_00006066	=	XLOC_005782	-	TSS6034	supercontig_624:202302-203334	1032	-	1581.53	760.918	2402.15	OK	264.887	115.728	414.046	OK
GL50803_96818	Hypothetical protein	5.93473	TCONS_00000883	XLOC_000846	-	supercontig_573:147528-148992	giardia_in_vivo_prox3-9cm	giardia_in_vitro	OK	2848.44	479.961	-2.56918	-4.5594	5e-05	0.000631375	yes	TCONS_00000883	=	XLOC_000846	-	TSS877	supercontig_573:147528-148992	1464	-	2848.44	1103.99	4592.89	OK	479.961	247.214	712.707	OK
GL50803_29307	UTP-glucose-1-phosphate uridylyltransferase	5.90814	TCONS_00004335	XLOC_004128	-	supercontig_589:712261-714940	giardia_in_vivo_prox3-9cm	giardia_in_vitro	OK	919.779	155.68	-2.56271	-4.32378	5e-05	0.000631375	yes	TCONS_00004335	=	XLOC_004128	-	TSS4309	supercontig_589:712261-714940	1353	-	919.779	414.83	1424.73	OK	155.68	60.5071	250.852	OK
GL50803_102322	Hypothetical protein	5.75722	TCONS_00005672	XLOC_005419	-	supercontig_595:8805-11511	giardia_in_vivo_prox3-9cm	giardia_in_vitro	OK	149.436	25.9563	-2.52537	-3.31919	5e-05	0.000631375	yes	TCONS_00005672	=	XLOC_005419	-	TSS5641	supercontig_595:8805-11511	2706	-	149.436	70.0817	228.79	OK	25.9563	2.3018	49.6109	OK
GL50803_8682	Glucose-6-phosphate 1-dehydrogenase	5.75377	TCONS_00004435	XLOC_004223	-	supercontig_589:1031902-1034131	giardia_in_vivo_prox3-9cm	giardia_in_vitro	OK	1322.66	229.877	-2.52451	-4.39503	5e-05	0.000631375	yes	TCONS_00004435	=	XLOC_004223	-	TSS4409	supercontig_589:1031902-1034131	2229	-	1322.66	493.795	2151.53	OK	229.877	116.941	342.813	OK
GL50803_4549	Hypothetical protein	5.74853	TCONS_00003524	XLOC_003365	-	supercontig_579:324659-325547	giardia_in_vivo_prox3-9cm	giardia_in_vitro	OK	103.876	18.07	-2.5232	-1.68902	0.0083	0.0451898	yes	TCONS_00003524	=	XLOC_003365	-	TSS3504	supercontig_579:324659-325547	888	-	103.876	17.6398	190.113	OK	18.07	0	52.354	OK
GL50803_112681	NSF	5.72422	TCONS_00000441	XLOC_000426	-	supercontig_573:26972-33481	giardia_in_vivo_prox3-9cm	giardia_in_vitro	OK	297.761	52.0177	-2.51708	-3.85816	5e-05	0.000631375	yes	TCONS_00000441	=	XLOC_000426	-	TSS440	supercontig_573:26972-33481	2493	-	297.761	131.709	463.813	OK	52.0177	14.9795	89.056	OK
GL50803_14926	Protein 21.1	5.6954	TCONS_00001582	XLOC_001511	-	supercontig_577:933380-934130	giardia_in_vivo_prox3-9cm	giardia_in_vitro	OK	1762.71	309.497	-2.50979	-4.1495	5e-05	0.000631375	yes	TCONS_00001582	=	XLOC_001511	-	TSS1572	supercontig_577:933380-934130	750	-	1762.71	730.218	2795.19	OK	309.497	123.805	495.189	OK
GL50803_16034	Kinase	5.61511	TCONS_00003751	XLOC_003577	-	supercontig_581:120240-142410	giardia_in_vivo_prox3-9cm	giardia_in_vitro	OK	2964.54	527.958	-2.48931	-3.41319	5e-05	0.000631375	yes	TCONS_00003751	=	XLOC_003577	-	TSS3730	supercontig_581:120240-142410	1299	-	2964.54	668.641	5260.43	OK	527.958	184.805	871.111	OK
GL50803_20769	Hypothetical protein	5.58025	TCONS_00006260	XLOC_005966	-	supercontig_624:391177-392479	giardia_in_vivo_prox3-9cm	giardia_in_vitro	OK	845.76	151.563	-2.48033	-1.901	0.00235	0.0166045	yes	TCONS_00006260	=	XLOC_005966	-	TSS6228	supercontig_624:391177-392479	387	-	845.76	164.525	1526.99	OK	151.563	0	397.023	OK
GL50803_101805	High cysteine membrane protein Group 1	5.46126	TCONS_00003682	XLOC_003513	-	supercontig_579:941434-944643	giardia_in_vivo_prox3-9cm	giardia_in_vitro	OK	172.093	31.5116	-2.44924	-3.09911	5e-05	0.000631375	yes	TCONS_00003682	=	XLOC_003513	-	TSS3661	supercontig_579:941434-944643	2289	-	172.093	66.8783	277.308	OK	31.5116	2.86319	60.16	OK
GL50803_137727	High cysteine membrane protein EGF-like	5.43637	TCONS_00000483	XLOC_000467	-	supercontig_573:166468-171514	giardia_in_vivo_prox3-9cm	giardia_in_vitro	OK	246.356	45.3163	-2.44265	-4.08533	5e-05	0.000631375	yes	TCONS_00000483	=	XLOC_000467	-	TSS481	supercontig_573:166468-171514	5046	-	246.356	94.1468	398.566	OK	45.3163	20.2771	70.3554	OK
GL50803_15532	Hypothetical protein	5.42243	TCONS_00004633	XLOC_004417	-	supercontig_589:354735-355392	giardia_in_vivo_prox3-9cm	giardia_in_vitro	OK	88.1752	16.2612	-2.43894	-1.60369	0.00735	0.0409973	yes	TCONS_00004633	=	XLOC_004417	-	TSS4606	supercontig_589:354735-355392	657	-	88.1752	7.3415	169.009	OK	16.2612	0	47.1343	OK
GL50803_14863	Hypothetical protein	5.40292	TCONS_00000617	XLOC_000597	-	supercontig_573:704991-706914	giardia_in_vivo_prox3-9cm	giardia_in_vitro	OK	295.512	54.6949	-2.43374	-3.73305	5e-05	0.000631375	yes	TCONS_00000617	=	XLOC_000597	-	TSS614	supercontig_573:704991-706914	1923	-	295.512	152.047	438.977	OK	54.6949	12.9996	96.3901	OK
GL50803_137680	Cathepsin L-like protease	5.38952	TCONS_00002018	XLOC_001927	-	supercontig_577:517194-518748	giardia_in_vivo_prox3-9cm	giardia_in_vitro	OK	427.313	79.2859	-2.43016	-3.94617	5e-05	0.000631375	yes	TCONS_00002018	=	XLOC_001927	-	TSS2006	supercontig_577:517194-518748	1554	-	427.313	219.479	635.147	OK	79.2859	23.6572	134.915	OK
GL50803_8360	Acid sphingomyelinase-like phosphodiesterase 3b precursor	5.38149	TCONS_00005877	XLOC_005605	-	supercontig_611:30423-31743	giardia_in_vivo_prox3-9cm	giardia_in_vitro	OK	1383.43	257.072	-2.428	-4.59617	5e-05	0.000631375	yes	TCONS_00005877	=	XLOC_005605	-	TSS5846	supercontig_611:30423-31743	1320	-	1383.43	666.302	2100.55	OK	257.072	124.088	390.057	OK
GL50803_5810	Hypothetical protein	5.37589	TCONS_00004851	XLOC_004626	-	supercontig_589:1113358-1113754	giardia_in_vivo_prox3-9cm	giardia_in_vitro	OK	10666.9	1984.21	-2.4265	-4.19601	5e-05	0.000631375	yes	TCONS_00004851	=	XLOC_004626	-	TSS4823	supercontig_589:1113358-1113754	396	-	10666.9	3976.77	17357	OK	1984.21	993.451	2974.97	OK
GL50803_10122	Reverse transcriptase/endonuclease	5.35623	TCONS_00006067	XLOC_005783	-	supercontig_624:203984-204545	giardia_in_vivo_prox3-9cm	giardia_in_vitro	OK	138.246	25.8103	-2.42121	-1.67734	0.00785	0.043194	yes	TCONS_00006067	=	XLOC_005783	-	TSS6035	supercontig_624:203984-204545	561	-	138.246	16.04	260.451	OK	25.8103	0	72.1465	OK
GL50803_22385	Protein 21.1	5.35254	TCONS_00005098	XLOC_004869	-	supercontig_592:417639-420561	giardia_in_vivo_prox3-9cm	giardia_in_vitro	OK	252.679	47.2073	-2.42022	-4.06445	5e-05	0.000631375	yes	TCONS_00005098	=	XLOC_004869	-	TSS5070	supercontig_592:417639-420561	2922	-	252.679	130.164	375.193	OK	47.2073	15.6689	78.7456	OK
GL50803_9718	RAS-related	5.30725	TCONS_00003002	XLOC_002870	-	supercontig_578:1133329-1134001	giardia_in_vivo_prox3-9cm	giardia_in_vitro	OK	701.831	132.24	-2.40797	-3.18223	5e-05	0.000631375	yes	TCONS_00003002	=	XLOC_002870	-	TSS2985	supercontig_578:1133329-1134001	672	-	701.831	317.183	1086.48	OK	132.24	13.9595	250.52	OK
GL50803_34777	High cysteine protein	5.29556	TCONS_00002740	XLOC_002617	-	supercontig_578:1540182-1540305	giardia_in_vivo_prox3-9cm	giardia_in_vitro	OK	8371.33	1580.82	-2.40478	-1.78113	0.00795	0.0436178	yes	TCONS_00002740	=	XLOC_002617	-	TSS2725	supercontig_578:1540182-1540305	123	-	8371.33	7049.06	9693.59	OK	1580.82	0	4529.08	OK
GL50803_11209	Cathepsin L precursor	5.26617	TCONS_00001740	XLOC_001663	-	supercontig_577:1503611-1505225	giardia_in_vivo_prox3-9cm	giardia_in_vitro	OK	197.511	37.5056	-2.39676	-2.89321	5e-05	0.000631375	yes	TCONS_00001740	=	XLOC_001663	-	TSS1730	supercontig_577:1503611-1505225	1614	-	197.511	93.273	301.75	OK	37.5056	0	75.7602	OK
GL50803_24880	High cysteine membrane protein Group 2	5.25499	TCONS_00005167	XLOC_004936	-	supercontig_592:633892-637031	giardia_in_vivo_prox3-9cm	giardia_in_vitro	OK	895.25	170.362	-2.39368	-3.21952	5e-05	0.000631375	yes	TCONS_00005167	=	XLOC_004936	-	TSS5139	supercontig_592:633892-637031	2829	-	895.25	91.7231	1698.78	OK	170.362	84.0386	256.686	OK
GL50803_10427	U2 small nuclear ribonucleoprotein B	5.25373	TCONS_00004379	XLOC_004171	-	supercontig_589:838481-838736	giardia_in_vivo_prox3-9cm	giardia_in_vitro	OK	475.081	90.4273	-2.39334	-1.50608	0.0083	0.0451898	yes	TCONS_00004379	=	XLOC_004171	-	TSS4353	supercontig_589:838481-838736	255	-	475.081	86.4774	863.686	OK	90.4273	0	275.397	OK
GL50803_18559	Hypothetical protein	5.23476	TCONS_00002358	XLOC_002249	-	supercontig_577:1882616-1884654	giardia_in_vivo_prox3-9cm	giardia_in_vitro	OK	361.875	69.1292	-2.38813	-1.63999	0.007	0.0396272	yes	TCONS_00002358	=	XLOC_002249	-	TSS2345	supercontig_577:1882616-1884654	438	-	361.875	10.5108	713.24	OK	69.1292	0	191.478	OK
GL50803_4767	Protein 21.1	5.22473	TCONS_00002650	XLOC_002533	-	supercontig_578:1206127-1208790	giardia_in_vivo_prox3-9cm	giardia_in_vitro	OK	1199.87	229.652	-2.38536	-3.78772	5e-05	0.000631375	yes	TCONS_00002650	=	XLOC_002533	-	TSS2636	supercontig_578:1206127-1208790	921	-	1199.87	498.139	1901.61	OK	229.652	80.7938	378.51	OK
GL50803_114991	High cysteine membrane protein EGF-like	5.17308	TCONS_00000607	XLOC_000587	-	supercontig_573:646017-650373	giardia_in_vivo_prox3-9cm	giardia_in_vitro	OK	57.9204	11.1965	-2.37103	-2.851	5e-05	0.000631375	yes	TCONS_00000607	=	XLOC_000587	-	TSS604	supercontig_573:646017-650373	4356	-	57.9204	23.1014	92.7393	OK	11.1965	0.181685	22.2113	OK
GL50803_112126	High cysteine membrane protein Group 3	5.17162	TCONS_00001826	XLOC_001747	-	supercontig_577:2079438-2081937	giardia_in_vivo_prox3-9cm	giardia_in_vitro	OK	94.124	18.2001	-2.37062	-2.52129	5e-05	0.000631375	yes	TCONS_00001826	=	XLOC_001747	-	TSS1815	supercontig_577:2079438-2081937	2499	-	94.124	18.1006	170.147	OK	18.2001	0	36.8195	OK
GL50803_114210	Hypothetical protein	5.14348	TCONS_00003443	XLOC_003286	-	supercontig_579:26539-29806	giardia_in_vivo_prox3-9cm	giardia_in_vitro	OK	388.622	75.5563	-2.36274	-4.32635	5e-05	0.000631375	yes	TCONS_00003443	=	XLOC_003286	-	TSS3423	supercontig_579:26539-29806	3267	-	388.622	184.155	593.088	OK	75.5563	34.4231	116.689	OK
GL50803_97093	Hypothetical protein	5.13511	TCONS_00006276	XLOC_005978	-	supercontig_624:441502-441853	giardia_in_vivo_prox3-9cm	giardia_in_vitro	OK	4242.78	826.23	-2.3604	-2.67697	5e-05	0.000631375	yes	TCONS_00006276	=	XLOC_005978	-	TSS6243	supercontig_624:441502-441853	288	-	4242.78	1207.11	7278.45	OK	826.23	7.37861	1645.08	OK
GL50803_16076	Peroxiredoxin 1	5.12863	TCONS_00003950	XLOC_003769	-	supercontig_586:315685-316291	giardia_in_vivo_prox3-9cm	giardia_in_vitro	OK	110.482	21.5422	-2.35857	-1.56974	0.00905	0.0483941	yes	TCONS_00003950	=	XLOC_003769	-	TSS3929	supercontig_586:315685-316291	606	-	110.482	0	224.844	OK	21.5422	0	60.4801	OK
GL50803_95693	Hypothetical protein	5.08063	TCONS_00005175	XLOC_004943	-	supercontig_592:656754-657414	giardia_in_vivo_prox3-9cm	giardia_in_vitro	OK	599.839	118.064	-2.34501	-3.01778	5e-05	0.000631375	yes	TCONS_00005175	=	XLOC_004943	-	TSS5147	supercontig_592:656754-657414	660	-	599.839	266.512	933.167	OK	118.064	9.10898	227.019	OK
GL50803_113797	VSP with INR	5.07191	TCONS_00005551	XLOC_005302	-	supercontig_592:813447-815589	giardia_in_vivo_prox3-9cm	giardia_in_vitro	OK	651.806	128.513	-2.34253	-4.09276	5e-05	0.000631375	yes	TCONS_00005551	=	XLOC_005302	-	TSS5521	supercontig_592:813447-815589	2142	-	651.806	269.685	1033.93	OK	128.513	59.7987	197.226	OK
GL50803_15427	Giardia trophozoite antigen GTA-2	5.02218	TCONS_00005485	XLOC_005237	-	supercontig_592:552654-553365	giardia_in_vivo_prox3-9cm	giardia_in_vitro	OK	6016.92	1198.07	-2.32832	-3.89926	5e-05	0.000631375	yes	TCONS_00005485	=	XLOC_005237	-	TSS5455	supercontig_592:552654-553365	711	-	6016.92	2548.53	9485.3	OK	1198.07	486.31	1909.82	OK
GL50803_16916	Hypothetical protein	5.00149	TCONS_00001359	XLOC_001300	-	supercontig_577:93431-98420	giardia_in_vivo_prox3-9cm	giardia_in_vitro	OK	1206.04	241.136	-2.32235	-2.9843	5e-05	0.000631375	yes	TCONS_00001359	=	XLOC_001300	-	TSS1351	supercontig_577:93431-98420	4986	-	1206.04	46.9392	2365.14	OK	241.136	122.97	359.303	OK
GL50803_12063	Variant-specific surface protein	4.93999	TCONS_00006267	XLOC_005969	-	supercontig_624:406515-408771	giardia_in_vivo_prox3-9cm	giardia_in_vitro	OK	1632.52	330.47	-2.30451	-4.02812	5e-05	0.000631375	yes	TCONS_00006267	=	XLOC_005969	-	TSS6234	supercontig_624:406515-408771	1245	-	1632.52	682.207	2582.83	OK	330.47	152.457	508.483	OK
GL50803_137733	Kinase	4.87808	TCONS_00001034	XLOC_000990	-	supercontig_573:703537-704431	giardia_in_vivo_prox3-9cm	giardia_in_vitro	OK	1697.61	348.008	-2.28631	-4.23781	5e-05	0.000631375	yes	TCONS_00001034	=	XLOC_000990	-	TSS1028	supercontig_573:703537-704431	894	-	1697.61	822.369	2572.85	OK	348.008	159.455	536.561	OK
GL50803_17065	SEC24	4.87203	TCONS_00002505	XLOC_002390	-	supercontig_578:355723-358666	giardia_in_vivo_prox3-9cm	giardia_in_vitro	OK	275.344	56.5153	-2.28452	-3.77782	5e-05	0.000631375	yes	TCONS_00002505	=	XLOC_002390	-	TSS2492	supercontig_578:355723-358666	2943	-	275.344	118.895	431.793	OK	56.5153	21.6799	91.3506	OK
GL50803_12989	Hypothetical protein	4.85736	TCONS_00001599	XLOC_001527	-	supercontig_577:981779-983462	giardia_in_vivo_prox3-9cm	giardia_in_vitro	OK	158.505	32.6319	-2.28017	-2.76533	5e-05	0.000631375	yes	TCONS_00001599	=	XLOC_001527	-	TSS1589	supercontig_577:981779-983462	1683	-	158.505	68.8514	248.158	OK	32.6319	0.217615	65.0461	OK
GL50803_137604	VSP S8	4.84183	TCONS_00001941	XLOC_001854	-	supercontig_577:308871-310989	giardia_in_vivo_prox3-9cm	giardia_in_vitro	OK	1235.51	255.174	-2.27556	-3.76228	5e-05	0.000631375	yes	TCONS_00001941	=	XLOC_001854	-	TSS1929	supercontig_577:308871-310989	2118	-	1235.51	391.972	2079.05	OK	255.174	130.973	379.375	OK
GL50803_113987	High cysteine membrane protein Group 3	4.83206	TCONS_00004215	XLOC_004017	-	supercontig_589:254365-257677	giardia_in_vivo_prox3-9cm	giardia_in_vitro	OK	117.547	24.3265	-2.27263	-2.94148	5e-05	0.000631375	yes	TCONS_00004215	=	XLOC_004017	-	TSS4191	supercontig_589:254365-257677	2502	-	117.547	51.6661	183.427	OK	24.3265	2.12298	46.5301	OK
GL50803_16069	Phosphoacetylglucosamine mutase	4.82902	TCONS_00003506	XLOC_003347	-	supercontig_579:276690-278226	giardia_in_vivo_prox3-9cm	giardia_in_vitro	OK	473.893	98.1345	-2.27173	-3.4987	5e-05	0.000631375	yes	TCONS_00003506	=	XLOC_003347	-	TSS3486	supercontig_579:276690-278226	1536	-	473.893	179.407	768.38	OK	98.1345	34.2285	162.04	OK
GL50803_137717	VSP	4.80651	TCONS_00002632	XLOC_002515	-	supercontig_578:1134836-1136777	giardia_in_vivo_prox3-9cm	giardia_in_vitro	OK	114.357	23.7921	-2.26498	-2.65975	5e-05	0.000631375	yes	TCONS_00002632	=	XLOC_002515	-	TSS2618	supercontig_578:1134836-1136777	1941	-	114.357	47.7274	180.986	OK	23.7921	0	48.2205	OK
GL50803_221691	Histone methyltransferase HMT2	4.77394	TCONS_00003448	XLOC_003291	-	supercontig_579:53646-55680	giardia_in_vivo_prox3-9cm	giardia_in_vitro	OK	90.5975	18.9775	-2.25518	-2.41599	5e-05	0.000631375	yes	TCONS_00003448	=	XLOC_003291	-	TSS3428	supercontig_579:53646-55680	2034	-	90.5975	35.0283	146.167	OK	18.9775	0	40.6008	OK
GL50803_2605	Hypothetical protein	4.7529	TCONS_00004727	XLOC_004510	-	supercontig_589:750448-751648	giardia_in_vivo_prox3-9cm	giardia_in_vitro	OK	238.224	50.1218	-2.24881	-2.53653	5e-05	0.000631375	yes	TCONS_00004727	=	XLOC_004510	-	TSS4700	supercontig_589:750448-751648	1200	-	238.224	71.6307	404.818	OK	50.1218	0	100.78	OK
GL50803_13864	Heat shock protein HSP 90-alpha	4.74168	TCONS_00003117	XLOC_002980	-	supercontig_578:1572390-1573597	giardia_in_vivo_prox3-9cm	giardia_in_vitro	OK	5221.63	1101.22	-2.24539	-3.63581	5e-05	0.000631375	yes	TCONS_00003117	=	XLOC_002980	-	TSS3098	supercontig_578:1572390-1573597	975	-	5221.63	1651.29	8791.97	OK	1101.22	533.844	1668.6	OK
GL50803_95162	Tenascin-like	4.73901	TCONS_00000091	XLOC_000087	-	supercontig_571:298066-299785	giardia_in_vivo_prox3-9cm	giardia_in_vitro	OK	2337.57	493.261	-2.24459	-3.8959	5e-05	0.000631375	yes	TCONS_00000091	=	XLOC_000087	-	TSS91	supercontig_571:298066-299785	1719	-	2337.57	859.778	3815.36	OK	493.261	252.493	734.029	OK
GL50803_2201	Hypothetical protein	4.72657	TCONS_00003350	XLOC_003197	-	supercontig_579:684310-685042	giardia_in_vivo_prox3-9cm	giardia_in_vitro	OK	545.546	115.421	-2.24079	-2.88237	5e-05	0.000631375	yes	TCONS_00003350	=	XLOC_003197	-	TSS3330	supercontig_579:684310-685042	732	-	545.546	220.943	870.149	OK	115.421	11.7054	219.137	OK
GL50803_113565	Hypothetical protein	4.72562	TCONS_00005375	XLOC_005132	-	supercontig_592:100842-104055	giardia_in_vivo_prox3-9cm	giardia_in_vitro	OK	61.8669	13.0918	-2.2405	-2.31013	0.00035	0.0034605	yes	TCONS_00005375	=	XLOC_005132	-	TSS5345	supercontig_592:100842-104055	3213	-	61.8669	23.1095	100.624	OK	13.0918	0	28.6664	OK
GL50803_24068	UBC3	4.66154	TCONS_00000520	XLOC_000502	-	supercontig_573:362817-363396	giardia_in_vivo_prox3-9cm	giardia_in_vitro	OK	813.798	174.577	-2.22081	-2.90969	0.0001	0.00117181	yes	TCONS_00000520	=	XLOC_000502	-	TSS518	supercontig_573:362817-363396	579	-	813.798	378.843	1248.75	OK	174.577	15.1589	333.995	OK
GL50803_17224	Alpha-SNAP	4.65845	TCONS_00001339	XLOC_001281	-	supercontig_577:27622-28519	giardia_in_vivo_prox3-9cm	giardia_in_vitro	OK	1919.08	411.957	-2.21985	-4.10122	5e-05	0.000631375	yes	TCONS_00001339	=	XLOC_001281	-	TSS1331	supercontig_577:27622-28519	897	-	1919.08	877.466	2960.69	OK	411.957	198.52	625.395	OK
GL50803_6686	Hypothetical protein	4.62634	TCONS_00006309	XLOC_006009	-	supercontig_627:34051-35341	giardia_in_vivo_prox3-9cm	giardia_in_vitro	OK	353.793	76.4737	-2.20987	-3.28875	5e-05	0.000631375	yes	TCONS_00006309	=	XLOC_006009	-	TSS6276	supercontig_627:34051-35341	1290	-	353.793	171.339	536.246	OK	76.4737	17.15	135.797	OK
GL50803_113439	VSP with INR	4.61328	TCONS_00000770	XLOC_000739	-	supercontig_573:1210169-1212353	giardia_in_vivo_prox3-9cm	giardia_in_vitro	OK	814.437	176.542	-2.20579	-3.46607	5e-05	0.000631375	yes	TCONS_00000770	=	XLOC_000739	-	TSS766	supercontig_573:1210169-1212353	2184	-	814.437	225.555	1403.32	OK	176.542	87.3011	265.783	OK
GL50803_8722	Myb 1-like protein	4.53428	TCONS_00002423	XLOC_002311	-	supercontig_578:51827-53420	giardia_in_vivo_prox3-9cm	giardia_in_vitro	OK	810.186	178.68	-2.18088	-4.05782	5e-05	0.000631375	yes	TCONS_00002423	=	XLOC_002311	-	TSS2410	supercontig_578:51827-53420	1593	-	810.186	391.613	1228.76	OK	178.68	82.7558	274.604	OK
GL50803_94525	Hypothetical protein	4.53369	TCONS_00001816	XLOC_001737	-	supercontig_577:2013744-2014959	giardia_in_vivo_prox3-9cm	giardia_in_vitro	OK	478.935	105.639	-2.18069	-3.46223	5e-05	0.000631375	yes	TCONS_00001816	=	XLOC_001737	-	TSS1805	supercontig_577:2013744-2014959	1215	-	478.935	231.665	726.204	OK	105.639	31.2513	180.026	OK
GL50803_15472	Hypothetical protein	4.45067	TCONS_00002813	XLOC_002686	-	supercontig_578:147765-148326	giardia_in_vivo_prox3-9cm	giardia_in_vitro	OK	598.201	134.407	-2.15402	-2.58251	5e-05	0.000631375	yes	TCONS_00002813	=	XLOC_002686	-	TSS2798	supercontig_578:147765-148326	561	-	598.201	246.392	950.009	OK	134.407	0.598738	268.216	OK
GL50803_23560	Hypothetical protein	4.42672	TCONS_00002185	XLOC_002082	-	supercontig_577:1095061-1097482	giardia_in_vivo_prox3-9cm	giardia_in_vitro	OK	237.28	53.6018	-2.14624	-3.52409	5e-05	0.000631375	yes	TCONS_00002185	=	XLOC_002082	-	TSS2173	supercontig_577:1095061-1097482	2421	-	237.28	117.052	357.508	OK	53.6018	17.4029	89.8007	OK
GL50803_16492	Hypothetical protein	4.42336	TCONS_00003400	XLOC_003245	-	supercontig_579:858173-866921	giardia_in_vivo_prox3-9cm	giardia_in_vitro	OK	257.347	58.1791	-2.14514	-4.08706	5e-05	0.000631375	yes	TCONS_00003400	=	XLOC_003245	-	TSS3380	supercontig_579:858173-866921	8748	-	257.347	117.887	396.808	OK	58.1791	29.9306	86.4277	OK
GL50803_14573	Tenascin-X	4.41019	TCONS_00004413	XLOC_004203	-	supercontig_589:967755-969255	giardia_in_vivo_prox3-9cm	giardia_in_vitro	OK	672.903	152.579	-2.14084	-3.62546	5e-05	0.000631375	yes	TCONS_00004413	=	XLOC_004203	-	TSS4387	supercontig_589:967755-969255	1500	-	672.903	280.761	1065.04	OK	152.579	64.8612	240.297	OK
GL50803_8064	Protein disulfide isomerase PDI5	4.40574	TCONS_00000313	XLOC_000300	-	supercontig_572:42614-43019	giardia_in_vivo_prox3-9cm	giardia_in_vitro	OK	2795.77	634.575	-2.13938	-3.50221	5e-05	0.000631375	yes	TCONS_00000313	=	XLOC_000300	-	TSS312	supercontig_572:42614-43019	405	-	2795.77	1344.06	4247.48	OK	634.575	210.065	1059.08	OK
GL50803_6679	Hypothetical protein	4.39642	TCONS_00006334	XLOC_006032	-	supercontig_627:23245-23962	giardia_in_vivo_prox3-9cm	giardia_in_vitro	OK	1311.5	298.311	-2.13633	-3.61569	5e-05	0.000631375	yes	TCONS_00006334	=	XLOC_006032	-	TSS6301	supercontig_627:23245-23962	717	-	1311.5	637.702	1985.3	OK	298.311	108.009	488.614	OK
GL50803_93548	Phospholipase B	4.38292	TCONS_00000838	XLOC_000804	-	supercontig_573:1453894-1455580	giardia_in_vivo_prox3-9cm	giardia_in_vitro	OK	1924.43	439.075	-2.13189	-3.93121	5e-05	0.000631375	yes	TCONS_00000838	=	XLOC_000804	-	TSS832	supercontig_573:1453894-1455580	1635	-	1924.43	822.382	3026.48	OK	439.075	225.213	652.937	OK
GL50803_15000	TFIIH P44	4.37478	TCONS_00001136	XLOC_001090	-	supercontig_573:1125514-1126735	giardia_in_vivo_prox3-9cm	giardia_in_vitro	OK	251.928	57.5864	-2.12921	-2.78849	5e-05	0.000631375	yes	TCONS_00001136	=	XLOC_001090	-	TSS1130	supercontig_573:1125514-1126735	1221	-	251.928	112.735	391.121	OK	57.5864	5.59166	109.581	OK
GL50803_10429	Wos2 protein	4.35273	TCONS_00004377	XLOC_004170	-	supercontig_589:837170-838397	giardia_in_vivo_prox3-9cm	giardia_in_vitro	OK	1856.42	426.496	-2.12192	-1.47789	0.0073	0.0408786	yes	TCONS_00004377	=	XLOC_004170	-	TSS4351	supercontig_589:837170-838397	558	-	1856.42	311.556	3401.28	OK	426.496	0	1197.64	OK
GL50803_24512	Neurogenic locus notch-like protein	4.33335	TCONS_00004582	XLOC_004368	-	supercontig_589:175224-176025	giardia_in_vivo_prox3-9cm	giardia_in_vitro	OK	898.421	207.327	-2.11549	-3.53139	5e-05	0.000631375	yes	TCONS_00004582	=	XLOC_004368	-	TSS4555	supercontig_589:175224-176025	801	-	898.421	462.637	1334.21	OK	207.327	67.5714	347.082	OK
GL50803_7139	Hypothetical protein	4.2938	TCONS_00005079	XLOC_004850	-	supercontig_592:341968-342757	giardia_in_vivo_prox3-9cm	giardia_in_vitro	OK	295.244	68.7605	-2.10226	-2.42839	5e-05	0.000631375	yes	TCONS_00005079	=	XLOC_004850	-	TSS5051	supercontig_592:341968-342757	789	-	295.244	117.373	473.116	OK	68.7605	0	140.13	OK
GL50803_16125	Glycerol-3-phosphate dehydrogenase	4.29061	TCONS_00002536	XLOC_002421	-	supercontig_578:782761-789623	giardia_in_vivo_prox3-9cm	giardia_in_vitro	OK	1948.72	454.183	-2.10119	-2.95466	5e-05	0.000631375	yes	TCONS_00002536	=	XLOC_002421	-	TSS2523	supercontig_578:782761-789623	3336	-	1948.72	380.929	3516.52	OK	454.183	195.398	712.967	OK
GL50803_14164	Hypothetical protein	4.2871	TCONS_00005481	XLOC_005233	-	supercontig_592:538296-540732	giardia_in_vivo_prox3-9cm	giardia_in_vitro	OK	332.531	77.5655	-2.1	-3.7152	5e-05	0.000631375	yes	TCONS_00005481	=	XLOC_005233	-	TSS5451	supercontig_592:538296-540732	2436	-	332.531	161.969	503.094	OK	77.5655	31.6158	123.515	OK
GL50803_9355	Hypothetical protein	4.27665	TCONS_00001493	XLOC_001426	-	supercontig_577:535348-535753	giardia_in_vivo_prox3-9cm	giardia_in_vitro	OK	2561.89	599.042	-2.09648	-3.44398	5e-05	0.000631375	yes	TCONS_00001493	=	XLOC_001426	-	TSS1483	supercontig_577:535348-535753	405	-	2561.89	1248.65	3875.14	OK	599.042	197.467	1000.62	OK
GL50803_17150	NADPH oxidoreductase	4.26961	TCONS_00000108	XLOC_000104	-	supercontig_571:73890-74391	giardia_in_vivo_prox3-9cm	giardia_in_vitro	OK	3724	872.21	-2.0941	-3.78165	5e-05	0.000631375	yes	TCONS_00000108	=	XLOC_000104	-	TSS108	supercontig_571:73890-74391	495	-	3724	1864.06	5583.93	OK	872.21	363.729	1380.69	OK
GL50803_5164	Sugar-proton symporter	4.26913	TCONS_00003771	XLOC_003597	-	supercontig_581:220537-222064	giardia_in_vivo_prox3-9cm	giardia_in_vitro	OK	335.576	78.6053	-2.09394	-3.24691	5e-05	0.000631375	yes	TCONS_00003771	=	XLOC_003597	-	TSS3750	supercontig_581:220537-222064	1527	-	335.576	154.915	516.238	OK	78.6053	22.5001	134.711	OK
GL50803_2933	Programmed cell death protein-like protein	4.24039	TCONS_00000925	XLOC_000888	-	supercontig_573:362174-362717	giardia_in_vivo_prox3-9cm	giardia_in_vitro	OK	1811.16	427.121	-2.0842	-3.59932	5e-05	0.000631375	yes	TCONS_00000925	=	XLOC_000888	-	TSS919	supercontig_573:362174-362717	543	-	1811.16	911.026	2711.29	OK	427.121	157.87	696.372	OK
GL50803_23630	Hypothetical protein	4.23451	TCONS_00002902	XLOC_002773	-	supercontig_578:456900-457980	giardia_in_vivo_prox3-9cm	giardia_in_vitro	OK	155.573	36.7393	-2.08219	-2.18681	0.00025	0.0026076	yes	TCONS_00002902	=	XLOC_002773	-	TSS2886	supercontig_578:456900-457980	1080	-	155.573	51.3189	259.827	OK	36.7393	0	78.5199	OK
GL50803_14247	TM efflux prot	4.23204	TCONS_00005123	XLOC_004892	-	supercontig_592:510083-511868	giardia_in_vivo_prox3-9cm	giardia_in_vitro	OK	149.714	35.3763	-2.08136	-2.70963	5e-05	0.000631375	yes	TCONS_00005123	=	XLOC_004892	-	TSS5095	supercontig_592:510083-511868	1785	-	149.714	66.9505	232.478	OK	35.3763	3.17957	67.5731	OK
GL50803_23888	FixW protein	4.22804	TCONS_00005639	XLOC_005388	-	supercontig_592:1174000-1174636	giardia_in_vivo_prox3-9cm	giardia_in_vitro	OK	1459.89	345.288	-2.07998	-3.58424	5e-05	0.000631375	yes	TCONS_00005639	=	XLOC_005388	-	TSS5608	supercontig_592:1174000-1174636	636	-	1459.89	713.529	2206.24	OK	345.288	130.812	559.764	OK
GL50803_16217	UDP-N-acetylglucosamine pyrophosphorylase	4.22084	TCONS_00000732	XLOC_000702	-	supercontig_573:1080413-1081724	giardia_in_vivo_prox3-9cm	giardia_in_vitro	OK	221.377	52.4486	-2.07753	-2.65751	5e-05	0.000631375	yes	TCONS_00000732	=	XLOC_000702	-	TSS728	supercontig_573:1080413-1081724	1311	-	221.377	86.5171	356.236	OK	52.4486	5.43779	99.4594	OK
GL50803_5809	Hypothetical protein	4.18024	TCONS_00004461	XLOC_004249	-	supercontig_589:1114058-1116530	giardia_in_vivo_prox3-9cm	giardia_in_vitro	OK	281.913	67.4395	-2.06358	-3.60838	5e-05	0.000631375	yes	TCONS_00004461	=	XLOC_004249	-	TSS4435	supercontig_589:1114058-1116530	2472	-	281.913	141.494	422.333	OK	67.4395	25.843	109.036	OK
GL50803_6917	Hypothetical protein	4.17259	TCONS_00003009	XLOC_002877	-	supercontig_578:1148586-1149213	giardia_in_vivo_prox3-9cm	giardia_in_vitro	OK	2807.35	672.808	-2.06094	-3.80432	5e-05	0.000631375	yes	TCONS_00003009	=	XLOC_002877	-	TSS2992	supercontig_578:1148586-1149213	627	-	2807.35	1282.9	4331.8	OK	672.808	323.764	1021.85	OK
GL50803_24412	Protein 21.1	4.15174	TCONS_00002921	XLOC_002789	-	supercontig_578:804073-805597	giardia_in_vivo_prox3-9cm	giardia_in_vitro	OK	253.353	61.0234	-2.05371	-2.91788	5e-05	0.000631375	yes	TCONS_00002921	=	XLOC_002789	-	TSS2904	supercontig_578:804073-805597	1524	-	253.353	122.402	384.304	OK	61.0234	10.5218	111.525	OK
GL50803_8903	Copine I	4.12815	TCONS_00003661	XLOC_003492	-	supercontig_579:840544-841333	giardia_in_vivo_prox3-9cm	giardia_in_vitro	OK	1188.7	287.95	-2.04549	-3.4727	5e-05	0.000631375	yes	TCONS_00003661	=	XLOC_003492	-	TSS3640	supercontig_579:840544-841333	765	-	1188.7	573.428	1803.96	OK	287.95	106.095	469.804	OK
GL50803_3958	Hypothetical protein	4.1163	TCONS_00002875	XLOC_002746	-	supercontig_578:359584-360535	giardia_in_vivo_prox3-9cm	giardia_in_vitro	OK	406.243	98.6914	-2.04135	-2.90938	5e-05	0.000631375	yes	TCONS_00002875	=	XLOC_002746	-	TSS2859	supercontig_578:359584-360535	951	-	406.243	189.839	622.646	OK	98.6914	18.3716	179.011	OK
GL50803_92729	Fatty acid elongase 1	4.10885	TCONS_00002593	XLOC_002477	-	supercontig_578:1003091-1004732	giardia_in_vivo_prox3-9cm	giardia_in_vitro	OK	242.959	59.1306	-2.03874	-2.74717	5e-05	0.000631375	yes	TCONS_00002593	=	XLOC_002477	-	TSS2579	supercontig_578:1003091-1004732	1641	-	242.959	77.1732	408.745	OK	59.1306	13.6035	104.658	OK
GL50803_6509	Neurogenic locus notch-like protein	4.05039	TCONS_00000624	XLOC_000604	-	supercontig_573:727416-730071	giardia_in_vivo_prox3-9cm	giardia_in_vitro	OK	202.379	49.9653	-2.01806	-3.1771	5e-05	0.000631375	yes	TCONS_00000624	=	XLOC_000604	-	TSS621	supercontig_573:727416-730071	2655	-	202.379	86.8964	317.862	OK	49.9653	16.456	83.4746	OK
GL50803_15267	GPI-anchor transamidase	4.03804	TCONS_00004894	XLOC_004669	-	supercontig_589:1242125-1242878	giardia_in_vivo_prox3-9cm	giardia_in_vitro	OK	472.398	116.987	-2.01366	-2.63899	5e-05	0.000631375	yes	TCONS_00004894	=	XLOC_004669	-	TSS4866	supercontig_589:1242125-1242878	753	-	472.398	215.941	728.854	OK	116.987	10.7789	223.195	OK
GL50803_5515	Hypothetical protein	4.03519	TCONS_00001785	XLOC_001706	-	supercontig_577:1885581-1885947	giardia_in_vivo_prox3-9cm	giardia_in_vitro	OK	1035.91	256.719	-2.01264	-2.35416	5e-05	0.000631375	yes	TCONS_00001785	=	XLOC_001706	-	TSS1774	supercontig_577:1885581-1885947	366	-	1035.91	412.267	1659.56	OK	256.719	0	518.803	OK
GL50803_25816	High cysteine membrane protein Group 1	4.02476	TCONS_00002215	XLOC_002112	-	supercontig_577:1260098-1262912	giardia_in_vivo_prox3-9cm	giardia_in_vitro	OK	210.793	52.3741	-2.0089	-3.18226	5e-05	0.000631375	yes	TCONS_00002215	=	XLOC_002112	-	TSS2203	supercontig_577:1260098-1262912	2814	-	210.793	85.4431	336.143	OK	52.3741	18.7463	86.0019	OK
GL50803_42048	ABC transporter	3.95428	TCONS_00004072	XLOC_003884	-	supercontig_586:299558-300893	giardia_in_vivo_prox3-9cm	giardia_in_vitro	OK	151.386	38.2841	-1.98341	-2.31709	5e-05	0.000631375	yes	TCONS_00004072	=	XLOC_003884	-	TSS4050	supercontig_586:299558-300893	1335	-	151.386	57.4357	245.335	OK	38.2841	0	77.0062	OK
GL50803_9698	Riboflavin kinase	3.93486	TCONS_00004970	XLOC_004742	-	supercontig_590:30402-30819	giardia_in_vivo_prox3-9cm	giardia_in_vitro	OK	328.925	83.5926	-1.97631	-1.72596	0.00235	0.0166045	yes	TCONS_00004970	=	XLOC_004742	-	TSS4942	supercontig_590:30402-30819	417	-	328.925	92.6214	565.228	OK	83.5926	0	201.918	OK
GL50803_17198	Leucine-rich repeat protein	3.91228	TCONS_00002299	XLOC_002193	-	supercontig_577:1513250-1515602	giardia_in_vivo_prox3-9cm	giardia_in_vitro	OK	187.603	47.9523	-1.96801	-3.12412	5e-05	0.000631375	yes	TCONS_00002299	=	XLOC_002193	-	TSS2287	supercontig_577:1513250-1515602	2352	-	187.603	93.0754	282.131	OK	47.9523	13.75	82.1547	OK
GL50803_17104	Hypothetical protein	3.89467	TCONS_00004060	XLOC_003872	-	supercontig_586:267076-267682	giardia_in_vivo_prox3-9cm	giardia_in_vitro	OK	301.254	77.3503	-1.9615	-2.04116	0.00045	0.00425706	yes	TCONS_00004060	=	XLOC_003872	-	TSS4038	supercontig_586:267076-267682	606	-	301.254	98.9985	503.509	OK	77.3503	0	166.353	OK
GL50803_7135	Hypothetical protein	3.87934	TCONS_00005082	XLOC_004853	-	supercontig_592:345523-345922	giardia_in_vivo_prox3-9cm	giardia_in_vitro	OK	555.234	143.126	-1.95581	-1.94657	0.0003	0.00302926	yes	TCONS_00005082	=	XLOC_004853	-	TSS5054	supercontig_592:345523-345922	399	-	555.234	162.085	948.383	OK	143.126	0	314.802	OK
GL50803_9916	Hypothetical protein	3.86561	TCONS_00004838	XLOC_004613	-	supercontig_589:1066684-1067326	giardia_in_vivo_prox3-9cm	giardia_in_vitro	OK	717.306	185.561	-1.95069	-2.84656	5e-05	0.000631375	yes	TCONS_00004838	=	XLOC_004613	-	TSS4810	supercontig_589:1066684-1067326	642	-	717.306	330.482	1104.13	OK	185.561	40.4332	330.689	OK
GL50803_6372	High cysteine protein	3.83477	TCONS_00005424	XLOC_005181	-	supercontig_592:322184-323786	giardia_in_vivo_prox3-9cm	giardia_in_vitro	OK	522.81	136.334	-1.93914	-3.52819	5e-05	0.000631375	yes	TCONS_00005424	=	XLOC_005181	-	TSS5394	supercontig_592:322184-323786	1602	-	522.81	261.531	784.089	OK	136.334	57.9248	214.744	OK
GL50803_15376	Hypothetical protein	3.82698	TCONS_00001744	XLOC_001667	-	supercontig_577:1521811-1530547	giardia_in_vivo_prox3-9cm	giardia_in_vitro	OK	223.6	58.4272	-1.93621	-3.58149	5e-05	0.000631375	yes	TCONS_00001744	=	XLOC_001667	-	TSS1734	supercontig_577:1521811-1530547	8736	-	223.6	95.7981	351.402	OK	58.4272	30.1041	86.7504	OK
GL50803_5514	Hypothetical protein	3.82654	TCONS_00001784	XLOC_001705	-	supercontig_577:1885377-1885581	giardia_in_vivo_prox3-9cm	giardia_in_vitro	OK	2253.03	588.791	-1.93604	-1.60145	0.00275	0.018756	yes	TCONS_00001784	=	XLOC_001705	-	TSS1773	supercontig_577:1885377-1885581	204	-	2253.03	198.245	4307.82	OK	588.791	0	1416.66	OK
GL50803_11120	Hypothetical protein	3.81907	TCONS_00003039	XLOC_002906	-	supercontig_578:1271198-1272161	giardia_in_vivo_prox3-9cm	giardia_in_vitro	OK	142.802	37.3918	-1.93322	-1.89344	0.00045	0.00425706	yes	TCONS_00003039	=	XLOC_002906	-	TSS3022	supercontig_578:1271198-1272161	963	-	142.802	33.959	251.644	OK	37.3918	0	81.988	OK
GL50803_8074	Manganese-dependent inorganic pyrophosphatase	3.8021	TCONS_00003020	XLOC_002888	-	supercontig_578:1199811-1203790	giardia_in_vivo_prox3-9cm	giardia_in_vitro	OK	926.23	243.61	-1.9268	-3.16295	5e-05	0.000631375	yes	TCONS_00003020	=	XLOC_002888	-	TSS3003	supercontig_578:1199811-1203790	2076	-	926.23	325.891	1526.57	OK	243.61	111.728	375.492	OK
GL50803_11299	Amino acid transporter	3.79113	TCONS_00004397	XLOC_004188	-	supercontig_589:898388-901956	giardia_in_vivo_prox3-9cm	giardia_in_vitro	OK	846.843	223.375	-1.92263	-3.29038	5e-05	0.000631375	yes	TCONS_00004397	=	XLOC_004188	-	TSS4371	supercontig_589:898388-901956	1770	-	846.843	367.205	1326.48	OK	223.375	94.0162	352.734	OK
GL50803_17121	Bip	3.74017	TCONS_00004127	XLOC_003936	-	supercontig_589:12634-14708	giardia_in_vivo_prox3-9cm	giardia_in_vitro	OK	2137.52	571.504	-1.9031	-2.24764	0.0002	0.00214501	yes	TCONS_00004127	=	XLOC_003936	-	TSS4104	supercontig_589:12634-14708	2034	-	2137.52	0	4407.36	OK	571.504	285.675	857.333	OK
GL50803_14064	Hypothetical protein	3.72259	TCONS_00000358	XLOC_000345	-	supercontig_572:191114-191714	giardia_in_vivo_prox3-9cm	giardia_in_vitro	OK	635.382	170.683	-1.8963	-2.62994	5e-05	0.000631375	yes	TCONS_00000358	=	XLOC_000345	-	TSS357	supercontig_572:191114-191714	600	-	635.382	293.244	977.52	OK	170.683	26.9437	314.423	OK
GL50803_5610	Hypothetical protein	3.68591	TCONS_00005839	XLOC_005570	-	supercontig_608:12114-13831	giardia_in_vivo_prox3-9cm	giardia_in_vitro	OK	312.786	84.8598	-1.88202	-2.15095	5e-05	0.000631375	yes	TCONS_00005839	=	XLOC_005570	-	TSS5808	supercontig_608:12114-13831	813	-	312.786	97.0789	528.492	OK	84.8598	0.182504	169.537	OK
GL50803_11143	Hypothetical protein	3.67928	TCONS_00001325	XLOC_001268	-	supercontig_574:131140-131368	giardia_in_vivo_prox3-9cm	giardia_in_vitro	OK	1990.49	541	-1.87942	-1.63539	0.0058	0.034229	yes	TCONS_00001325	=	XLOC_001268	-	TSS1317	supercontig_574:131140-131368	228	-	1990.49	445.877	3535.1	OK	541	0	1293.74	OK
GL50803_2419	Hypothetical protein	3.66714	TCONS_00002130	XLOC_002030	-	supercontig_577:878732-879386	giardia_in_vivo_prox3-9cm	giardia_in_vitro	OK	390.426	106.466	-1.87465	-2.25065	0.00025	0.0026076	yes	TCONS_00002130	=	XLOC_002030	-	TSS2118	supercontig_577:878732-879386	654	-	390.426	159.785	621.066	OK	106.466	0.83644	212.096	OK
GL50803_21485	Hypothetical protein	3.63138	TCONS_00002310	XLOC_002202	-	supercontig_577:1546175-1547594	giardia_in_vivo_prox3-9cm	giardia_in_vitro	OK	471.684	129.891	-1.86052	-3.09187	5e-05	0.000631375	yes	TCONS_00002310	=	XLOC_002202	-	TSS2298	supercontig_577:1546175-1547594	1419	-	471.684	203.199	740.17	OK	129.891	50.6805	209.102	OK
GL50803_32069	Hypothetical protein	3.61659	TCONS_00002178	XLOC_002075	-	supercontig_577:1050760-1054237	giardia_in_vivo_prox3-9cm	giardia_in_vitro	OK	1227.6	339.436	-1.85463	-1.62992	0.006	0.0350821	yes	TCONS_00002178	=	XLOC_002075	-	TSS2166	supercontig_577:1050760-1054237	618	-	1227.6	296.364	2158.83	OK	339.436	0	808.887	OK
GL50803_11540	Hexose transporter	3.61409	TCONS_00005487	XLOC_005239	-	supercontig_592:555518-557057	giardia_in_vivo_prox3-9cm	giardia_in_vitro	OK	1979.12	547.613	-1.85363	-3.14978	5e-05	0.000631375	yes	TCONS_00005487	=	XLOC_005239	-	TSS5457	supercontig_592:555518-557057	1539	-	1979.12	689.653	3268.58	OK	547.613	278.739	816.487	OK
GL50803_13636	Hypothetical protein	3.60871	TCONS_00000476	XLOC_000460	-	supercontig_573:137609-138821	giardia_in_vivo_prox3-9cm	giardia_in_vitro	OK	213.887	59.2697	-1.85148	-2.37962	5e-05	0.000631375	yes	TCONS_00000476	=	XLOC_000460	-	TSS474	supercontig_573:137609-138821	1212	-	213.887	87.4464	340.327	OK	59.2697	5.79712	112.742	OK
GL50803_15897	Hypothetical protein	3.60817	TCONS_00003949	XLOC_003768	-	supercontig_586:302897-304793	giardia_in_vivo_prox3-9cm	giardia_in_vitro	OK	337.353	93.497	-1.85127	-3.29361	5e-05	0.000631375	yes	TCONS_00003949	=	XLOC_003768	-	TSS3928	supercontig_586:302897-304793	1896	-	337.353	173.519	501.186	OK	93.497	36.5245	150.469	OK
GL50803_32657	Hypothetical protein	3.60066	TCONS_00001911	XLOC_001825	-	supercontig_577:226815-227568	giardia_in_vivo_prox3-9cm	giardia_in_vitro	OK	271.124	75.2985	-1.84826	-2.09468	0.0001	0.00117181	yes	TCONS_00001911	=	XLOC_001825	-	TSS1900	supercontig_577:226815-227568	753	-	271.124	90.4266	451.821	OK	75.2985	0	152.532	OK
GL50803_98054	Heat shock protein HSP 90-alpha	3.59455	TCONS_00002912	XLOC_002782	-	supercontig_578:792894-794025	giardia_in_vivo_prox3-9cm	giardia_in_vitro	OK	4382.04	1219.08	-1.84581	-3.2111	5e-05	0.000631375	yes	TCONS_00002912	=	XLOC_002782	-	TSS2896	supercontig_578:792894-794025	1131	-	4382.04	1648.88	7115.2	OK	1219.08	614.459	1823.7	OK
GL50803_16078	Hypothetical protein	3.58833	TCONS_00004073	XLOC_003885	-	supercontig_586:317220-318411	giardia_in_vivo_prox3-9cm	giardia_in_vitro	OK	266.741	74.3356	-1.84331	-2.55947	5e-05	0.000631375	yes	TCONS_00004073	=	XLOC_003885	-	TSS4051	supercontig_586:317220-318411	1191	-	266.741	113.129	420.353	OK	74.3356	13.7094	134.962	OK
GL50803_5062	Hypothetical protein	3.58804	TCONS_00002042	XLOC_001949	-	supercontig_577:597774-599796	giardia_in_vivo_prox3-9cm	giardia_in_vitro	OK	65.0796	18.1379	-1.8432	-1.9154	0.00095	0.00802708	yes	TCONS_00002042	=	XLOC_001949	-	TSS2030	supercontig_577:597774-599796	2022	-	65.0796	18.3574	111.802	OK	18.1379	0	38.5318	OK
GL50803_16779	Cathepsin B precursor	3.55751	TCONS_00005913	XLOC_005638	-	supercontig_611:129335-130232	giardia_in_vivo_prox3-9cm	giardia_in_vitro	OK	2998.53	842.874	-1.83086	-3.4699	5e-05	0.000631375	yes	TCONS_00005913	=	XLOC_005638	-	TSS5881	supercontig_611:129335-130232	897	-	2998.53	1346.77	4650.28	OK	842.874	437.24	1248.51	OK
GL50803_28962	Hypothetical protein	3.55648	TCONS_00003125	XLOC_002987	-	supercontig_578:1601254-1602178	giardia_in_vivo_prox3-9cm	giardia_in_vitro	OK	434.168	122.078	-1.83045	-2.67901	5e-05	0.000631375	yes	TCONS_00003125	=	XLOC_002987	-	TSS3106	supercontig_578:1601254-1602178	924	-	434.168	187.683	680.653	OK	122.078	29.5179	214.638	OK
GL50803_9183	Hypothetical protein	3.54291	TCONS_00002229	XLOC_002126	-	supercontig_577:1333521-1339297	giardia_in_vivo_prox3-9cm	giardia_in_vitro	OK	595.067	167.96	-1.82494	-2.86839	5e-05	0.000631375	yes	TCONS_00002229	=	XLOC_002126	-	TSS2217	supercontig_577:1333521-1339297	5715	-	595.067	156.525	1033.61	OK	167.96	86.5724	249.347	OK
GL50803_14567	Hypothetical protein	3.52316	TCONS_00004260	XLOC_004057	-	supercontig_589:407618-408224	giardia_in_vivo_prox3-9cm	giardia_in_vitro	OK	983.994	279.293	-1.81687	-2.85196	5e-05	0.000631375	yes	TCONS_00004260	=	XLOC_004057	-	TSS4235	supercontig_589:407618-408224	606	-	983.994	470.671	1497.32	OK	279.293	80.2658	478.321	OK
GL50803_28696	Hypothetical protein	3.5177	TCONS_00005039	XLOC_004810	-	supercontig_592:158612-158999	giardia_in_vivo_prox3-9cm	giardia_in_vitro	OK	679.873	193.272	-1.81463	-1.87784	0.0012	0.0097212	yes	TCONS_00005039	=	XLOC_004810	-	TSS5011	supercontig_592:158612-158999	387	-	679.873	188.338	1171.41	OK	193.272	0	411.242	OK
GL50803_13329	Hypothetical protein	3.51606	TCONS_00004996	XLOC_004767	-	supercontig_592:11519-14884	giardia_in_vivo_prox3-9cm	giardia_in_vitro	OK	608.338	173.017	-1.81396	-2.11855	0.00025	0.0026076	yes	TCONS_00004996	=	XLOC_004767	-	TSS4968	supercontig_592:11519-14884	639	-	608.338	187.329	1029.35	OK	173.017	6.16768	339.865	OK
GL50803_16861	Hypothetical protein	3.46636	TCONS_00005856	XLOC_005584	-	supercontig_608:11057-11954	giardia_in_vivo_prox3-9cm	giardia_in_vitro	OK	178.023	51.3573	-1.79342	-1.86055	0.00175	0.0132354	yes	TCONS_00005856	=	XLOC_005584	-	TSS5825	supercontig_608:11057-11954	897	-	178.023	52.8469	303.198	OK	51.3573	0	109.716	OK
GL50803_14797	Hypothetical protein	3.46493	TCONS_00004369	XLOC_004162	-	supercontig_589:815061-815562	giardia_in_vivo_prox3-9cm	giardia_in_vitro	OK	325.69	93.996	-1.79283	-1.75511	0.00075	0.00658128	yes	TCONS_00004369	=	XLOC_004162	-	TSS4343	supercontig_589:815061-815562	501	-	325.69	79.664	571.715	OK	93.996	0	206.582	OK
GL50803_16817	Transglutaminase/protease	3.44898	TCONS_00001531	XLOC_001463	-	supercontig_577:722712-724086	giardia_in_vivo_prox3-9cm	giardia_in_vitro	OK	446.067	129.333	-1.78617	-2.85924	5e-05	0.000631375	yes	TCONS_00001531	=	XLOC_001463	-	TSS1521	supercontig_577:722712-724086	1374	-	446.067	185.903	706.232	OK	129.333	46.5373	212.128	OK
GL50803_114180	High cysteine membrane protein TMK-like	3.4481	TCONS_00005333	XLOC_005092	-	supercontig_592:1177940-1185560	giardia_in_vivo_prox3-9cm	giardia_in_vitro	OK	11.603	3.36504	-1.78581	-1.53889	0.00865	0.0467379	yes	TCONS_00005333	=	XLOC_005092	-	TSS5303	supercontig_592:1177940-1185560	7620	-	11.603	2.53036	20.6757	OK	3.36504	0	8.09599	OK
GL50803_6289	FixW protein	3.44761	TCONS_00001529	XLOC_001461	-	supercontig_577:716768-722122	giardia_in_vivo_prox3-9cm	giardia_in_vitro	OK	4696.71	1362.31	-1.78559	-2.70365	5e-05	0.000631375	yes	TCONS_00001529	=	XLOC_001461	-	TSS1519	supercontig_577:716768-722122	402	-	4696.71	1691.2	7702.23	OK	1362.31	470.279	2254.35	OK
GL50803_137716	Axoneme-associated protein GASP-180	3.4467	TCONS_00002608	XLOC_002492	-	supercontig_578:1052784-1057834	giardia_in_vivo_prox3-9cm	giardia_in_vitro	OK	452.493	131.283	-1.78521	-3.10386	5e-05	0.000631375	yes	TCONS_00002608	=	XLOC_002492	-	TSS2594	supercontig_578:1052784-1057834	4758	-	452.493	168.006	736.979	OK	131.283	66.9045	195.662	OK
GL50803_15317	High cysteine membrane protein Group 1	3.42601	TCONS_00005945	XLOC_005668	-	supercontig_611:61482-67270	giardia_in_vivo_prox3-9cm	giardia_in_vitro	OK	1042.27	304.223	-1.77653	-1.71353	0.0081	0.0443127	yes	TCONS_00005945	=	XLOC_005668	-	TSS5913	supercontig_611:61482-67270	4848	-	1042.27	0	2426.12	OK	304.223	136.805	471.641	OK
GL50803_1076	Alpha-13 giardin	3.41467	TCONS_00003839	XLOC_003662	-	supercontig_581:250879-251917	giardia_in_vivo_prox3-9cm	giardia_in_vitro	OK	351.65	102.982	-1.77175	-2.60939	5e-05	0.000631375	yes	TCONS_00003839	=	XLOC_003662	-	TSS3818	supercontig_581:250879-251917	1038	-	351.65	159.006	544.293	OK	102.982	24.1559	181.808	OK
GL50803_5800	Hypothetical protein	3.4146	TCONS_00000717	XLOC_000687	-	supercontig_573:1021103-1021910	giardia_in_vivo_prox3-9cm	giardia_in_vitro	OK	1157.25	338.912	-1.77172	-3.27627	5e-05	0.000631375	yes	TCONS_00000717	=	XLOC_000687	-	TSS713	supercontig_573:1021103-1021910	807	-	1157.25	584.704	1729.81	OK	338.912	148.025	529.799	OK
GL50803_11684	Leucine-rich repeat protein	3.41452	TCONS_00002814	XLOC_002687	-	supercontig_578:148391-150848	giardia_in_vivo_prox3-9cm	giardia_in_vitro	OK	252.694	74.0058	-1.77168	-3.15393	5e-05	0.000631375	yes	TCONS_00002814	=	XLOC_002687	-	TSS2799	supercontig_578:148391-150848	2457	-	252.694	127.19	378.198	OK	74.0058	29.6178	118.394	OK
GL50803_15587	Protein 21.1	3.41277	TCONS_00001866	XLOC_001783	-	supercontig_577:91872-92646	giardia_in_vivo_prox3-9cm	giardia_in_vitro	OK	789.424	231.315	-1.77094	-2.99578	5e-05	0.000631375	yes	TCONS_00001866	=	XLOC_001783	-	TSS1855	supercontig_577:91872-92646	774	-	789.424	394.153	1184.69	OK	231.315	81.2492	381.38	OK
GL50803_15499	Hypothetical protein	3.39098	TCONS_00000574	XLOC_000554	-	supercontig_573:524695-525991	giardia_in_vivo_prox3-9cm	giardia_in_vitro	OK	804.189	237.155	-1.7617	-3.35949	5e-05	0.000631375	yes	TCONS_00000574	=	XLOC_000554	-	TSS571	supercontig_573:524695-525991	1296	-	804.189	406.729	1201.65	OK	237.155	110.724	363.586	OK
GL50803_16156	Hypothetical protein	3.36169	TCONS_00002183	XLOC_002080	-	supercontig_577:1090583-1094991	giardia_in_vivo_prox3-9cm	giardia_in_vitro	OK	318.593	94.7716	-1.74919	-1.51351	0.00655	0.0375652	yes	TCONS_00002183	=	XLOC_002080	-	TSS2171	supercontig_577:1090583-1094991	579	-	318.593	36.2801	600.906	OK	94.7716	0	221.273	OK
GL50803_9354	Kinase	3.33341	TCONS_00002023	XLOC_001931	-	supercontig_577:530772-534951	giardia_in_vivo_prox3-9cm	giardia_in_vitro	OK	201.129	60.3374	-1.737	-3.32246	5e-05	0.000631375	yes	TCONS_00002023	=	XLOC_001931	-	TSS2011	supercontig_577:530772-534951	4179	-	201.129	103.79	298.469	OK	60.3374	27.7854	92.8895	OK
GL50803_94003	High cysteine protein	3.30808	TCONS_00006350	XLOC_006047	-	supercontig_627:63888-65922	giardia_in_vivo_prox3-9cm	giardia_in_vitro	OK	464.812	140.508	-1.726	-2.95228	5e-05	0.000631375	yes	TCONS_00006350	=	XLOC_006047	-	TSS6317	supercontig_627:63888-65922	2034	-	464.812	184.575	745.049	OK	140.508	64.4035	216.612	OK
GL50803_137752	VSP	3.29882	TCONS_00005324	XLOC_005084	-	supercontig_592:1141837-1144945	giardia_in_vivo_prox3-9cm	giardia_in_vitro	OK	61.7929	18.7318	-1.72195	-1.99327	5e-05	0.000631375	yes	TCONS_00005324	=	XLOC_005084	-	TSS5294	supercontig_592:1141837-1144945	3108	-	61.7929	14.414	109.172	OK	18.7318	1.49915	35.9645	OK
GL50803_8826	Glucokinase	3.2872	TCONS_00004042	XLOC_003855	-	supercontig_586:220024-221056	giardia_in_vivo_prox3-9cm	giardia_in_vitro	OK	2794.81	850.211	-1.71686	-3.27985	5e-05	0.000631375	yes	TCONS_00004042	=	XLOC_003855	-	TSS4020	supercontig_586:220024-221056	1032	-	2794.81	1293.98	4295.65	OK	850.211	435.248	1265.17	OK
GL50803_114230	Hypothetical protein	3.27649	TCONS_00002936	XLOC_002804	-	supercontig_578:878905-880723	giardia_in_vivo_prox3-9cm	giardia_in_vitro	OK	82.1494	25.0724	-1.71215	-1.93502	0.00045	0.00425706	yes	TCONS_00002936	=	XLOC_002804	-	TSS2919	supercontig_578:878905-880723	1818	-	82.1494	28.4569	135.842	OK	25.0724	0	51.0972	OK
GL50803_7710	Protein 21.1	3.26282	TCONS_00005237	XLOC_005001	-	supercontig_592:854546-856730	giardia_in_vivo_prox3-9cm	giardia_in_vitro	OK	229.725	70.4069	-1.70612	-2.88818	5e-05	0.000631375	yes	TCONS_00005237	=	XLOC_005001	-	TSS5208	supercontig_592:854546-856730	2184	-	229.725	111.443	348.006	OK	70.4069	25.5714	115.242	OK
GL50803_35682	Hypothetical protein	3.25604	TCONS_00003690	XLOC_003521	-	supercontig_579:957718-957991	giardia_in_vivo_prox3-9cm	giardia_in_vitro	OK	658.892	202.36	-1.70312	-1.47893	0.0059	0.0347113	yes	TCONS_00003690	=	XLOC_003521	-	TSS3669	supercontig_579:957718-957991	273	-	658.892	264.343	1053.44	OK	202.36	0	501.829	OK
GL50803_5374	Tubulin specific chaperone B	3.20393	TCONS_00004740	XLOC_004523	-	supercontig_589:776871-777591	giardia_in_vivo_prox3-9cm	giardia_in_vitro	OK	588.706	183.745	-1.67984	-2.3716	5e-05	0.000631375	yes	TCONS_00004740	=	XLOC_004523	-	TSS4713	supercontig_589:776871-777591	720	-	588.706	224.647	952.765	OK	183.745	43.5951	323.895	OK
GL50803_13204	Zinc transporter domain	3.19738	TCONS_00004891	XLOC_004666	-	supercontig_589:1237218-1238475	giardia_in_vivo_prox3-9cm	giardia_in_vitro	OK	633.497	198.13	-1.67689	-3.10428	5e-05	0.000631375	yes	TCONS_00004891	=	XLOC_004666	-	TSS4863	supercontig_589:1237218-1238475	1257	-	633.497	322.98	944.014	OK	198.13	85.9582	310.301	OK
GL50803_14519	Cysteine desulfurase	3.18213	TCONS_00005238	XLOC_005002	-	supercontig_592:856827-858129	giardia_in_vivo_prox3-9cm	giardia_in_vitro	OK	274.991	86.4174	-1.66999	-2.42303	0.0001	0.00117181	yes	TCONS_00005238	=	XLOC_005002	-	TSS5209	supercontig_592:856827-858129	1302	-	274.991	112.279	437.703	OK	86.4174	21.5875	151.247	OK
GL50803_14651	Glucosamine 6-phosphate N-acetyltransferase	3.18044	TCONS_00002666	XLOC_002549	-	supercontig_578:1260744-1261191	giardia_in_vivo_prox3-9cm	giardia_in_vitro	OK	803.475	252.63	-1.66923	-2.15726	0.00015	0.00165874	yes	TCONS_00002666	=	XLOC_002549	-	TSS2652	supercontig_578:1260744-1261191	447	-	803.475	322.867	1284.08	OK	252.63	27.6839	477.575	OK
GL50803_16814	Hypothetical protein	3.1776	TCONS_00002075	XLOC_001979	-	supercontig_577:728140-728932	giardia_in_vivo_prox3-9cm	giardia_in_vitro	OK	151.795	47.7703	-1.66794	-1.62333	0.0015	0.0116542	yes	TCONS_00002075	=	XLOC_001979	-	TSS2063	supercontig_577:728140-728932	792	-	151.795	34.6515	268.938	OK	47.7703	0	104.962	OK
GL50803_4026	Alpha-19 giardin	3.17173	TCONS_00002395	XLOC_002286	-	supercontig_577:2050887-2052204	giardia_in_vivo_prox3-9cm	giardia_in_vitro	OK	639.458	201.612	-1.66527	-3.09925	5e-05	0.000631375	yes	TCONS_00002395	=	XLOC_002286	-	TSS2382	supercontig_577:2050887-2052204	1317	-	639.458	319.587	959.329	OK	201.612	90.3377	312.885	OK
GL50803_10822	WD-40 repeat protein family	3.16709	TCONS_00000231	XLOC_000223	-	supercontig_572:176385-177414	giardia_in_vivo_prox3-9cm	giardia_in_vitro	OK	2265.86	715.438	-1.66316	-3.04195	5e-05	0.000631375	yes	TCONS_00000231	=	XLOC_000223	-	TSS230	supercontig_572:176385-177414	1029	-	2265.86	976.662	3555.06	OK	715.438	357.176	1073.7	OK
GL50803_13608	Acetyl-CoA synthetase	3.1664	TCONS_00001603	XLOC_001531	-	supercontig_577:987934-990115	giardia_in_vivo_prox3-9cm	giardia_in_vitro	OK	1058.09	334.162	-1.66284	-3.18142	5e-05	0.000631375	yes	TCONS_00001603	=	XLOC_001531	-	TSS1593	supercontig_577:987934-990115	2181	-	1058.09	485.732	1630.45	OK	334.162	173.069	495.255	OK
GL50803_14047	Tenascin-X	3.15855	TCONS_00004385	XLOC_004177	-	supercontig_589:874470-875676	giardia_in_vivo_prox3-9cm	giardia_in_vitro	OK	211.638	67.0048	-1.65927	-2.23098	0.0001	0.00117181	yes	TCONS_00004385	=	XLOC_004177	-	TSS4359	supercontig_589:874470-875676	1206	-	211.638	87.1658	336.111	OK	67.0048	10.2623	123.747	OK
GL50803_15367	Hypothetical protein	3.15066	TCONS_00001738	XLOC_001661	-	supercontig_577:1495514-1496772	giardia_in_vivo_prox3-9cm	giardia_in_vitro	OK	333.27	105.778	-1.65566	-1.69073	0.00355	0.0230791	yes	TCONS_00001738	=	XLOC_001661	-	TSS1728	supercontig_577:1495514-1496772	591	-	333.27	94.7451	571.795	OK	105.778	0	227.796	OK
GL50803_3063	Hypothetical protein	3.12305	TCONS_00001523	XLOC_001456	-	supercontig_577:697396-698624	giardia_in_vivo_prox3-9cm	giardia_in_vitro	OK	413.114	132.279	-1.64295	-2.57601	5e-05	0.000631375	yes	TCONS_00001523	=	XLOC_001456	-	TSS1513	supercontig_577:697396-698624	1167	-	413.114	178.611	647.617	OK	132.279	42.6092	221.949	OK
GL50803_6430	14-3-3 protein	3.10423	TCONS_00004052	XLOC_003864	-	supercontig_586:246212-246959	giardia_in_vivo_prox3-9cm	giardia_in_vitro	OK	11496	3703.33	-1.63424	-2.52845	5e-05	0.000631375	yes	TCONS_00004052	=	XLOC_003864	-	TSS4030	supercontig_586:246212-246959	747	-	11496	3140	19852.1	OK	3703.33	1762.98	5643.69	OK
GL50803_2527	Hypothetical protein	3.10132	TCONS_00001536	XLOC_001468	-	supercontig_577:735896-738899	giardia_in_vivo_prox3-9cm	giardia_in_vitro	OK	185.298	59.7481	-1.63288	-1.44534	0.00365	0.0235945	yes	TCONS_00001536	=	XLOC_001468	-	TSS1526	supercontig_577:735896-738899	987	-	185.298	0	384.295	OK	59.7481	0	127.861	OK
GL50803_10924	Hypothetical protein	3.08863	TCONS_00005943	XLOC_005666	-	supercontig_611:60461-61457	giardia_in_vivo_prox3-9cm	giardia_in_vitro	OK	174.239	56.4131	-1.62697	-1.84464	0.00115	0.00936946	yes	TCONS_00005943	=	XLOC_005666	-	TSS5911	supercontig_611:60461-61457	996	-	174.239	50.461	298.018	OK	56.4131	0.272691	112.553	OK
GL50803_6185	Hypothetical protein	3.07471	TCONS_00005012	XLOC_004783	-	supercontig_592:65504-66146	giardia_in_vivo_prox3-9cm	giardia_in_vitro	OK	960.108	312.26	-1.62045	-2.69138	5e-05	0.000631375	yes	TCONS_00005012	=	XLOC_004783	-	TSS4984	supercontig_592:65504-66146	642	-	960.108	445.848	1474.37	OK	312.26	112.369	512.151	OK
GL50803_6427	Major facilitator family transporter	3.06574	TCONS_00003934	XLOC_003753	-	supercontig_586:249165-250725	giardia_in_vivo_prox3-9cm	giardia_in_vitro	OK	299.866	97.812	-1.61623	-2.73524	5e-05	0.000631375	yes	TCONS_00003934	=	XLOC_003753	-	TSS3913	supercontig_586:249165-250725	1560	-	299.866	149.796	449.936	OK	97.812	34.3809	161.243	OK
GL50803_9827	Thioredoxin reductase	3.04954	TCONS_00000710	XLOC_000680	-	supercontig_573:994441-995386	giardia_in_vivo_prox3-9cm	giardia_in_vitro	OK	1333.17	437.171	-1.60859	-3.10271	5e-05	0.000631375	yes	TCONS_00000710	=	XLOC_000680	-	TSS706	supercontig_573:994441-995386	945	-	1333.17	667.57	1998.77	OK	437.171	211.149	663.192	OK
GL50803_16758	Hypothetical protein	3.04687	TCONS_00005339	XLOC_005098	-	supercontig_592:1218690-1219812	giardia_in_vivo_prox3-9cm	giardia_in_vitro	OK	270.689	88.8417	-1.60733	-2.28849	0.00015	0.00165874	yes	TCONS_00005339	=	XLOC_005098	-	TSS5309	supercontig_592:1218690-1219812	1122	-	270.689	113.614	427.764	OK	88.8417	19.3799	158.304	OK
GL50803_11499	Protein 21.1	3.04371	TCONS_00003457	XLOC_003300	-	supercontig_579:123918-124773	giardia_in_vivo_prox3-9cm	giardia_in_vitro	OK	182.819	60.0646	-1.60583	-1.6435	0.0066	0.037738	yes	TCONS_00003457	=	XLOC_003300	-	TSS3437	supercontig_579:123918-124773	855	-	182.819	58.8764	306.761	OK	60.0646	0	130.499	OK
GL50803_16667	Acyl-CoA synthetase	3.03582	TCONS_00004600	XLOC_004385	-	supercontig_589:231451-234169	giardia_in_vivo_prox3-9cm	giardia_in_vitro	OK	1255.75	413.644	-1.60208	-2.85909	5e-05	0.000631375	yes	TCONS_00004600	=	XLOC_004385	-	TSS4573	supercontig_589:231451-234169	2718	-	1255.75	510.302	2001.19	OK	413.644	206.395	620.893	OK
GL50803_5347	Myb 1-like protein	3.03555	TCONS_00001537	XLOC_001469	-	supercontig_577:739216-740659	giardia_in_vivo_prox3-9cm	giardia_in_vitro	OK	271.822	89.5462	-1.60196	-2.529	5e-05	0.000631375	yes	TCONS_00001537	=	XLOC_001469	-	TSS1527	supercontig_577:739216-740659	1443	-	271.822	132.944	410.7	OK	89.5462	25.5929	153.5	OK
GL50803_16433	Amino acid permease	3.03538	TCONS_00003238	XLOC_003095	-	supercontig_579:390800-392732	giardia_in_vivo_prox3-9cm	giardia_in_vitro	OK	548.754	180.786	-1.60187	-3.04383	5e-05	0.000631375	yes	TCONS_00003238	=	XLOC_003095	-	TSS3219	supercontig_579:390800-392732	1932	-	548.754	267.476	830.033	OK	180.786	86.9294	274.644	OK
GL50803_13272	Hypothetical protein	3.01937	TCONS_00001966	XLOC_001878	-	supercontig_577:365267-366467	giardia_in_vivo_prox3-9cm	giardia_in_vitro	OK	1534.11	508.09	-1.59424	-3.05836	5e-05	0.000631375	yes	TCONS_00001966	=	XLOC_001878	-	TSS1954	supercontig_577:365267-366467	1104	-	1534.11	738.051	2330.17	OK	508.09	252.553	763.627	OK
GL50803_10623	Phosphoenolpyruvate carboxykinase	3.00276	TCONS_00005457	XLOC_005210	-	supercontig_592:454833-458761	giardia_in_vivo_prox3-9cm	giardia_in_vitro	OK	1306.15	434.983	-1.58629	-2.40814	5e-05	0.000631375	yes	TCONS_00005457	=	XLOC_005210	-	TSS5427	supercontig_592:454833-458761	1965	-	1306.15	387.96	2224.34	OK	434.983	181.448	688.518	OK
GL50803_15004	NADPH oxidoreductase	2.99501	TCONS_00001414	XLOC_001352	-	supercontig_577:332071-332575	giardia_in_vivo_prox3-9cm	giardia_in_vitro	OK	629.766	210.272	-1.58256	-2.03002	0.00025	0.0026076	yes	TCONS_00001414	=	XLOC_001352	-	TSS1405	supercontig_577:332071-332575	495	-	629.766	255.708	1003.82	OK	210.272	20.4236	400.12	OK
GL50803_16215	Hypothetical protein	2.99456	TCONS_00000486	XLOC_000470	-	supercontig_573:184975-189453	giardia_in_vivo_prox3-9cm	giardia_in_vitro	OK	353.098	117.913	-1.58235	-2.50295	5e-05	0.000631375	yes	TCONS_00000486	=	XLOC_000470	-	TSS484	supercontig_573:184975-189453	2628	-	353.098	136.855	569.342	OK	117.913	43.9904	191.835	OK
GL50803_103373	Alpha-7.1 giardin	2.99101	TCONS_00004101	XLOC_003913	-	supercontig_586:417525-418692	giardia_in_vivo_prox3-9cm	giardia_in_vitro	OK	157.372	52.615	-1.58063	-1.86434	0.0015	0.0116542	yes	TCONS_00004101	=	XLOC_003913	-	TSS4079	supercontig_586:417525-418692	1167	-	157.372	60.0376	254.707	OK	52.615	0.0298037	105.2	OK
GL50803_95895	ZipA	2.98895	TCONS_00003809	XLOC_003633	-	supercontig_581:76712-78575	giardia_in_vivo_prox3-9cm	giardia_in_vitro	OK	171.878	57.5044	-1.57964	-2.37132	5e-05	0.000631375	yes	TCONS_00003809	=	XLOC_003633	-	TSS3788	supercontig_581:76712-78575	1863	-	171.878	81.8015	261.954	OK	57.5044	13.7803	101.228	OK
GL50803_16833	Tenascin-like	2.97794	TCONS_00000400	XLOC_000386	-	supercontig_572:321478-323774	giardia_in_vivo_prox3-9cm	giardia_in_vitro	OK	1009.23	338.902	-1.57431	-2.18521	0.0002	0.00214501	yes	TCONS_00000400	=	XLOC_000386	-	TSS399	supercontig_572:321478-323774	1818	-	1009.23	158.459	1860	OK	338.902	157.391	520.413	OK
GL50803_6583	Hypothetical protein	2.97729	TCONS_00000210	XLOC_000202	-	supercontig_572:96067-96349	giardia_in_vivo_prox3-9cm	giardia_in_vitro	OK	1438.06	483.009	-1.574	-1.76848	0.001	0.00833821	yes	TCONS_00000210	=	XLOC_000202	-	TSS209	supercontig_572:96067-96349	282	-	1438.06	460.531	2415.58	OK	483.009	0	980.368	OK
GL50803_102961	ENC6 protein	2.96856	TCONS_00000477	XLOC_000461	-	supercontig_573:138914-140921	giardia_in_vivo_prox3-9cm	giardia_in_vitro	OK	310.66	104.65	-1.56976	-2.76988	5e-05	0.000631375	yes	TCONS_00000477	=	XLOC_000461	-	TSS475	supercontig_573:138914-140921	2007	-	310.66	148.156	473.164	OK	104.65	43.3054	165.995	OK
GL50803_8182	Phospholipid-transporting ATPase IA	2.96602	TCONS_00003109	XLOC_002972	-	supercontig_578:1542777-1546707	giardia_in_vivo_prox3-9cm	giardia_in_vitro	OK	182.488	61.5263	-1.56853	-2.96825	5e-05	0.000631375	yes	TCONS_00003109	=	XLOC_002972	-	TSS3090	supercontig_578:1542777-1546707	3930	-	182.488	93.2852	271.691	OK	61.5263	27.9555	95.0971	OK
GL50803_5258	Hypothetical protein	2.96302	TCONS_00005745	XLOC_005484	-	supercontig_603:135104-135425	giardia_in_vivo_prox3-9cm	giardia_in_vitro	OK	1777.52	599.901	-1.56707	-2.0621	5e-05	0.000631375	yes	TCONS_00005745	=	XLOC_005484	-	TSS5714	supercontig_603:135104-135425	321	-	1777.52	604.663	2950.38	OK	599.901	107.218	1092.58	OK
GL50803_16803	Hypothetical protein	2.95844	TCONS_00005491	XLOC_005243	-	supercontig_592:564281-565736	giardia_in_vivo_prox3-9cm	giardia_in_vitro	OK	244.043	82.4905	-1.56483	-2.39492	5e-05	0.000631375	yes	TCONS_00005491	=	XLOC_005243	-	TSS5461	supercontig_592:564281-565736	1455	-	244.043	108.3	379.786	OK	82.4905	23.5176	141.463	OK
GL50803_32999	Hypothetical protein	2.9478	TCONS_00001655	XLOC_001582	-	supercontig_577:1164271-1165657	giardia_in_vivo_prox3-9cm	giardia_in_vitro	OK	592.634	201.043	-1.55964	-2.8533	5e-05	0.000631375	yes	TCONS_00001655	=	XLOC_001582	-	TSS1645	supercontig_577:1164271-1165657	1386	-	592.634	278.281	906.988	OK	201.043	92.2489	309.837	OK
GL50803_16888	Hypothetical protein	2.94477	TCONS_00001095	XLOC_001050	-	supercontig_573:961835-965423	giardia_in_vivo_prox3-9cm	giardia_in_vitro	OK	168.156	57.1032	-1.55815	-2.79108	5e-05	0.000631375	yes	TCONS_00001095	=	XLOC_001050	-	TSS1089	supercontig_573:961835-965423	3588	-	168.156	80.5737	255.737	OK	57.1032	24.4158	89.7907	OK
GL50803_8433	Hypothetical protein	2.94268	TCONS_00002694	XLOC_002576	-	supercontig_578:1377455-1378367	giardia_in_vivo_prox3-9cm	giardia_in_vitro	OK	179.994	61.1666	-1.55714	-1.78722	0.00095	0.00802708	yes	TCONS_00002694	=	XLOC_002576	-	TSS2680	supercontig_578:1377455-1378367	912	-	179.994	60.1491	299.84	OK	61.1666	0	122.806	OK
GL50803_15080	Hypothetical protein	2.93786	TCONS_00004837	XLOC_004612	-	supercontig_589:1062942-1065383	giardia_in_vivo_prox3-9cm	giardia_in_vitro	OK	334.085	113.717	-1.55476	-1.58767	0.00545	0.0324323	yes	TCONS_00004837	=	XLOC_004612	-	TSS4809	supercontig_589:1062942-1065383	627	-	334.085	90.8075	577.362	OK	113.717	0	244.007	OK
GL50803_14027	Hypothetical protein	2.9262	TCONS_00005263	XLOC_005026	-	supercontig_592:940329-942024	giardia_in_vivo_prox3-9cm	giardia_in_vitro	OK	117.069	40.0072	-1.54903	-1.86696	0.00085	0.00726839	yes	TCONS_00005263	=	XLOC_005026	-	TSS5234	supercontig_592:940329-942024	1695	-	117.069	32.0187	202.119	OK	40.0072	4.33142	75.6831	OK
GL50803_16889	Kinase	2.91581	TCONS_00001094	XLOC_001049	-	supercontig_573:960052-961738	giardia_in_vivo_prox3-9cm	giardia_in_vitro	OK	62.7394	21.517	-1.54389	-1.56098	0.0042	0.0264591	yes	TCONS_00001094	=	XLOC_001049	-	TSS1088	supercontig_573:960052-961738	1686	-	62.7394	14.8395	110.639	OK	21.517	0	46.0225	OK
GL50803_113793	Hypothetical protein	2.91178	TCONS_00005225	XLOC_004990	-	supercontig_592:820097-821366	giardia_in_vivo_prox3-9cm	giardia_in_vitro	OK	317.78	109.136	-1.54191	-2.47262	5e-05	0.000631375	yes	TCONS_00005225	=	XLOC_004990	-	TSS5196	supercontig_592:820097-821366	1269	-	317.78	148.3	487.259	OK	109.136	34.8839	183.387	OK
GL50803_11099	Protein 21.1	2.91102	TCONS_00002680	XLOC_002562	-	supercontig_578:1298200-1300861	giardia_in_vivo_prox3-9cm	giardia_in_vitro	OK	113.924	39.1354	-1.54153	-2.09521	0.0001	0.00117181	yes	TCONS_00002680	=	XLOC_002562	-	TSS2666	supercontig_578:1298200-1300861	2661	-	113.924	36.9728	190.876	OK	39.1354	9.22688	69.044	OK
GL50803_17497	RNA-dependent helicase p68	2.90814	TCONS_00006272	XLOC_005974	-	supercontig_624:429949-434291	giardia_in_vivo_prox3-9cm	giardia_in_vitro	OK	176.523	60.6997	-1.54009	-2.2238	5e-05	0.000631375	yes	TCONS_00006272	=	XLOC_005974	-	TSS6239	supercontig_624:429949-434291	2247	-	176.523	72.5782	280.467	OK	60.6997	14.6716	106.728	OK
GL50803_3855	Hypothetical protein	2.89022	TCONS_00000365	XLOC_000352	-	supercontig_572:220487-221957	giardia_in_vivo_prox3-9cm	giardia_in_vitro	OK	182.124	63.0138	-1.53118	-2.14576	0.0002	0.00214501	yes	TCONS_00000365	=	XLOC_000352	-	TSS364	supercontig_572:220487-221957	1470	-	182.124	81.6105	282.638	OK	63.0138	11.281	114.747	OK
GL50803_15353	Hypothetical protein	2.8893	TCONS_00001268	XLOC_001213	-	supercontig_574:129577-131140	giardia_in_vivo_prox3-9cm	giardia_in_vitro	OK	460.549	159.398	-1.53072	-2.81956	5e-05	0.000631375	yes	TCONS_00001268	=	XLOC_001213	-	TSS1261	supercontig_574:129577-131140	1563	-	460.549	230.542	690.555	OK	159.398	69.652	249.144	OK
GL50803_17205	5' nucleotidase family protein	2.88827	TCONS_00001734	XLOC_001659	-	supercontig_577:1484010-1485915	giardia_in_vivo_prox3-9cm	giardia_in_vitro	OK	381.148	131.964	-1.53021	-2.83356	5e-05	0.000631375	yes	TCONS_00001734	=	XLOC_001659	-	TSS1724	supercontig_577:1484010-1485915	1905	-	381.148	189.062	573.234	OK	131.964	58.9074	205.02	OK
GL50803_5746	Lecithin-cholesterol acyl transferase	2.88474	TCONS_00000490	XLOC_000474	-	supercontig_573:202462-204781	giardia_in_vivo_prox3-9cm	giardia_in_vitro	OK	60.0038	20.8004	-1.52844	-1.75149	0.00145	0.01139	yes	TCONS_00000490	=	XLOC_000474	-	TSS488	supercontig_573:202462-204781	2319	-	60.0038	19.304	100.704	OK	20.8004	0	41.6364	OK
GL50803_8438	Protein 21.1	2.87497	TCONS_00006001	XLOC_005722	-	supercontig_622:26201-27462	giardia_in_vivo_prox3-9cm	giardia_in_vitro	OK	149.229	51.9063	-1.52355	-1.74568	0.0023	0.0163323	yes	TCONS_00006001	=	XLOC_005722	-	TSS5969	supercontig_622:26201-27462	1116	-	149.229	48.6799	249.778	OK	51.9063	0	104.067	OK
GL50803_90575	Kinase	2.86825	TCONS_00005393	XLOC_005150	-	supercontig_592:199775-202319	giardia_in_vivo_prox3-9cm	giardia_in_vitro	OK	89.3835	31.1631	-1.52017	-2.03731	0.0001	0.00117181	yes	TCONS_00005393	=	XLOC_005150	-	TSS5363	supercontig_592:199775-202319	2544	-	89.3835	32.7528	146.014	OK	31.1631	5.68205	56.6441	OK
GL50803_113038	Hypothetical protein	2.84581	TCONS_00001521	XLOC_001454	-	supercontig_577:681990-683715	giardia_in_vivo_prox3-9cm	giardia_in_vitro	OK	226.889	79.7273	-1.50884	-2.37418	5e-05	0.000631375	yes	TCONS_00001521	=	XLOC_001454	-	TSS1511	supercontig_577:681990-683715	1725	-	226.889	96.928	356.849	OK	79.7273	26.3577	133.097	OK
GL50803_9046	Sugar transport family protein	2.84225	TCONS_00003963	XLOC_003781	-	supercontig_586:351414-352752	giardia_in_vivo_prox3-9cm	giardia_in_vitro	OK	151.23	53.2078	-1.50704	-1.94041	0.001	0.00833821	yes	TCONS_00003963	=	XLOC_003781	-	TSS3941	supercontig_586:351414-352752	1338	-	151.23	59.921	242.54	OK	53.2078	5.77559	100.64	OK
GL50803_112063	Hypothetical protein	2.82386	TCONS_00000535	XLOC_000516	-	supercontig_573:412123-414094	giardia_in_vivo_prox3-9cm	giardia_in_vitro	OK	195.649	69.2842	-1.49767	-2.44169	5e-05	0.000631375	yes	TCONS_00000535	=	XLOC_000516	-	TSS532	supercontig_573:412123-414094	1971	-	195.649	94.5947	296.704	OK	69.2842	22.4848	116.084	OK
GL50803_115047	VSP	2.80943	TCONS_00001062	XLOC_001018	-	supercontig_573:812777-814541	giardia_in_vivo_prox3-9cm	giardia_in_vitro	OK	175.849	62.5924	-1.49028	-2.2429	5e-05	0.000631375	yes	TCONS_00001062	=	XLOC_001018	-	TSS1056	supercontig_573:812777-814541	1764	-	175.849	76.5074	275.192	OK	62.5924	17.0541	108.131	OK
GL50803_14768	Hypothetical protein	2.8009	TCONS_00002424	XLOC_002312	-	supercontig_578:53493-55605	giardia_in_vivo_prox3-9cm	giardia_in_vitro	OK	325.966	116.379	-1.4859	-2.7339	5e-05	0.000631375	yes	TCONS_00002424	=	XLOC_002312	-	TSS2411	supercontig_578:53493-55605	2112	-	325.966	158.62	493.312	OK	116.379	52.1968	180.56	OK
GL50803_10552	Hypothetical protein	2.79086	TCONS_00004741	XLOC_004524	-	supercontig_589:786707-788318	giardia_in_vivo_prox3-9cm	giardia_in_vitro	OK	125.623	45.0123	-1.48072	-1.88527	0.00085	0.00726839	yes	TCONS_00004741	=	XLOC_004524	-	TSS4714	supercontig_589:786707-788318	1611	-	125.623	49.39	201.857	OK	45.0123	4.32022	85.7043	OK
GL50803_9413	Protein disulfide isomerase PDI2	2.78511	TCONS_00004531	XLOC_004318	-	supercontig_589:1352049-1353414	giardia_in_vivo_prox3-9cm	giardia_in_vitro	OK	1722.52	618.474	-1.47774	-2.33627	0.0001	0.00117181	yes	TCONS_00004531	=	XLOC_004318	-	TSS4505	supercontig_589:1352049-1353414	1350	-	1722.52	544.493	2900.55	OK	618.474	279.066	957.883	OK
GL50803_9048	Hypothetical protein	2.78203	TCONS_00003964	XLOC_003782	-	supercontig_586:353698-354967	giardia_in_vivo_prox3-9cm	giardia_in_vitro	OK	92.1482	33.1227	-1.47613	-1.49232	0.00825	0.0450467	yes	TCONS_00003964	=	XLOC_003782	-	TSS3942	supercontig_586:353698-354967	1269	-	92.1482	21.9662	162.33	OK	33.1227	0	70.8926	OK
GL50803_9058	Hypothetical protein	2.78063	TCONS_00000855	XLOC_000820	-	supercontig_573:88471-89815	giardia_in_vivo_prox3-9cm	giardia_in_vitro	OK	265.395	95.4441	-1.47541	-2.27724	5e-05	0.000631375	yes	TCONS_00000855	=	XLOC_000820	-	TSS849	supercontig_573:88471-89815	1344	-	265.395	122.528	408.261	OK	95.4441	26.8221	164.066	OK
GL50803_15404	Hypothetical protein	2.78043	TCONS_00000952	XLOC_000914	-	supercontig_573:467123-470294	giardia_in_vivo_prox3-9cm	giardia_in_vitro	OK	121.171	43.58	-1.4753	-2.44039	5e-05	0.000631375	yes	TCONS_00000952	=	XLOC_000914	-	TSS946	supercontig_573:467123-470294	3171	-	121.171	60.0557	182.286	OK	43.58	14.412	72.748	OK
GL50803_7765	Hypothetical protein	2.77026	TCONS_00001562	XLOC_001493	-	supercontig_577:833925-834942	giardia_in_vivo_prox3-9cm	giardia_in_vitro	OK	348.815	125.914	-1.47002	-2.246	5e-05	0.000631375	yes	TCONS_00001562	=	XLOC_001493	-	TSS1552	supercontig_577:833925-834942	1017	-	348.815	153.467	544.163	OK	125.914	36.0264	215.801	OK
GL50803_14694	Hypothetical protein	2.75692	TCONS_00000992	XLOC_000950	-	supercontig_573:576473-578513	giardia_in_vivo_prox3-9cm	giardia_in_vitro	OK	188.211	68.2685	-1.46306	-2.40381	5e-05	0.000631375	yes	TCONS_00000992	=	XLOC_000950	-	TSS986	supercontig_573:576473-578513	2040	-	188.211	89.5852	286.836	OK	68.2685	23.122	113.415	OK
GL50803_8819	Protein required for cell viability	2.73966	TCONS_00004046	XLOC_003858	-	supercontig_586:227792-228230	giardia_in_vivo_prox3-9cm	giardia_in_vitro	OK	392.289	143.189	-1.454	-1.48862	0.0077	0.0424918	yes	TCONS_00004046	=	XLOC_003858	-	TSS4024	supercontig_586:227792-228230	438	-	392.289	93.8663	690.711	OK	143.189	0	303.583	OK
GL50803_9352	U5 small nuclear ribonucleoprotein 200 kDa helicase	2.73406	TCONS_00002022	XLOC_001930	-	supercontig_577:524660-530734	giardia_in_vivo_prox3-9cm	giardia_in_vitro	OK	67.5045	24.6902	-1.45105	-1.63257	0.0028	0.019006	yes	TCONS_00002022	=	XLOC_001930	-	TSS2010	supercontig_577:524660-530734	4785	-	67.5045	5.80257	129.206	OK	24.6902	4.28931	45.091	OK
GL50803_13948	Hypothetical protein	2.733	TCONS_00001787	XLOC_001708	-	supercontig_577:1892179-1893139	giardia_in_vivo_prox3-9cm	giardia_in_vitro	OK	244.395	89.4238	-1.45048	-1.95897	0.0001	0.00117181	yes	TCONS_00001787	=	XLOC_001708	-	TSS1776	supercontig_577:1892179-1893139	960	-	244.395	101.211	387.578	OK	89.4238	14.0545	164.793	OK
GL50803_137747	Hypothetical protein	2.70398	TCONS_00005528	XLOC_005279	-	supercontig_592:713828-717092	giardia_in_vivo_prox3-9cm	giardia_in_vitro	OK	227.621	84.1801	-1.43509	-2.26482	5e-05	0.000631375	yes	TCONS_00005528	=	XLOC_005279	-	TSS5498	supercontig_592:713828-717092	3264	-	227.621	68.9947	386.248	OK	84.1801	39.1647	129.196	OK
GL50803_14100	Hypothetical protein	2.70192	TCONS_00002209	XLOC_002106	-	supercontig_577:1239348-1240560	giardia_in_vivo_prox3-9cm	giardia_in_vitro	OK	487.432	180.402	-1.43398	-2.59467	5e-05	0.000631375	yes	TCONS_00002209	=	XLOC_002106	-	TSS2197	supercontig_577:1239348-1240560	1212	-	487.432	245.053	729.81	OK	180.402	75.2524	285.552	OK
GL50803_5938	Myb 1-like protein	2.69626	TCONS_00003323	XLOC_003172	-	supercontig_579:631966-632764	giardia_in_vivo_prox3-9cm	giardia_in_vitro	OK	162.536	60.282	-1.43096	-1.40668	0.0092	0.0490581	yes	TCONS_00003323	=	XLOC_003172	-	TSS3303	supercontig_579:631966-632764	798	-	162.536	28.6099	296.462	OK	60.282	0	129.272	OK
GL50803_15008	High cysteine membrane protein Group 1	2.69405	TCONS_00001945	XLOC_001858	-	supercontig_577:325161-326991	giardia_in_vivo_prox3-9cm	giardia_in_vitro	OK	95.104	35.3015	-1.42978	-1.75277	0.0006	0.00540665	yes	TCONS_00001945	=	XLOC_001858	-	TSS1933	supercontig_577:325161-326991	1830	-	95.104	30.2784	159.93	OK	35.3015	3.44865	67.1544	OK
GL50803_21423	Beta adaptin	2.69233	TCONS_00001389	XLOC_001329	-	supercontig_577:236939-240338	giardia_in_vivo_prox3-9cm	giardia_in_vitro	OK	245.967	91.3583	-1.42886	-2.72947	5e-05	0.000631375	yes	TCONS_00001389	=	XLOC_001329	-	TSS1381	supercontig_577:236939-240338	3399	-	245.967	120.427	371.506	OK	91.3583	44.226	138.491	OK
GL50803_137608	VSP with INR	2.67423	TCONS_00004442	XLOC_004230	-	supercontig_589:1045822-1047864	giardia_in_vivo_prox3-9cm	giardia_in_vitro	OK	390.505	146.025	-1.41912	-2.60705	5e-05	0.000631375	yes	TCONS_00004442	=	XLOC_004230	-	TSS4416	supercontig_589:1045822-1047864	1662	-	390.505	194.329	586.681	OK	146.025	63.7995	228.251	OK
GL50803_4846	Protein 21.1	2.66698	TCONS_00001223	XLOC_001170	-	supercontig_573:1448954-1451252	giardia_in_vivo_prox3-9cm	giardia_in_vitro	OK	56.7922	21.2946	-1.41521	-1.58884	0.0028	0.019006	yes	TCONS_00001223	=	XLOC_001170	-	TSS1216	supercontig_573:1448954-1451252	2298	-	56.7922	15.5036	98.0808	OK	21.2946	0.0408506	42.5483	OK
GL50803_8528	Hypothetical protein	2.64405	TCONS_00003621	XLOC_003458	-	supercontig_579:653910-655506	giardia_in_vivo_prox3-9cm	giardia_in_vitro	OK	473.148	178.948	-1.40275	-2.50618	5e-05	0.000631375	yes	TCONS_00003621	=	XLOC_003458	-	TSS3601	supercontig_579:653910-655506	1587	-	473.148	216.769	729.526	OK	178.948	79.5622	278.335	OK
GL50803_11713	Prefoldin subunit 2	2.64066	TCONS_00001070	XLOC_001026	-	supercontig_573:859794-860121	giardia_in_vivo_prox3-9cm	giardia_in_vitro	OK	969.781	367.249	-1.4009	-1.5935	0.00415	0.0262311	yes	TCONS_00001070	=	XLOC_001026	-	TSS1064	supercontig_573:859794-860121	327	-	969.781	285.987	1653.57	OK	367.249	2.18142	732.316	OK
GL50803_14677	Hypothetical protein	2.63814	TCONS_00003078	XLOC_002944	-	supercontig_578:1433534-1435334	giardia_in_vivo_prox3-9cm	giardia_in_vitro	OK	84.9712	32.2087	-1.39952	-1.59711	0.00395	0.025304	yes	TCONS_00003078	=	XLOC_002944	-	TSS3061	supercontig_578:1433534-1435334	1800	-	84.9712	28.399	141.543	OK	32.2087	0	64.9358	OK
GL50803_10969	Nucleotide-binding protein 1	2.63291	TCONS_00001192	XLOC_001145	-	supercontig_573:1343042-1350287	giardia_in_vivo_prox3-9cm	giardia_in_vitro	OK	1205.18	457.737	-1.39665	-2.31836	5e-05	0.000631375	yes	TCONS_00001192	=	XLOC_001145	-	TSS1186	supercontig_573:1343042-1350287	1020	-	1205.18	502.028	1908.32	OK	457.737	184.215	731.259	OK
GL50803_114815	Tenascin precursor	2.60412	TCONS_00003873	XLOC_003693	-	supercontig_586:38936-40742	giardia_in_vivo_prox3-9cm	giardia_in_vitro	OK	383.115	147.119	-1.3808	-2.21304	5e-05	0.000631375	yes	TCONS_00003873	=	XLOC_003693	-	TSS3852	supercontig_586:38936-40742	1779	-	383.115	131.098	635.133	OK	147.119	64.4912	229.746	OK
GL50803_8805	Kinase	2.60348	TCONS_00000730	XLOC_000700	-	supercontig_573:1063398-1066209	giardia_in_vivo_prox3-9cm	giardia_in_vitro	OK	264.282	101.511	-1.38045	-2.64101	5e-05	0.000631375	yes	TCONS_00000730	=	XLOC_000700	-	TSS726	supercontig_573:1063398-1066209	2811	-	264.282	132.823	395.741	OK	101.511	48.0237	154.998	OK
GL50803_17566	Kinase	2.59665	TCONS_00001245	XLOC_001192	-	supercontig_574:42863-44795	giardia_in_vivo_prox3-9cm	giardia_in_vitro	OK	296.299	114.108	-1.37666	-2.51198	5e-05	0.000631375	yes	TCONS_00001245	=	XLOC_001192	-	TSS1238	supercontig_574:42863-44795	1932	-	296.299	147.252	445.345	OK	114.108	49.1397	179.075	OK
GL50803_13390	VSP	2.59521	TCONS_00003105	XLOC_002968	-	supercontig_578:1527000-1529276	giardia_in_vivo_prox3-9cm	giardia_in_vitro	OK	522.664	201.396	-1.37585	-2.55162	5e-05	0.000631375	yes	TCONS_00003105	=	XLOC_002968	-	TSS3086	supercontig_578:1527000-1529276	2166	-	522.664	237.095	808.233	OK	201.396	98.6571	304.134	OK
GL50803_21924	Kinase	2.59342	TCONS_00006227	XLOC_005936	-	supercontig_624:286486-288502	giardia_in_vivo_prox3-9cm	giardia_in_vitro	OK	121.883	46.9971	-1.37485	-1.99856	0.0001	0.00117181	yes	TCONS_00006227	=	XLOC_005936	-	TSS6195	supercontig_624:286486-288502	2016	-	121.883	53.1183	190.647	OK	46.9971	10.8625	83.1318	OK
GL50803_8377	Hypothetical protein	2.58577	TCONS_00003534	XLOC_003375	-	supercontig_579:351290-353804	giardia_in_vivo_prox3-9cm	giardia_in_vitro	OK	1083.37	418.974	-1.37059	-2.00445	5e-05	0.000631375	yes	TCONS_00003534	=	XLOC_003375	-	TSS3514	supercontig_579:351290-353804	894	-	1083.37	356.662	1810.07	OK	418.974	138.359	699.589	OK
GL50803_15244	Hypothetical protein	2.58308	TCONS_00004365	XLOC_004158	-	supercontig_589:788388-789075	giardia_in_vivo_prox3-9cm	giardia_in_vitro	OK	369.097	142.89	-1.36909	-1.80868	0.0003	0.00302926	yes	TCONS_00004365	=	XLOC_004158	-	TSS4339	supercontig_589:788388-789075	687	-	369.097	134.659	603.534	OK	142.89	23.5329	262.247	OK
GL50803_16622	Hypothetical protein	2.58129	TCONS_00001768	XLOC_001689	-	supercontig_577:1823886-1825029	giardia_in_vivo_prox3-9cm	giardia_in_vitro	OK	298.48	115.632	-1.36809	-2.09372	5e-05	0.000631375	yes	TCONS_00001768	=	XLOC_001689	-	TSS1757	supercontig_577:1823886-1825029	1143	-	298.48	130.227	466.733	OK	115.632	33.6401	197.624	OK
GL50803_13921	Kinase	2.57903	TCONS_00005879	XLOC_005607	-	supercontig_611:42358-43519	giardia_in_vivo_prox3-9cm	giardia_in_vitro	OK	367.251	142.399	-1.36683	-2.25496	5e-05	0.000631375	yes	TCONS_00005879	=	XLOC_005607	-	TSS5848	supercontig_611:42358-43519	1161	-	367.251	168.412	566.09	OK	142.399	50.8919	233.907	OK
GL50803_10744	Kinase	2.56897	TCONS_00001275	XLOC_001220	-	supercontig_574:10079-13442	giardia_in_vivo_prox3-9cm	giardia_in_vitro	OK	114.655	44.6308	-1.36118	-2.307	5e-05	0.000631375	yes	TCONS_00001275	=	XLOC_001220	-	TSS1268	supercontig_574:10079-13442	3363	-	114.655	55.4454	173.864	OK	44.6308	16.3209	72.9407	OK
GL50803_16160	Cathepsin B precursor	2.56617	TCONS_00001627	XLOC_001554	-	supercontig_577:1073977-1075060	giardia_in_vivo_prox3-9cm	giardia_in_vitro	OK	964.277	375.765	-1.35962	-2.44959	5e-05	0.000631375	yes	TCONS_00001627	=	XLOC_001554	-	TSS1617	supercontig_577:1073977-1075060	1083	-	964.277	407.274	1521.28	OK	375.765	184.758	566.772	OK
GL50803_16844	Hypothetical protein	2.5586	TCONS_00000832	XLOC_000798	-	supercontig_573:1437438-1442205	giardia_in_vivo_prox3-9cm	giardia_in_vitro	OK	499.327	195.156	-1.35536	-1.61876	0.0019	0.0141076	yes	TCONS_00000832	=	XLOC_000798	-	TSS826	supercontig_573:1437438-1442205	975	-	499.327	79.9455	918.709	OK	195.156	38.8054	351.506	OK
GL50803_7573	3-hydroxy-3-methylglutaryl-coenzyme A reductase	2.55722	TCONS_00000958	XLOC_000920	-	supercontig_573:490282-492538	giardia_in_vivo_prox3-9cm	giardia_in_vitro	OK	116.501	45.5577	-1.35457	-2.01335	0.00035	0.0034605	yes	TCONS_00000958	=	XLOC_000920	-	TSS952	supercontig_573:490282-492538	2256	-	116.501	53.0447	179.957	OK	45.5577	11.0649	80.0504	OK
GL50803_10756	Membrane protein	2.55537	TCONS_00004708	XLOC_004492	-	supercontig_589:695584-697638	giardia_in_vivo_prox3-9cm	giardia_in_vitro	OK	334.769	131.006	-1.35353	-1.55999	0.00295	0.0197883	yes	TCONS_00004708	=	XLOC_004492	-	TSS4681	supercontig_589:695584-697638	993	-	334.769	22.0149	647.523	OK	131.006	31.7546	230.258	OK
GL50803_8201	Hypothetical protein	2.55427	TCONS_00005022	XLOC_004793	-	supercontig_592:99689-100496	giardia_in_vivo_prox3-9cm	giardia_in_vitro	OK	223.338	87.437	-1.35292	-1.54447	0.0046	0.0284441	yes	TCONS_00005022	=	XLOC_004793	-	TSS4994	supercontig_592:99689-100496	807	-	223.338	73.8246	372.852	OK	87.437	0	176.025	OK
GL50803_40369	Hypothetical protein	2.55129	TCONS_00002507	XLOC_002392	-	supercontig_578:362982-369679	giardia_in_vivo_prox3-9cm	giardia_in_vitro	OK	139.633	54.7304	-1.35123	-1.99083	0.0001	0.00117181	yes	TCONS_00002507	=	XLOC_002392	-	TSS2494	supercontig_578:362982-369679	4251	-	139.633	52.9386	226.328	OK	54.7304	16.0367	93.4242	OK
GL50803_8407	Aminoacyl-histidine dipeptidase	2.54795	TCONS_00003886	XLOC_003706	-	supercontig_586:76932-78552	giardia_in_vivo_prox3-9cm	giardia_in_vitro	OK	846.341	332.165	-1.34934	-2.3155	5e-05	0.000631375	yes	TCONS_00003886	=	XLOC_003706	-	TSS3865	supercontig_586:76932-78552	1521	-	846.341	318.056	1374.63	OK	332.165	161.821	502.51	OK
GL50803_21411	ABC transporter	2.54135	TCONS_00001380	XLOC_001320	-	supercontig_577:187577-193514	giardia_in_vivo_prox3-9cm	giardia_in_vitro	OK	124.057	48.8153	-1.3456	-2.47602	5e-05	0.000631375	yes	TCONS_00001380	=	XLOC_001320	-	TSS1372	supercontig_577:187577-193514	5937	-	124.057	57.2698	190.844	OK	48.8153	23.0883	74.5422	OK
GL50803_4365	26S protease regulatory subunit 6A	2.52055	TCONS_00001788	XLOC_001709	-	supercontig_577:1902192-1903698	giardia_in_vivo_prox3-9cm	giardia_in_vitro	OK	204.433	81.1066	-1.33374	-2.06181	0.0001	0.00117181	yes	TCONS_00001788	=	XLOC_001709	-	TSS1777	supercontig_577:1902192-1903698	1506	-	204.433	91.1802	317.687	OK	81.1066	23.9117	138.302	OK
GL50803_9116	Kinase	2.52044	TCONS_00002829	XLOC_002701	-	supercontig_578:198930-200043	giardia_in_vivo_prox3-9cm	giardia_in_vitro	OK	310.044	123.012	-1.33367	-2.07325	5e-05	0.000631375	yes	TCONS_00002829	=	XLOC_002701	-	TSS2813	supercontig_578:198930-200043	1113	-	310.044	144.735	475.352	OK	123.012	35.0806	210.944	OK
GL50803_15993	BC2-ORF3	2.51797	TCONS_00005622	XLOC_005371	-	supercontig_592:1096303-1100143	giardia_in_vivo_prox3-9cm	giardia_in_vitro	OK	51.4178	20.4203	-1.33226	-1.83157	0.001	0.00833821	yes	TCONS_00005622	=	XLOC_005371	-	TSS5591	supercontig_592:1096303-1100143	3840	-	51.4178	20.6692	82.1663	OK	20.4203	3.84087	36.9998	OK
GL50803_7896	26S proteasome non-ATPase regulatory subunit 7	2.5115	TCONS_00006345	XLOC_006042	-	supercontig_627:46494-47355	giardia_in_vivo_prox3-9cm	giardia_in_vitro	OK	305.798	121.759	-1.32855	-1.78211	0.00105	0.00871684	yes	TCONS_00006345	=	XLOC_006042	-	TSS6312	supercontig_627:46494-47355	861	-	305.798	114.201	497.395	OK	121.759	21.6871	221.832	OK
GL50803_30354	Kinase	2.50772	TCONS_00001767	XLOC_001688	-	supercontig_577:1820822-1822952	giardia_in_vivo_prox3-9cm	giardia_in_vitro	OK	64.392	25.6775	-1.32638	-1.50311	0.00675	0.0384028	yes	TCONS_00001767	=	XLOC_001688	-	TSS1756	supercontig_577:1820822-1822952	2130	-	64.392	20.5747	108.209	OK	25.6775	0	51.7803	OK
GL50803_3705	Hypothetical protein	2.50308	TCONS_00002416	XLOC_002305	-	supercontig_578:24161-24947	giardia_in_vivo_prox3-9cm	giardia_in_vitro	OK	508.691	203.226	-1.32371	-2.07742	0.00025	0.0026076	yes	TCONS_00002416	=	XLOC_002305	-	TSS2403	supercontig_578:24161-24947	786	-	508.691	218.938	798.445	OK	203.226	66.0185	340.433	OK
GL50803_32658	Plasma membrane calcium-transporting ATPase 2	2.49938	TCONS_00001913	XLOC_001827	-	supercontig_577:230020-233347	giardia_in_vivo_prox3-9cm	giardia_in_vitro	OK	265.749	106.326	-1.32157	-2.39008	5e-05	0.000631375	yes	TCONS_00001913	=	XLOC_001827	-	TSS1902	supercontig_577:230020-233347	3288	-	265.749	117.657	413.842	OK	106.326	50.3623	162.29	OK
GL50803_137748	Hypothetical protein	2.49729	TCONS_00005203	XLOC_004971	-	supercontig_592:744529-751285	giardia_in_vivo_prox3-9cm	giardia_in_vitro	OK	218.966	87.6813	-1.32036	-2.61619	5e-05	0.000631375	yes	TCONS_00005203	=	XLOC_004971	-	TSS5175	supercontig_592:744529-751285	6756	-	218.966	107.752	330.18	OK	87.6813	45.4901	129.873	OK
GL50803_21118	Long chain fatty acid CoA ligase 5	2.49656	TCONS_00002021	XLOC_001929	-	supercontig_577:522337-524635	giardia_in_vivo_prox3-9cm	giardia_in_vitro	OK	498.526	199.685	-1.31994	-2.61665	5e-05	0.000631375	yes	TCONS_00002021	=	XLOC_001929	-	TSS2009	supercontig_577:522337-524635	2298	-	498.526	251.22	745.832	OK	199.685	101.264	298.106	OK
GL50803_17304	Alpha adaptin	2.49594	TCONS_00001135	XLOC_001089	-	supercontig_573:1122942-1125294	giardia_in_vivo_prox3-9cm	giardia_in_vitro	OK	643.417	257.785	-1.31958	-2.50824	5e-05	0.000631375	yes	TCONS_00001135	=	XLOC_001089	-	TSS1129	supercontig_573:1122942-1125294	2352	-	643.417	295.205	991.628	OK	257.785	131.752	383.818	OK
GL50803_33866	Hypothetical protein	2.4897	TCONS_00003345	XLOC_003192	-	supercontig_579:675145-677212	giardia_in_vivo_prox3-9cm	giardia_in_vitro	OK	73.1596	29.3849	-1.31597	-1.61951	0.0023	0.0163323	yes	TCONS_00003345	=	XLOC_003192	-	TSS3325	supercontig_579:675145-677212	2067	-	73.1596	25.7569	120.562	OK	29.3849	2.30761	56.4622	OK
GL50803_24372	ENC6 protein	2.48118	TCONS_00000876	XLOC_000840	-	supercontig_573:135072-137530	giardia_in_vivo_prox3-9cm	giardia_in_vitro	OK	284.79	114.78	-1.31103	-1.63349	0.00165	0.01263	yes	TCONS_00000876	=	XLOC_000840	-	TSS870	supercontig_573:135072-137530	1062	-	284.79	68.2069	501.373	OK	114.78	21.5608	207.999	OK
GL50803_16658	Hypothetical protein	2.47241	TCONS_00004453	XLOC_004241	-	supercontig_589:1079327-1080956	giardia_in_vivo_prox3-9cm	giardia_in_vitro	OK	129.626	52.429	-1.30591	-1.72194	0.001	0.00833821	yes	TCONS_00004453	=	XLOC_004241	-	TSS4427	supercontig_589:1079327-1080956	1629	-	129.626	42.7152	216.536	OK	52.429	9.97023	94.8877	OK
GL50803_8173	Glycerol kinase	2.47087	TCONS_00003112	XLOC_002975	-	supercontig_578:1553098-1554721	giardia_in_vivo_prox3-9cm	giardia_in_vitro	OK	413.12	167.196	-1.30502	-2.37546	5e-05	0.000631375	yes	TCONS_00003112	=	XLOC_002975	-	TSS3093	supercontig_578:1553098-1554721	1623	-	413.12	193.636	632.604	OK	167.196	75.961	258.431	OK
GL50803_15918	Hypothetical protein	2.47013	TCONS_00006349	XLOC_006046	-	supercontig_627:62940-63735	giardia_in_vivo_prox3-9cm	giardia_in_vitro	OK	1283.3	519.527	-1.30459	-2.31526	5e-05	0.000631375	yes	TCONS_00006349	=	XLOC_006046	-	TSS6316	supercontig_627:62940-63735	687	-	1283.3	562.217	2004.39	OK	519.527	237.612	801.441	OK
GL50803_11177	Kinesin-like protein	2.46324	TCONS_00002869	XLOC_002740	-	supercontig_578:342607-344362	giardia_in_vivo_prox3-9cm	giardia_in_vitro	OK	107.758	43.7464	-1.30056	-1.67486	0.0006	0.00540665	yes	TCONS_00002869	=	XLOC_002740	-	TSS2853	supercontig_578:342607-344362	1755	-	107.758	35.4682	180.048	OK	43.7464	6.91676	80.576	OK
GL50803_8388	Hypothetical protein	2.45603	TCONS_00000588	XLOC_000568	-	supercontig_573:572174-573665	giardia_in_vivo_prox3-9cm	giardia_in_vitro	OK	198.289	80.7355	-1.29633	-1.99341	0.00025	0.0026076	yes	TCONS_00000588	=	XLOC_000568	-	TSS585	supercontig_573:572174-573665	1491	-	198.289	88.6422	307.935	OK	80.7355	23.2507	138.22	OK
GL50803_16596	Hypothetical protein	2.44615	TCONS_00005243	XLOC_005007	-	supercontig_592:867120-868920	giardia_in_vivo_prox3-9cm	giardia_in_vitro	OK	222.893	91.1198	-1.29052	-2.14832	5e-05	0.000631375	yes	TCONS_00005243	=	XLOC_005007	-	TSS5214	supercontig_592:867120-868920	1800	-	222.893	105.471	340.316	OK	91.1198	32.3521	149.888	OK
GL50803_16630	Hypothetical protein	2.43847	TCONS_00002352	XLOC_002243	-	supercontig_577:1857746-1861553	giardia_in_vivo_prox3-9cm	giardia_in_vitro	OK	110.091	45.1475	-1.28598	-2.21574	5e-05	0.000631375	yes	TCONS_00002352	=	XLOC_002243	-	TSS2339	supercontig_577:1857746-1861553	3807	-	110.091	51.5971	168.584	OK	45.1475	17.8697	72.4252	OK
GL50803_113021	Acetyl-CoA carboxylase/pyruvate carboxylase fusion protein	2.43568	TCONS_00005708	XLOC_005451	-	supercontig_603:30517-34534	giardia_in_vivo_prox3-9cm	giardia_in_vitro	OK	106.523	43.7344	-1.28433	-2.21813	5e-05	0.000631375	yes	TCONS_00005708	=	XLOC_005451	-	TSS5677	supercontig_603:30517-34534	4017	-	106.523	49.7306	163.316	OK	43.7344	17.4918	69.9771	OK
GL50803_11129	Hypothetical protein	2.43506	TCONS_00001319	XLOC_001262	-	supercontig_574:115043-115991	giardia_in_vivo_prox3-9cm	giardia_in_vitro	OK	627.068	257.516	-1.28396	-2.32574	5e-05	0.000631375	yes	TCONS_00001319	=	XLOC_001262	-	TSS1311	supercontig_574:115043-115991	948	-	627.068	309.313	944.823	OK	257.516	109.82	405.211	OK
GL50803_11381	Hypothetical protein	2.43288	TCONS_00003175	XLOC_003034	-	supercontig_579:169679-171050	giardia_in_vivo_prox3-9cm	giardia_in_vitro	OK	180.932	74.3694	-1.28267	-1.73113	0.001	0.00833821	yes	TCONS_00003175	=	XLOC_003034	-	TSS3156	supercontig_579:169679-171050	1323	-	180.932	62.6688	299.195	OK	74.3694	15.4421	133.297	OK
GL50803_16077	Hypothetical protein	2.40543	TCONS_00003951	XLOC_003770	-	supercontig_586:316357-317206	giardia_in_vivo_prox3-9cm	giardia_in_vitro	OK	209.478	87.0856	-1.26629	-1.5474	0.0026	0.0179697	yes	TCONS_00003951	=	XLOC_003770	-	TSS3930	supercontig_586:316357-317206	849	-	209.478	67.1843	351.771	OK	87.0856	7.95948	166.212	OK
GL50803_17157	Phosphatase subunit gene g4-1	2.40114	TCONS_00000006	XLOC_000006	-	supercontig_571:28632-29994	giardia_in_vivo_prox3-9cm	giardia_in_vitro	OK	240.138	100.01	-1.26372	-2.00546	0.00015	0.00165874	yes	TCONS_00000006	=	XLOC_000006	-	TSS6	supercontig_571:28632-29994	1362	-	240.138	108.727	371.549	OK	100.01	31.9117	168.108	OK
GL50803_11043	Fructose-bisphosphate aldolase	2.38936	TCONS_00005207	XLOC_004975	-	supercontig_592:758780-759810	giardia_in_vivo_prox3-9cm	giardia_in_vitro	OK	2972.36	1244	-1.25662	-2.29826	5e-05	0.000631375	yes	TCONS_00005207	=	XLOC_004975	-	TSS5179	supercontig_592:758780-759810	972	-	2972.36	1334.25	4610.48	OK	1244	596.621	1891.38	OK
GL50803_8944	Hypothetical protein	2.38545	TCONS_00001171	XLOC_001125	-	supercontig_573:1259074-1259653	giardia_in_vivo_prox3-9cm	giardia_in_vitro	OK	421.755	176.803	-1.25426	-1.65442	0.00215	0.0155187	yes	TCONS_00001171	=	XLOC_001125	-	TSS1165	supercontig_573:1259074-1259653	579	-	421.755	161.454	682.056	OK	176.803	26.3997	327.206	OK
GL50803_31339	Hypothetical protein	2.38008	TCONS_00005619	XLOC_005368	-	supercontig_592:1086014-1086554	giardia_in_vivo_prox3-9cm	giardia_in_vitro	OK	592.955	249.132	-1.25101	-1.80265	0.00065	0.00578398	yes	TCONS_00005619	=	XLOC_005368	-	TSS5588	supercontig_592:1086014-1086554	540	-	592.955	252.802	933.109	OK	249.132	56.7208	441.543	OK
GL50803_17111	Hypothetical protein	2.37597	TCONS_00003930	XLOC_003749	-	supercontig_586:235616-236120	giardia_in_vivo_prox3-9cm	giardia_in_vitro	OK	444.021	186.88	-1.24852	-1.53887	0.00355	0.0230791	yes	TCONS_00003930	=	XLOC_003749	-	TSS3909	supercontig_586:235616-236120	504	-	444.021	149.236	738.807	OK	186.88	17.2131	356.546	OK
GL50803_112518	Kinase	2.37497	TCONS_00001393	XLOC_001332	-	supercontig_577:248732-250826	giardia_in_vivo_prox3-9cm	giardia_in_vitro	OK	188.295	79.2832	-1.2479	-2.08024	5e-05	0.000631375	yes	TCONS_00001393	=	XLOC_001332	-	TSS1384	supercontig_577:248732-250826	2094	-	188.295	84.1128	292.476	OK	79.2832	30.0601	128.506	OK
GL50803_17404	Hypothetical protein	2.36992	TCONS_00000953	XLOC_000915	-	supercontig_573:470538-472335	giardia_in_vivo_prox3-9cm	giardia_in_vitro	OK	262.687	110.842	-1.24485	-2.2247	5e-05	0.000631375	yes	TCONS_00000953	=	XLOC_000915	-	TSS947	supercontig_573:470538-472335	1797	-	262.687	129.943	395.431	OK	110.842	45.6079	176.075	OK
GL50803_114776	NSF	2.36899	TCONS_00003842	XLOC_003665	-	supercontig_581:253806-256281	giardia_in_vivo_prox3-9cm	giardia_in_vitro	OK	303.868	128.269	-1.24427	-2.37307	5e-05	0.000631375	yes	TCONS_00003842	=	XLOC_003665	-	TSS3821	supercontig_581:253806-256281	2475	-	303.868	150.637	457.099	OK	128.269	61.1194	195.419	OK
GL50803_16493	Hypothetical protein	2.36637	TCONS_00003401	XLOC_003246	-	supercontig_579:867033-869229	giardia_in_vivo_prox3-9cm	giardia_in_vitro	OK	96.3502	40.7164	-1.24268	-1.66432	0.0023	0.0163323	yes	TCONS_00003401	=	XLOC_003246	-	TSS3381	supercontig_579:867033-869229	2196	-	96.3502	37.282	155.418	OK	40.7164	6.75856	74.6743	OK
GL50803_14019	Cathepsin B precursor	2.3663	TCONS_00001204	XLOC_001154	-	supercontig_573:1394907-1395891	giardia_in_vivo_prox3-9cm	giardia_in_vitro	OK	3308.28	1398.08	-1.24264	-2.30251	5e-05	0.000631375	yes	TCONS_00001204	=	XLOC_001154	-	TSS1197	supercontig_573:1394907-1395891	903	-	3308.28	1430.25	5186.31	OK	1398.08	716.738	2079.41	OK
GL50803_6624	Kinase	2.35138	TCONS_00002893	XLOC_002764	-	supercontig_578:413986-420586	giardia_in_vivo_prox3-9cm	giardia_in_vitro	OK	69.0279	29.3563	-1.23351	-2.10436	5e-05	0.000631375	yes	TCONS_00002893	=	XLOC_002764	-	TSS2877	supercontig_578:413986-420586	6600	-	69.0279	30.3237	107.732	OK	29.3563	12.09	46.6226	OK
GL50803_113723	Hypothetical protein	2.34208	TCONS_00005296	XLOC_005057	-	supercontig_592:1017707-1018871	giardia_in_vivo_prox3-9cm	giardia_in_vitro	OK	451.808	192.909	-1.22779	-2.18979	5e-05	0.000631375	yes	TCONS_00005296	=	XLOC_005057	-	TSS5266	supercontig_592:1017707-1018871	1164	-	451.808	217.691	685.924	OK	192.909	81.1454	304.673	OK
GL50803_16773	Hypothetical protein	2.33981	TCONS_00004698	XLOC_004482	-	supercontig_589:677228-680130	giardia_in_vivo_prox3-9cm	giardia_in_vitro	OK	163.671	69.9506	-1.22639	-2.09267	5e-05	0.000631375	yes	TCONS_00004698	=	XLOC_004482	-	TSS4671	supercontig_589:677228-680130	2544	-	163.671	76.6309	250.711	OK	69.9506	26.988	112.913	OK
GL50803_95904	Amino acid transporter system N2	2.33414	TCONS_00003733	XLOC_003560	-	supercontig_581:70454-72134	giardia_in_vivo_prox3-9cm	giardia_in_vitro	OK	150.887	64.6435	-1.2229	-1.82419	0.0008	0.00693455	yes	TCONS_00003733	=	XLOC_003560	-	TSS3712	supercontig_581:70454-72134	1680	-	150.887	65.0067	236.768	OK	64.6435	17.1528	112.134	OK
GL50803_8789	Hypothetical protein	2.33253	TCONS_00001128	XLOC_001082	-	supercontig_573:1083054-1084056	giardia_in_vivo_prox3-9cm	giardia_in_vitro	OK	333.011	142.768	-1.2219	-1.85949	0.0001	0.00117181	yes	TCONS_00001128	=	XLOC_001082	-	TSS1122	supercontig_573:1083054-1084056	1002	-	333.011	133.05	532.973	OK	142.768	44.9656	240.57	OK
GL50803_28779	Hypothetical protein	2.32283	TCONS_00006207	XLOC_005916	-	supercontig_624:232136-233174	giardia_in_vivo_prox3-9cm	giardia_in_vitro	OK	158.091	68.0597	-1.21588	-1.51098	0.00355	0.0230791	yes	TCONS_00006207	=	XLOC_005916	-	TSS6175	supercontig_624:232136-233174	1038	-	158.091	55.1272	261.055	OK	68.0597	6.41907	129.7	OK
GL50803_11654	Alpha-1 giardin	2.32131	TCONS_00003787	XLOC_003612	-	supercontig_581:277652-278540	giardia_in_vivo_prox3-9cm	giardia_in_vitro	OK	4317.94	1860.13	-1.21495	-2.10189	5e-05	0.000631375	yes	TCONS_00003787	=	XLOC_003612	-	TSS3766	supercontig_581:277652-278540	888	-	4317.94	1591.48	7044.41	OK	1860.13	942.419	2777.83	OK
GL50803_6377	Hypothetical protein	2.31819	TCONS_00003092	XLOC_002957	-	supercontig_578:1491606-1494075	giardia_in_vivo_prox3-9cm	giardia_in_vitro	OK	281.876	121.593	-1.213	-2.3545	5e-05	0.000631375	yes	TCONS_00003092	=	XLOC_002957	-	TSS3075	supercontig_578:1491606-1494075	2469	-	281.876	144.455	419.296	OK	121.593	58.132	185.054	OK
GL50803_88082	Coatomer beta subunit	2.31813	TCONS_00005107	XLOC_004878	-	supercontig_592:451062-454209	giardia_in_vivo_prox3-9cm	giardia_in_vitro	OK	336.099	144.987	-1.21296	-2.42253	5e-05	0.000631375	yes	TCONS_00005107	=	XLOC_004878	-	TSS5079	supercontig_592:451062-454209	3147	-	336.099	172.507	499.69	OK	144.987	73.2385	216.735	OK
GL50803_102963	tRNA 2-methylthioadenosine synthase	2.30562	TCONS_00000881	XLOC_000844	-	supercontig_573:145133-146711	giardia_in_vivo_prox3-9cm	giardia_in_vitro	OK	309.008	134.024	-1.20515	-2.18251	5e-05	0.000631375	yes	TCONS_00000881	=	XLOC_000844	-	TSS875	supercontig_573:145133-146711	1578	-	309.008	154.756	463.26	OK	134.024	56.2447	211.804	OK
GL50803_15574	Alanyl dipeptidyl peptidase	2.30015	TCONS_00006275	XLOC_005977	-	supercontig_624:439208-441398	giardia_in_vivo_prox3-9cm	giardia_in_vitro	OK	396.583	172.416	-1.20173	-2.34781	5e-05	0.000631375	yes	TCONS_00006275	=	XLOC_005977	-	TSS6242	supercontig_624:439208-441398	2190	-	396.583	199.456	593.709	OK	172.416	85.1075	259.725	OK
GL50803_16339	Glucoamylase S1/S2 precursor	2.29152	TCONS_00003094	XLOC_002959	-	supercontig_578:1497247-1500982	giardia_in_vivo_prox3-9cm	giardia_in_vitro	OK	91.1732	39.7873	-1.1963	-1.8687	0.00045	0.00425706	yes	TCONS_00003094	=	XLOC_002959	-	TSS3077	supercontig_578:1497247-1500982	3735	-	91.1732	34.6411	147.705	OK	39.7873	14.5247	65.0499	OK
GL50803_137711	Hypothetical protein	2.28829	TCONS_00002558	XLOC_002443	-	supercontig_578:859604-878867	giardia_in_vivo_prox3-9cm	giardia_in_vitro	OK	58.805	25.6982	-1.19427	-2.38324	5e-05	0.000631375	yes	TCONS_00002558	=	XLOC_002443	-	TSS2545	supercontig_578:859604-878867	19263	-	58.805	29.6174	87.9926	OK	25.6982	13.2079	38.1885	OK
GL50803_17037	Hypothetical protein	2.28503	TCONS_00003444	XLOC_003287	-	supercontig_579:41962-42727	giardia_in_vivo_prox3-9cm	giardia_in_vitro	OK	571.032	249.901	-1.19222	-2.0054	5e-05	0.000631375	yes	TCONS_00003444	=	XLOC_003287	-	TSS3424	supercontig_579:41962-42727	765	-	571.032	271.196	870.868	OK	249.901	91.1543	408.647	OK
GL50803_22454	ARF GAP	2.27132	TCONS_00001084	XLOC_001039	-	supercontig_573:916276-916768	giardia_in_vivo_prox3-9cm	giardia_in_vitro	OK	689.392	303.521	-1.18353	-1.71919	0.00145	0.01139	yes	TCONS_00001084	=	XLOC_001039	-	TSS1078	supercontig_573:916276-916768	492	-	689.392	291.244	1087.54	OK	303.521	72.9157	534.126	OK
GL50803_15581	Hypothetical protein	2.271	TCONS_00001349	XLOC_001290	-	supercontig_577:66407-67436	giardia_in_vivo_prox3-9cm	giardia_in_vitro	OK	381.839	168.137	-1.18333	-1.99485	0.0001	0.00117181	yes	TCONS_00001349	=	XLOC_001290	-	TSS1341	supercontig_577:66407-67436	1029	-	381.839	183.451	580.226	OK	168.137	60.9633	275.31	OK
GL50803_114498	Hypothetical protein	2.26946	TCONS_00000164	XLOC_000157	-	supercontig_571:276716-281974	giardia_in_vivo_prox3-9cm	giardia_in_vitro	OK	113.915	50.1947	-1.18236	-2.14536	5e-05	0.000631375	yes	TCONS_00000164	=	XLOC_000157	-	TSS163	supercontig_571:276716-281974	4950	-	113.915	55.3374	172.493	OK	50.1947	21.8315	78.5579	OK
GL50803_3910	Hypothetical protein	2.26907	TCONS_00002605	XLOC_002489	-	supercontig_578:1047336-1048094	giardia_in_vivo_prox3-9cm	giardia_in_vitro	OK	1183.27	521.479	-1.1821	-1.64378	0.00185	0.0139178	yes	TCONS_00002605	=	XLOC_002489	-	TSS2591	supercontig_578:1047336-1048094	372	-	1183.27	446.491	1920.05	OK	521.479	115.474	927.484	OK
GL50803_41288	Mucin-like protein	2.26602	TCONS_00005359	XLOC_005116	-	supercontig_592:37560-41142	giardia_in_vivo_prox3-9cm	giardia_in_vitro	OK	234.846	103.638	-1.18017	-2.25824	5e-05	0.000631375	yes	TCONS_00005359	=	XLOC_005116	-	TSS5329	supercontig_592:37560-41142	3582	-	234.846	113.025	356.666	OK	103.638	51.2213	156.054	OK
GL50803_9184	Transducin	2.26057	TCONS_00001686	XLOC_001613	-	supercontig_577:1331184-1333515	giardia_in_vivo_prox3-9cm	giardia_in_vitro	OK	128.748	56.9539	-1.17668	-1.87366	0.0003	0.00302926	yes	TCONS_00001686	=	XLOC_001613	-	TSS1676	supercontig_577:1331184-1333515	2331	-	128.748	57.1663	200.329	OK	56.9539	18.7971	95.1106	OK
GL50803_2452	Ornithine cyclodeaminase	2.25778	TCONS_00000086	XLOC_000082	-	supercontig_571:286275-287271	giardia_in_vivo_prox3-9cm	giardia_in_vitro	OK	256.613	113.657	-1.17491	-1.69379	0.00175	0.0132354	yes	TCONS_00000086	=	XLOC_000082	-	TSS86	supercontig_571:286275-287271	996	-	256.613	102.486	410.74	OK	113.657	28.3044	199.01	OK
GL50803_17396	Hypothetical protein	2.25654	TCONS_00000672	XLOC_000644	-	supercontig_573:871093-873504	giardia_in_vivo_prox3-9cm	giardia_in_vitro	OK	143.025	63.3824	-1.17412	-1.94551	0.0001	0.00117181	yes	TCONS_00000672	=	XLOC_000644	-	TSS668	supercontig_573:871093-873504	2382	-	143.025	67.0921	218.959	OK	63.3824	22.3994	104.365	OK
GL50803_11220	Syntaxin 18	2.25096	TCONS_00002302	XLOC_002195	-	supercontig_577:1520590-1521628	giardia_in_vivo_prox3-9cm	giardia_in_vitro	OK	250.896	111.462	-1.17053	-1.66706	0.00135	0.0107528	yes	TCONS_00002302	=	XLOC_002195	-	TSS2290	supercontig_577:1520590-1521628	1038	-	250.896	97.1874	404.604	OK	111.462	27.1503	195.774	OK
GL50803_11683	Alpha-3 giardin	2.24856	TCONS_00002452	XLOC_002338	-	supercontig_578:150882-151923	giardia_in_vivo_prox3-9cm	giardia_in_vitro	OK	1844.59	820.344	-1.169	-2.2359	5e-05	0.000631375	yes	TCONS_00002452	=	XLOC_002338	-	TSS2439	supercontig_578:150882-151923	891	-	1844.59	855.421	2833.76	OK	820.344	420.333	1220.35	OK
GL50803_8652	Hypothetical protein	2.24565	TCONS_00003946	XLOC_003765	-	supercontig_586:294830-296165	giardia_in_vivo_prox3-9cm	giardia_in_vitro	OK	368.561	164.122	-1.16713	-2.05611	5e-05	0.000631375	yes	TCONS_00003946	=	XLOC_003765	-	TSS3925	supercontig_586:294830-296165	1335	-	368.561	172.439	564.683	OK	164.122	68.977	259.267	OK
GL50803_16363	Alanine aminotransferase	2.24407	TCONS_00000063	XLOC_000059	-	supercontig_571:225569-227009	giardia_in_vivo_prox3-9cm	giardia_in_vitro	OK	492.696	219.555	-1.16611	-2.2337	5e-05	0.000631375	yes	TCONS_00000063	=	XLOC_000059	-	TSS63	supercontig_571:225569-227009	1440	-	492.696	247.056	738.335	OK	219.555	104.376	334.735	OK
GL50803_16640	Hypothetical protein	2.24394	TCONS_00000245	XLOC_000237	-	supercontig_572:222135-223044	giardia_in_vivo_prox3-9cm	giardia_in_vitro	OK	703.454	313.49	-1.16604	-2.17077	5e-05	0.000631375	yes	TCONS_00000245	=	XLOC_000237	-	TSS244	supercontig_572:222135-223044	909	-	703.454	351.135	1055.77	OK	313.49	140.738	486.241	OK
GL50803_16380	Cathepsin L precursor	2.21666	TCONS_00004426	XLOC_004215	-	supercontig_589:993046-994678	giardia_in_vivo_prox3-9cm	giardia_in_vitro	OK	910.139	410.591	-1.14839	-2.28668	5e-05	0.000631375	yes	TCONS_00004426	=	XLOC_004215	-	TSS4400	supercontig_589:993046-994678	1632	-	910.139	452.811	1367.47	OK	410.591	212.732	608.45	OK
GL50803_24842	Protein 21.1	2.21023	TCONS_00005589	XLOC_005338	-	supercontig_592:951877-957433	giardia_in_vivo_prox3-9cm	giardia_in_vitro	OK	317.31	143.564	-1.1442	-1.94778	0.00015	0.00165874	yes	TCONS_00005589	=	XLOC_005338	-	TSS5558	supercontig_592:951877-957433	5556	-	317.31	110.604	524.016	OK	143.564	73.4049	213.723	OK
GL50803_101832	High cysteine protein	2.20917	TCONS_00003439	XLOC_003282	-	supercontig_579:18454-20065	giardia_in_vivo_prox3-9cm	giardia_in_vitro	OK	201.176	91.0641	-1.1435	-1.76079	0.0005	0.00463008	yes	TCONS_00003439	=	XLOC_003282	-	TSS3419	supercontig_579:18454-20065	1611	-	201.176	78.2965	324.055	OK	91.0641	30.8345	151.294	OK
GL50803_15289	Hypothetical protein	2.20703	TCONS_00000765	XLOC_000734	-	supercontig_573:1195265-1197610	giardia_in_vivo_prox3-9cm	giardia_in_vitro	OK	426.348	193.177	-1.14211	-1.84182	0.00055	0.00506018	yes	TCONS_00000765	=	XLOC_000734	-	TSS761	supercontig_573:1195265-1197610	1302	-	426.348	169.715	682.98	OK	193.177	74.62	311.734	OK
GL50803_3867	Hypothetical protein	2.20539	TCONS_00004291	XLOC_004086	-	supercontig_589:529550-531152	giardia_in_vivo_prox3-9cm	giardia_in_vitro	OK	183.725	83.3072	-1.14104	-1.79438	0.00055	0.00506018	yes	TCONS_00004291	=	XLOC_004086	-	TSS4265	supercontig_589:529550-531152	1602	-	183.725	80.7414	286.709	OK	83.3072	26.6268	139.987	OK
GL50803_32236	Hypothetical protein	2.20257	TCONS_00005612	XLOC_005361	-	supercontig_592:1039341-1040444	giardia_in_vivo_prox3-9cm	giardia_in_vitro	OK	652.087	296.057	-1.13919	-1.60611	0.0019	0.0141076	yes	TCONS_00005612	=	XLOC_005361	-	TSS5581	supercontig_592:1039341-1040444	1065	-	652.087	116.752	1187.42	OK	296.057	135.84	456.274	OK
GL50803_16795	Topoisomerase II	2.20097	TCONS_00002777	XLOC_002653	-	supercontig_578:26616-28176	giardia_in_vivo_prox3-9cm	giardia_in_vitro	OK	272.507	123.812	-1.13814	-1.98773	0.0001	0.00117181	yes	TCONS_00002777	=	XLOC_002653	-	TSS2762	supercontig_578:26616-28176	1560	-	272.507	130.735	414.278	OK	123.812	49.5857	198.038	OK
GL50803_7875	E04F6.2 like protein	2.1948	TCONS_00004419	XLOC_004208	-	supercontig_589:978563-979326	giardia_in_vivo_prox3-9cm	giardia_in_vitro	OK	354.619	161.572	-1.1341	-1.58404	0.0027	0.0185036	yes	TCONS_00004419	=	XLOC_004208	-	TSS4393	supercontig_589:978563-979326	717	-	354.619	137.864	571.375	OK	161.572	35.2263	287.917	OK
GL50803_86600	Methionine aminopeptidase	2.19051	TCONS_00001600	XLOC_001528	-	supercontig_577:983498-984833	giardia_in_vivo_prox3-9cm	giardia_in_vitro	OK	429.167	195.921	-1.13127	-2.02138	5e-05	0.000631375	yes	TCONS_00001600	=	XLOC_001528	-	TSS1590	supercontig_577:983498-984833	1263	-	429.167	211.195	647.14	OK	195.921	81.0145	310.827	OK
GL50803_93721	Cyclin fold protein 1	2.17107	TCONS_00000460	XLOC_000445	-	supercontig_573:90827-91580	giardia_in_vivo_prox3-9cm	giardia_in_vitro	OK	657.284	302.746	-1.11841	-1.86418	0.00015	0.00165874	yes	TCONS_00000460	=	XLOC_000445	-	TSS459	supercontig_573:90827-91580	753	-	657.284	278.679	1035.89	OK	302.746	121.114	484.377	OK
GL50803_4653	Serpin 1	2.16833	TCONS_00003298	XLOC_003151	-	supercontig_579:576156-577212	giardia_in_vivo_prox3-9cm	giardia_in_vitro	OK	434.345	200.313	-1.11659	-1.96067	0.0003	0.00302926	yes	TCONS_00003298	=	XLOC_003151	-	TSS3279	supercontig_579:576156-577212	1056	-	434.345	213.369	655.321	OK	200.313	79.3842	321.242	OK
GL50803_8850	Protein 21.1	2.16266	TCONS_00000889	XLOC_000852	-	supercontig_573:161755-164011	giardia_in_vivo_prox3-9cm	giardia_in_vitro	OK	306.283	141.623	-1.11281	-2.15234	5e-05	0.000631375	yes	TCONS_00000889	=	XLOC_000852	-	TSS883	supercontig_573:161755-164011	2256	-	306.283	153.922	458.643	OK	141.623	68.5444	214.702	OK
GL50803_3095	Hypothetical protein	2.16226	TCONS_00005015	XLOC_004786	-	supercontig_592:74739-75240	giardia_in_vivo_prox3-9cm	giardia_in_vitro	OK	705.57	326.311	-1.11254	-1.66418	0.00065	0.00578398	yes	TCONS_00005015	=	XLOC_004786	-	TSS4987	supercontig_592:74739-75240	501	-	705.57	301.644	1109.5	OK	326.311	88.4921	564.129	OK
GL50803_16512	DNA repair helicase TFIIH P90	2.15837	TCONS_00004784	XLOC_004566	-	supercontig_589:911600-913898	giardia_in_vivo_prox3-9cm	giardia_in_vitro	OK	161.278	74.7221	-1.10994	-1.86965	0.00015	0.00165874	yes	TCONS_00004784	=	XLOC_004566	-	TSS4757	supercontig_589:911600-913898	2298	-	161.278	72.5241	250.031	OK	74.7221	28.9969	120.447	OK
GL50803_10016	Hypothetical protein	2.15755	TCONS_00005552	XLOC_005303	-	supercontig_592:819035-819989	giardia_in_vivo_prox3-9cm	giardia_in_vitro	OK	684.333	317.181	-1.10939	-2.09028	5e-05	0.000631375	yes	TCONS_00005552	=	XLOC_005303	-	TSS5522	supercontig_592:819035-819989	954	-	684.333	342.966	1025.7	OK	317.181	145.637	488.726	OK
GL50803_16384	Hypothetical protein	2.15697	TCONS_00001484	XLOC_001417	-	supercontig_577:506221-506983	giardia_in_vivo_prox3-9cm	giardia_in_vitro	OK	344.518	159.723	-1.10901	-1.49635	0.00315	0.0209082	yes	TCONS_00001484	=	XLOC_001417	-	TSS1474	supercontig_577:506221-506983	738	-	344.518	117.801	571.234	OK	159.723	33.6953	285.75	OK
GL50803_16722	Xaa-Pro dipeptidase	2.15025	TCONS_00000411	XLOC_000397	-	supercontig_572:375402-376755	giardia_in_vivo_prox3-9cm	giardia_in_vitro	OK	202.075	93.9776	-1.1045	-1.7075	0.00175	0.0132354	yes	TCONS_00000411	=	XLOC_000397	-	TSS410	supercontig_572:375402-376755	1353	-	202.075	90.2405	313.909	OK	93.9776	27.6694	160.286	OK
GL50803_113871	Hypothetical protein	2.14657	TCONS_00003091	XLOC_002956	-	supercontig_578:1489062-1491504	giardia_in_vivo_prox3-9cm	giardia_in_vitro	OK	197.701	92.1007	-1.10203	-2.02218	0.00015	0.00165874	yes	TCONS_00003091	=	XLOC_002956	-	TSS3074	supercontig_578:1489062-1491504	2442	-	197.701	97.8002	297.601	OK	92.1007	40.3741	143.827	OK
GL50803_15972	Protein 21.1	2.1433	TCONS_00003758	XLOC_003584	-	supercontig_581:165849-169872	giardia_in_vivo_prox3-9cm	giardia_in_vitro	OK	80.691	37.6481	-1.09983	-1.86638	0.0003	0.00302926	yes	TCONS_00003758	=	XLOC_003584	-	TSS3737	supercontig_581:165849-169872	4023	-	80.691	38.7233	122.659	OK	37.6481	13.9312	61.365	OK
GL50803_27918	Hypothetical protein	2.12757	TCONS_00005796	XLOC_005530	-	supercontig_603:51227-51515	giardia_in_vivo_prox3-9cm	giardia_in_vitro	OK	3498.66	1644.44	-1.08921	-1.79657	0.0007	0.00619984	yes	TCONS_00005796	=	XLOC_005530	-	TSS5765	supercontig_603:51227-51515	288	-	3498.66	1574.21	5423.12	OK	1644.44	599.431	2689.44	OK
GL50803_137729	VSP	2.1254	TCONS_00000569	XLOC_000549	-	supercontig_573:511047-512259	giardia_in_vivo_prox3-9cm	giardia_in_vitro	OK	417.884	196.614	-1.08774	-1.83016	0.00045	0.00425706	yes	TCONS_00000569	=	XLOC_000549	-	TSS566	supercontig_573:511047-512259	1212	-	417.884	168.753	667.015	OK	196.614	84.7963	308.431	OK
GL50803_17053	Protein 21.1	2.1236	TCONS_00000041	XLOC_000039	-	supercontig_571:159830-163061	giardia_in_vivo_prox3-9cm	giardia_in_vitro	OK	557.456	262.505	-1.08651	-2.01464	0.0001	0.00117181	yes	TCONS_00000041	=	XLOC_000039	-	TSS41	supercontig_571:159830-163061	3135	-	557.456	247.846	867.066	OK	262.505	131.122	393.888	OK
GL50803_5171	Protein 21.1	2.12242	TCONS_00002273	XLOC_002168	-	supercontig_577:1427220-1428489	giardia_in_vivo_prox3-9cm	giardia_in_vitro	OK	204.95	96.5643	-1.08571	-1.63408	0.00115	0.00936946	yes	TCONS_00002273	=	XLOC_002168	-	TSS2261	supercontig_577:1427220-1428489	1269	-	204.95	85.4536	324.446	OK	96.5643	27.7093	165.419	OK
GL50803_8049	Hypothetical protein	2.12063	TCONS_00000309	XLOC_000296	-	supercontig_572:31746-33243	giardia_in_vivo_prox3-9cm	giardia_in_vitro	OK	329.697	155.471	-1.08449	-1.90839	5e-05	0.000631375	yes	TCONS_00000309	=	XLOC_000296	-	TSS308	supercontig_572:31746-33243	1497	-	329.697	149.569	509.825	OK	155.471	67.2313	243.712	OK
GL50803_6120	Hypothetical protein	2.11417	TCONS_00005372	XLOC_005129	-	supercontig_592:86034-87223	giardia_in_vivo_prox3-9cm	giardia_in_vitro	OK	205.768	97.3278	-1.08009	-1.53221	0.00305	0.020387	yes	TCONS_00005372	=	XLOC_005129	-	TSS5342	supercontig_592:86034-87223	1122	-	205.768	81.688	329.848	OK	97.3278	22.4827	172.173	OK
GL50803_4264	Protein 21.1	2.10998	TCONS_00002430	XLOC_002318	-	supercontig_578:66237-68259	giardia_in_vivo_prox3-9cm	giardia_in_vitro	OK	89.5797	42.4553	-1.07723	-1.46487	0.00595	0.0348255	yes	TCONS_00002430	=	XLOC_002318	-	TSS2417	supercontig_578:66237-68259	2022	-	89.5797	34.9231	144.236	OK	42.4553	7.78207	77.1285	OK
GL50803_14785	Socius	2.10862	TCONS_00000478	XLOC_000462	-	supercontig_573:149552-151034	giardia_in_vivo_prox3-9cm	giardia_in_vitro	OK	128.27	60.8312	-1.0763	-1.46595	0.0064	0.0368534	yes	TCONS_00000478	=	XLOC_000462	-	TSS476	supercontig_573:149552-151034	1482	-	128.27	50.6243	205.915	OK	60.8312	11.0567	110.606	OK
GL50803_9327	Kinase	2.1074	TCONS_00001583	XLOC_001512	-	supercontig_577:934442-936644	giardia_in_vivo_prox3-9cm	giardia_in_vitro	OK	142.674	67.7015	-1.07546	-1.67224	0.00085	0.00726839	yes	TCONS_00001583	=	XLOC_001512	-	TSS1573	supercontig_577:934442-936644	2202	-	142.674	54.7361	230.612	OK	67.7015	24.0882	111.315	OK
GL50803_9605	Hypothetical protein	2.10169	TCONS_00001140	XLOC_001094	-	supercontig_573:1132639-1134553	giardia_in_vivo_prox3-9cm	giardia_in_vitro	OK	161.023	76.6161	-1.07155	-1.76356	0.00045	0.00425706	yes	TCONS_00001140	=	XLOC_001094	-	TSS1134	supercontig_573:1132639-1134553	1914	-	161.023	74.9732	247.073	OK	76.6161	26.7319	126.5	OK
GL50803_16523	Hypothetical protein	2.10028	TCONS_00005947	XLOC_005670	-	supercontig_611:67431-68590	giardia_in_vivo_prox3-9cm	giardia_in_vitro	OK	3468.91	1651.64	-1.07059	-1.62552	0.0019	0.0141076	yes	TCONS_00005947	=	XLOC_005670	-	TSS5915	supercontig_611:67431-68590	702	-	3468.91	1407.4	5530.43	OK	1651.64	506.807	2796.46	OK
GL50803_17476	CXC-rich protein	2.09492	TCONS_00006089	XLOC_005805	-	supercontig_624:304827-311337	giardia_in_vivo_prox3-9cm	giardia_in_vitro	OK	240.962	115.022	-1.06689	-1.81274	0.0008	0.00693455	yes	TCONS_00006089	=	XLOC_005805	-	TSS6057	supercontig_624:304827-311337	6510	-	240.962	83.1313	398.792	OK	115.022	59.0644	170.98	OK
GL50803_102444	Protein 21.1	2.09406	TCONS_00001392	XLOC_001331	-	supercontig_577:247708-248428	giardia_in_vivo_prox3-9cm	giardia_in_vitro	OK	883.74	422.023	-1.0663	-1.78785	0.0005	0.00463008	yes	TCONS_00001392	=	XLOC_001331	-	TSS1383	supercontig_577:247708-248428	720	-	883.74	365.24	1402.24	OK	422.023	176.167	667.878	OK
GL50803_14380	Hypothetical protein	2.09169	TCONS_00004598	XLOC_004383	-	supercontig_589:222062-223520	giardia_in_vivo_prox3-9cm	giardia_in_vitro	OK	324.584	155.178	-1.06467	-1.8693	0.0002	0.00214501	yes	TCONS_00004598	=	XLOC_004383	-	TSS4571	supercontig_589:222062-223520	1458	-	324.584	148.669	500.498	OK	155.178	66.0765	244.279	OK
GL50803_14713	IFT complex B	2.0909	TCONS_00005099	XLOC_004870	-	supercontig_592:420584-421748	giardia_in_vivo_prox3-9cm	giardia_in_vitro	OK	572.074	273.602	-1.06412	-2.0478	5e-05	0.000631375	yes	TCONS_00005099	=	XLOC_004870	-	TSS5071	supercontig_592:420584-421748	1164	-	572.074	291.633	852.515	OK	273.602	129.181	418.024	OK
GL50803_6602	Protein 21.1	2.0898	TCONS_00005795	XLOC_005529	-	supercontig_603:48667-50917	giardia_in_vivo_prox3-9cm	giardia_in_vitro	OK	74.3286	35.5674	-1.06336	-1.42447	0.0061	0.0354123	yes	TCONS_00005795	=	XLOC_005529	-	TSS5764	supercontig_603:48667-50917	2250	-	74.3286	27.2453	121.412	OK	35.5674	6.461	64.6737	OK
GL50803_13708	Ubiquitin	2.08836	TCONS_00001242	XLOC_001189	-	supercontig_574:27874-35458	giardia_in_vivo_prox3-9cm	giardia_in_vitro	OK	71.0515	34.0227	-1.06237	-1.91377	5e-05	0.000631375	yes	TCONS_00001242	=	XLOC_001189	-	TSS1235	supercontig_574:27874-35458	7584	-	71.0515	32.5264	109.577	OK	34.0227	15.4431	52.6024	OK
GL50803_93463	Hypothetical protein	2.08299	TCONS_00003232	XLOC_003089	-	supercontig_579:353906-354374	giardia_in_vivo_prox3-9cm	giardia_in_vitro	OK	637.618	306.107	-1.05866	-1.46668	0.00925	0.0491865	yes	TCONS_00003232	=	XLOC_003089	-	TSS3213	supercontig_579:353906-354374	468	-	637.618	285.334	989.902	OK	306.107	50.7283	561.485	OK
GL50803_6000	Amino acid transporter family	2.07702	TCONS_00000282	XLOC_000271	-	supercontig_572:356705-358556	giardia_in_vivo_prox3-9cm	giardia_in_vitro	OK	126.155	60.7384	-1.05452	-1.52841	0.0021	0.0152156	yes	TCONS_00000282	=	XLOC_000271	-	TSS281	supercontig_572:356705-358556	1851	-	126.155	46.7832	205.528	OK	60.7384	16.982	104.495	OK
GL50803_115742	VSP	2.06569	TCONS_00002796	XLOC_002669	-	supercontig_578:84768-86896	giardia_in_vivo_prox3-9cm	giardia_in_vitro	OK	112.462	54.4429	-1.04662	-1.50909	0.0046	0.0284441	yes	TCONS_00002796	=	XLOC_002669	-	TSS2781	supercontig_578:84768-86896	1857	-	112.462	46.4757	178.447	OK	54.4429	12.9762	95.9096	OK
GL50803_102438	Plasma membrane calcium-transporting ATPase 2	2.06551	TCONS_00001912	XLOC_001826	-	supercontig_577:227600-229949	giardia_in_vivo_prox3-9cm	giardia_in_vitro	OK	124.135	60.0991	-1.0465	-1.62719	0.0015	0.0116542	yes	TCONS_00001912	=	XLOC_001826	-	TSS1901	supercontig_577:227600-229949	2349	-	124.135	49.7685	198.502	OK	60.0991	20.4153	99.7829	OK
GL50803_15478	Hypothetical protein	2.0608	TCONS_00002445	XLOC_002331	-	supercontig_578:125682-133690	giardia_in_vivo_prox3-9cm	giardia_in_vitro	OK	69.3042	33.6298	-1.0432	-1.90828	0.00025	0.0026076	yes	TCONS_00002445	=	XLOC_002331	-	TSS2432	supercontig_578:125682-133690	7854	-	69.3042	33.0017	105.607	OK	33.6298	15.2113	52.0482	OK
GL50803_16910	Hypothetical protein	2.05747	TCONS_00001346	XLOC_001287	-	supercontig_577:52403-53729	giardia_in_vivo_prox3-9cm	giardia_in_vitro	OK	183.58	89.2262	-1.04087	-1.5768	0.00195	0.0144412	yes	TCONS_00001346	=	XLOC_001287	-	TSS1338	supercontig_577:52403-53729	1326	-	183.58	79.8888	287.271	OK	89.2262	24.9834	153.469	OK
GL50803_15847	Hypothetical protein	2.0548	TCONS_00004099	XLOC_003911	-	supercontig_586:402145-402916	giardia_in_vivo_prox3-9cm	giardia_in_vitro	OK	503.127	244.855	-1.039	-1.73697	0.0008	0.00693455	yes	TCONS_00004099	=	XLOC_003911	-	TSS4077	supercontig_586:402145-402916	771	-	503.127	238.061	768.193	OK	244.855	88.0578	401.651	OK
GL50803_16843	Protein 21.1	2.0505	TCONS_00001219	XLOC_001167	-	supercontig_573:1437438-1442205	giardia_in_vivo_prox3-9cm	giardia_in_vitro	OK	117.529	57.3171	-1.03597	-1.3823	0.0054	0.0323036	yes	TCONS_00001219	=	XLOC_001167	-	TSS1212	supercontig_573:1437438-1442205	3759	-	117.529	25.1632	209.894	OK	57.3171	18.3658	96.2685	OK
GL50803_23833	Vacuolar protein sorting 35	2.04962	TCONS_00002651	XLOC_002534	-	supercontig_578:1208808-1211106	giardia_in_vivo_prox3-9cm	giardia_in_vitro	OK	615.945	300.517	-1.03535	-2.0639	5e-05	0.000631375	yes	TCONS_00002651	=	XLOC_002534	-	TSS2637	supercontig_578:1208808-1211106	2298	-	615.945	306.46	925.429	OK	300.517	156.029	445.006	OK
GL50803_14404	Phosphatase	2.04374	TCONS_00003166	XLOC_003026	-	supercontig_579:148249-149407	giardia_in_vivo_prox3-9cm	giardia_in_vitro	OK	390.774	191.205	-1.03121	-1.78898	0.00045	0.00425706	yes	TCONS_00003166	=	XLOC_003026	-	TSS3147	supercontig_579:148249-149407	1158	-	390.774	180.924	600.623	OK	191.205	78.059	304.351	OK
GL50803_104087	VSP	2.0378	TCONS_00000497	XLOC_000480	-	supercontig_573:220618-223954	giardia_in_vivo_prox3-9cm	giardia_in_vitro	OK	92.369	45.3277	-1.02701	-1.73061	0.0012	0.0097212	yes	TCONS_00000497	=	XLOC_000480	-	TSS495	supercontig_573:220618-223954	3336	-	92.369	43.7578	140.98	OK	45.3277	16.6654	73.9901	OK
GL50803_29327	Hypothetical protein	2.03349	TCONS_00000268	XLOC_000258	-	supercontig_572:314741-315344	giardia_in_vivo_prox3-9cm	giardia_in_vitro	OK	987.373	485.555	-1.02396	-1.80951	0.00085	0.00726839	yes	TCONS_00000268	=	XLOC_000258	-	TSS267	supercontig_572:314741-315344	603	-	987.373	459.082	1515.66	OK	485.555	206.997	764.112	OK
GL50803_14261	Kinase	2.03109	TCONS_00004129	XLOC_003937	-	supercontig_589:25452-26007	giardia_in_vivo_prox3-9cm	giardia_in_vitro	OK	443.836	218.521	-1.02226	-1.36296	0.00845	0.0459187	yes	TCONS_00004129	=	XLOC_003937	-	TSS4106	supercontig_589:25452-26007	555	-	443.836	158.253	729.418	OK	218.521	40.044	396.997	OK
GL50803_114829	Hypothetical protein	2.02781	TCONS_00001403	XLOC_001341	-	supercontig_577:290558-294920	giardia_in_vivo_prox3-9cm	giardia_in_vitro	OK	155.812	76.8375	-1.01993	-1.99356	0.0001	0.00117181	yes	TCONS_00001403	=	XLOC_001341	-	TSS1394	supercontig_577:290558-294920	4362	-	155.812	80.7122	230.912	OK	76.8375	36.859	116.816	OK
GL50803_137685	Hypothetical protein	2.02544	TCONS_00002222	XLOC_002119	-	supercontig_577:1290327-1292487	giardia_in_vivo_prox3-9cm	giardia_in_vitro	OK	202.927	100.189	-1.01824	-1.80613	0.00045	0.00425706	yes	TCONS_00002222	=	XLOC_002119	-	TSS2210	supercontig_577:1290327-1292487	2160	-	202.927	94.8991	310.955	OK	100.189	42.8594	157.518	OK
GL50803_15268	Hypothetical protein	2.02361	TCONS_00004895	XLOC_004670	-	supercontig_589:1242989-1245638	giardia_in_vivo_prox3-9cm	giardia_in_vitro	OK	157.328	77.7462	-1.01693	-1.84541	0.0004	0.00389402	yes	TCONS_00004895	=	XLOC_004670	-	TSS4867	supercontig_589:1242989-1245638	2649	-	157.328	78.3199	236.336	OK	77.7462	32.9897	122.503	OK
GL50803_87628	VSP	2.02271	TCONS_00000214	XLOC_000206	-	supercontig_572:105579-107430	giardia_in_vivo_prox3-9cm	giardia_in_vitro	OK	476.52	235.585	-1.01629	-1.90588	0.00015	0.00165874	yes	TCONS_00000214	=	XLOC_000206	-	TSS213	supercontig_572:105579-107430	1851	-	476.52	216.757	736.284	OK	235.585	117.96	353.21	OK
GL50803_14802	hemagglutinin protein-like protein	2.01915	TCONS_00003395	XLOC_003240	-	supercontig_579:835601-840404	giardia_in_vivo_prox3-9cm	giardia_in_vitro	OK	136.106	67.4076	-1.01374	-1.94784	0.0002	0.00214501	yes	TCONS_00003395	=	XLOC_003240	-	TSS3375	supercontig_579:835601-840404	4803	-	136.106	67.6897	204.522	OK	67.4076	32.5198	102.295	OK
GL50803_17432	Heat shock protein 70	2.01516	TCONS_00004498	XLOC_004285	-	supercontig_589:1232280-1236012	giardia_in_vivo_prox3-9cm	giardia_in_vitro	OK	299.604	148.675	-1.01089	-1.94246	5e-05	0.000631375	yes	TCONS_00004498	=	XLOC_004285	-	TSS4472	supercontig_589:1232280-1236012	3732	-	299.604	139.809	459.398	OK	148.675	76.4448	220.906	OK
GL50803_21799	Protein 21.1	2.01252	TCONS_00001849	XLOC_001768	-	supercontig_577:47042-49958	giardia_in_vivo_prox3-9cm	giardia_in_vitro	OK	126.341	62.7774	-1.009	-1.75671	0.00075	0.00658128	yes	TCONS_00001849	=	XLOC_001768	-	TSS1838	supercontig_577:47042-49958	2916	-	126.341	60.5535	192.128	OK	62.7774	24.9615	100.593	OK
GL50803_112295	Hypothetical protein	2.01248	TCONS_00002775	XLOC_002651	-	supercontig_578:16050-24068	giardia_in_vivo_prox3-9cm	giardia_in_vitro	OK	44.6378	22.1805	-1.00897	-1.34806	0.00575	0.0340398	yes	TCONS_00002775	=	XLOC_002651	-	TSS2760	supercontig_578:16050-24068	6180	-	44.6378	10.8597	78.4159	OK	22.1805	6.43423	37.9268	OK
GL50803_16143	Transcription regulatory protein SNF2	2.00805	TCONS_00005312	XLOC_005073	-	supercontig_592:1079723-1085963	giardia_in_vivo_prox3-9cm	giardia_in_vitro	OK	122.182	60.8461	-1.0058	-1.87717	0.0003	0.00302926	yes	TCONS_00005312	=	XLOC_005073	-	TSS5282	supercontig_592:1079723-1085963	6240	-	122.182	55.2745	189.09	OK	60.8461	30.3102	91.3819	OK
GL50803_12139	Protein 21.1	2.00612	TCONS_00001356	XLOC_001297	-	supercontig_577:87423-89469	giardia_in_vivo_prox3-9cm	giardia_in_vitro	OK	291.02	145.066	-1.00441	-1.8775	5e-05	0.000631375	yes	TCONS_00001356	=	XLOC_001297	-	TSS1348	supercontig_577:87423-89469	2046	-	291.02	139.006	443.034	OK	145.066	68.6933	221.438	OK
GL50803_9751	Chaperone protein dnaJ	2.00324	TCONS_00002102	XLOC_002006	-	supercontig_577:804740-805784	giardia_in_vivo_prox3-9cm	giardia_in_vitro	OK	437.587	218.44	-1.00233	-1.76189	0.00035	0.0034605	yes	TCONS_00002102	=	XLOC_002006	-	TSS2090	supercontig_577:804740-805784	1044	-	437.587	204.203	670.97	OK	218.44	91.5323	345.347	OK
GL50803_113876	ABC transporter	2.00048	TCONS_00002724	XLOC_002602	-	supercontig_578:1462465-1468681	giardia_in_vivo_prox3-9cm	giardia_in_vitro	OK	115.617	57.7945	-1.00035	-1.97124	5e-05	0.000631375	yes	TCONS_00002724	=	XLOC_002602	-	TSS2710	supercontig_578:1462465-1468681	6216	-	115.617	59.0877	172.147	OK	57.7945	28.5602	87.0288	OK
GL50803_15339	Adaptor protein complex large chain subunit BetaA	2.00032	TCONS_00002678	XLOC_002560	-	supercontig_578:1289057-1291076	giardia_in_vivo_prox3-9cm	giardia_in_vitro	OK	201.89	100.929	-1.00023	-1.72562	0.00085	0.00726839	yes	TCONS_00002678	=	XLOC_002560	-	TSS2664	supercontig_578:1289057-1291076	2019	-	201.89	90.0101	313.77	OK	100.929	42.1992	159.658	OK
GL50803_14364	Kinase	2.00024	TCONS_00004033	XLOC_003846	-	supercontig_586:188645-190535	giardia_in_vivo_prox3-9cm	giardia_in_vitro	OK	315.916	157.939	-1.00017	-1.90234	5e-05	0.000631375	yes	TCONS_00004033	=	XLOC_003846	-	TSS4011	supercontig_586:188645-190535	1890	-	315.916	156.552	475.28	OK	157.939	74.8499	241.028	OK
GL50803_16454	Protein kinase	1.99867	TCONS_00000797	XLOC_000763	-	supercontig_573:1309405-1311568	giardia_in_vivo_prox3-9cm	giardia_in_vitro	OK	528.075	264.213	-0.999043	-1.95288	0.0002	0.00214501	yes	TCONS_00000797	=	XLOC_000763	-	TSS791	supercontig_573:1309405-1311568	2163	-	528.075	254.112	802.039	OK	264.213	136.457	391.968	OK
GL50803_15409	Kinase	1.99746	TCONS_00003481	XLOC_003324	-	supercontig_579:180895-182443	giardia_in_vivo_prox3-9cm	giardia_in_vitro	OK	3142.04	1573.02	-0.998165	-1.65697	0.00155	0.011961	yes	TCONS_00003481	=	XLOC_003324	-	TSS3461	supercontig_579:180895-182443	1548	-	3142.04	1113.61	5170.48	OK	1573.02	739.705	2406.34	OK
GL50803_113873	Hypothetical protein	1.99636	TCONS_00002726	XLOC_002604	-	supercontig_578:1476563-1486112	giardia_in_vivo_prox3-9cm	giardia_in_vitro	OK	57.2399	28.6721	-0.997372	-1.86666	0.0001	0.00117181	yes	TCONS_00002726	=	XLOC_002604	-	TSS2712	supercontig_578:1476563-1486112	9549	-	57.2399	27.4061	87.0737	OK	28.6721	13.582	43.7623	OK
GL50803_12830	Hypothetical protein	1.99391	TCONS_00006029	XLOC_005747	-	supercontig_624:72294-74691	giardia_in_vivo_prox3-9cm	giardia_in_vitro	OK	2063.4	1034.85	-0.995596	-1.62459	0.00205	0.0149293	yes	TCONS_00006029	=	XLOC_005747	-	TSS5997	supercontig_624:72294-74691	810	-	2063.4	726.15	3400.65	OK	1034.85	466.394	1603.32	OK
GL50803_6170	Coatomer delta subunit	1.99057	TCONS_00001452	XLOC_001388	-	supercontig_577:408480-409389	giardia_in_vivo_prox3-9cm	giardia_in_vitro	OK	290.944	146.161	-0.99318	-1.43799	0.0043	0.0269994	yes	TCONS_00001452	=	XLOC_001388	-	TSS1443	supercontig_577:408480-409389	909	-	290.944	107.116	474.772	OK	146.161	41.0114	251.311	OK
GL50803_11170	Hypothetical protein	1.98243	TCONS_00002498	XLOC_002384	-	supercontig_578:333903-335727	giardia_in_vivo_prox3-9cm	giardia_in_vitro	OK	118.157	59.6022	-0.987268	-1.34793	0.00805	0.0440815	yes	TCONS_00002498	=	XLOC_002384	-	TSS2485	supercontig_578:333903-335727	1632	-	118.157	41.3486	194.966	OK	59.6022	13.1127	106.092	OK
GL50803_17060	Protein 21.1	1.97523	TCONS_00002860	XLOC_002731	-	supercontig_578:322349-324221	giardia_in_vivo_prox3-9cm	giardia_in_vitro	OK	615.656	311.689	-0.982016	-1.92895	0.00015	0.00165874	yes	TCONS_00002860	=	XLOC_002731	-	TSS2844	supercontig_578:322349-324221	1872	-	615.656	300.47	930.841	OK	311.689	160.273	463.105	OK
GL50803_3822	Dipeptidyl-peptidase III	1.97359	TCONS_00001825	XLOC_001746	-	supercontig_577:2071842-2073927	giardia_in_vivo_prox3-9cm	giardia_in_vitro	OK	129.203	65.4659	-0.98082	-1.53739	0.00275	0.018756	yes	TCONS_00001825	=	XLOC_001746	-	TSS1814	supercontig_577:2071842-2073927	2085	-	129.203	53.9413	204.464	OK	65.4659	21.8984	109.033	OK
GL50803_11495	Rab GDI	1.97245	TCONS_00003158	XLOC_003018	-	supercontig_579:128240-129656	giardia_in_vivo_prox3-9cm	giardia_in_vitro	OK	360.418	182.726	-0.979987	-1.82014	0.00035	0.0034605	yes	TCONS_00003158	=	XLOC_003018	-	TSS3139	supercontig_579:128240-129656	1416	-	360.418	178.843	541.993	OK	182.726	82.0928	283.36	OK
GL50803_38462	Hypothetical protein	1.97232	TCONS_00005306	XLOC_005067	-	supercontig_592:1045461-1069947	giardia_in_vivo_prox3-9cm	giardia_in_vitro	OK	80.4864	40.808	-0.979892	-1.8752	0.0002	0.00214501	yes	TCONS_00005306	=	XLOC_005067	-	TSS5276	supercontig_592:1045461-1069947	24486	-	80.4864	37.5297	123.443	OK	40.808	20.8194	60.7966	OK
GL50803_112846	Kinesin-3	1.96653	TCONS_00004664	XLOC_004448	-	supercontig_589:505076-508841	giardia_in_vivo_prox3-9cm	giardia_in_vitro	OK	261.143	132.794	-0.975649	-1.77261	0.0004	0.00389402	yes	TCONS_00004664	=	XLOC_004448	-	TSS4637	supercontig_589:505076-508841	3288	-	261.143	115.119	407.166	OK	132.794	63.8524	201.736	OK
GL50803_112875	Hypothetical protein	1.96527	TCONS_00004648	XLOC_004432	-	supercontig_589:415115-426749	giardia_in_vivo_prox3-9cm	giardia_in_vitro	OK	61.4996	31.2932	-0.974726	-1.9307	0.00015	0.00165874	yes	TCONS_00004648	=	XLOC_004432	-	TSS4621	supercontig_589:415115-426749	11634	-	61.4996	31.6316	91.3675	OK	31.2932	15.523	47.0634	OK
GL50803_14098	ATP-dependent RNA helicase	1.96348	TCONS_00001668	XLOC_001595	-	supercontig_577:1234465-1236781	giardia_in_vivo_prox3-9cm	giardia_in_vitro	OK	95.2463	48.5089	-0.973414	-1.47339	0.00415	0.0262311	yes	TCONS_00001668	=	XLOC_001595	-	TSS1658	supercontig_577:1234465-1236781	2316	-	95.2463	40.6062	149.886	OK	48.5089	13.8757	83.142	OK
GL50803_3861	Alcohol dehydrogenase 3 lateral transfer candidate	1.95441	TCONS_00003750	XLOC_003576	-	supercontig_581:118638-119865	giardia_in_vivo_prox3-9cm	giardia_in_vitro	OK	700.555	358.448	-0.966735	-1.91324	5e-05	0.000631375	yes	TCONS_00003750	=	XLOC_003576	-	TSS3729	supercontig_581:118638-119865	1227	-	700.555	358.168	1042.94	OK	358.448	178.579	538.317	OK
GL50803_93358	Alcohol dehydrogenase	1.95314	TCONS_00005307	XLOC_005068	-	supercontig_592:1070001-1072668	giardia_in_vivo_prox3-9cm	giardia_in_vitro	OK	1692.05	866.322	-0.965797	-1.60123	0.00205	0.0149293	yes	TCONS_00005307	=	XLOC_005068	-	TSS5277	supercontig_592:1070001-1072668	2667	-	1692.05	598.453	2785.65	OK	866.322	406.736	1325.91	OK
GL50803_11712	Hypothetical protein	1.94605	TCONS_00000668	XLOC_000640	-	supercontig_573:860543-864209	giardia_in_vivo_prox3-9cm	giardia_in_vitro	OK	680.645	349.758	-0.960547	-1.78136	0.0005	0.00463008	yes	TCONS_00000668	=	XLOC_000640	-	TSS664	supercontig_573:860543-864209	3666	-	680.645	298.697	1062.59	OK	349.758	177.03	522.485	OK
GL50803_40591	VSP	1.94482	TCONS_00006065	XLOC_005781	-	supercontig_624:196699-197653	giardia_in_vivo_prox3-9cm	giardia_in_vitro	OK	779.785	400.955	-0.959636	-1.82747	0.00035	0.0034605	yes	TCONS_00006065	=	XLOC_005781	-	TSS6033	supercontig_624:196699-197653	954	-	779.785	378.426	1181.15	OK	400.955	194.545	607.365	OK
GL50803_21201	Hypothetical protein	1.94464	TCONS_00003867	XLOC_003688	-	supercontig_586:26238-27051	giardia_in_vivo_prox3-9cm	giardia_in_vitro	OK	369.396	189.956	-0.959507	-1.49611	0.00295	0.0197883	yes	TCONS_00003867	=	XLOC_003688	-	TSS3846	supercontig_586:26238-27051	813	-	369.396	158.34	580.452	OK	189.956	60.5609	319.35	OK
GL50803_102710	Ubiquitin carboxyl-terminal hydrolase 14	1.94324	TCONS_00005248	XLOC_005012	-	supercontig_592:886903-889345	giardia_in_vivo_prox3-9cm	giardia_in_vitro	OK	225.956	116.278	-0.958459	-1.81064	0.00035	0.0034605	yes	TCONS_00005248	=	XLOC_005012	-	TSS5219	supercontig_592:886903-889345	2442	-	225.956	112.128	339.783	OK	116.278	54.2314	178.325	OK
GL50803_8460	Hypothetical protein	1.9374	TCONS_00005097	XLOC_004868	-	supercontig_592:414802-417298	giardia_in_vivo_prox3-9cm	giardia_in_vitro	OK	203.567	105.072	-0.954126	-1.77256	0.0004	0.00389402	yes	TCONS_00005097	=	XLOC_004868	-	TSS5069	supercontig_592:414802-417298	2496	-	203.567	98.6662	308.468	OK	105.072	48.3644	161.779	OK
GL50803_17506	Hypothetical protein	1.93381	TCONS_00000340	XLOC_000327	-	supercontig_572:144245-146078	giardia_in_vivo_prox3-9cm	giardia_in_vitro	OK	228.342	118.079	-0.951444	-1.72905	0.0006	0.00540665	yes	TCONS_00000340	=	XLOC_000327	-	TSS339	supercontig_572:144245-146078	1833	-	228.342	113.529	343.155	OK	118.079	50.3401	185.818	OK
GL50803_137703	Protein 21.1	1.93124	TCONS_00002841	XLOC_002712	-	supercontig_578:246982-248524	giardia_in_vivo_prox3-9cm	giardia_in_vitro	OK	718.968	372.283	-0.949527	-1.8949	0.0001	0.00117181	yes	TCONS_00002841	=	XLOC_002712	-	TSS2825	supercontig_578:246982-248524	1542	-	718.968	361.49	1076.45	OK	372.283	191.68	552.886	OK
GL50803_9154	GARP-like protein 3	1.93019	TCONS_00001927	XLOC_001841	-	supercontig_577:265727-267251	giardia_in_vivo_prox3-9cm	giardia_in_vitro	OK	155.727	80.6796	-0.948746	-1.38797	0.00665	0.0379097	yes	TCONS_00001927	=	XLOC_001841	-	TSS1916	supercontig_577:265727-267251	1524	-	155.727	56.8519	254.603	OK	80.6796	23.9274	137.432	OK
GL50803_11309	High cysteine membrane protein Group 1	1.92917	TCONS_00004773	XLOC_004555	-	supercontig_589:887608-891616	giardia_in_vivo_prox3-9cm	giardia_in_vitro	OK	412.894	214.027	-0.947978	-1.84169	0.00025	0.0026076	yes	TCONS_00004773	=	XLOC_004555	-	TSS4746	supercontig_589:887608-891616	4008	-	412.894	196.953	628.835	OK	214.027	110.128	317.927	OK
GL50803_16427	Hypothetical protein	1.92676	TCONS_00002891	XLOC_002762	-	supercontig_578:406701-412011	giardia_in_vivo_prox3-9cm	giardia_in_vitro	OK	69.6949	36.172	-0.946179	-1.66842	0.00115	0.00936946	yes	TCONS_00002891	=	XLOC_002762	-	TSS2875	supercontig_578:406701-412011	5310	-	69.6949	33.3949	105.995	OK	36.172	14.8703	57.4738	OK
GL50803_14451	ATP-dependent RNA helicase	1.92482	TCONS_00000286	XLOC_000274	-	supercontig_572:366375-368040	giardia_in_vivo_prox3-9cm	giardia_in_vitro	OK	188.424	97.8917	-0.944728	-1.58767	0.00225	0.0160573	yes	TCONS_00000286	=	XLOC_000274	-	TSS285	supercontig_572:366375-368040	1665	-	188.424	88.2029	288.646	OK	97.8917	36.1691	159.614	OK
GL50803_9658	Kinase	1.92353	TCONS_00002525	XLOC_002410	-	supercontig_578:447293-448205	giardia_in_vivo_prox3-9cm	giardia_in_vitro	OK	455.958	237.042	-0.943759	-1.64267	0.0015	0.0116542	yes	TCONS_00002525	=	XLOC_002410	-	TSS2512	supercontig_578:447293-448205	912	-	455.958	216.727	695.188	OK	237.042	95.0003	379.083	OK
GL50803_8235	Protein 21.1	1.92334	TCONS_00000198	XLOC_000190	-	supercontig_572:62630-63668	giardia_in_vivo_prox3-9cm	giardia_in_vitro	OK	326.369	169.689	-0.943611	-1.47626	0.00365	0.0235945	yes	TCONS_00000198	=	XLOC_000190	-	TSS197	supercontig_572:62630-63668	918	-	326.369	139.326	513.411	OK	169.689	55.0089	284.369	OK
GL50803_13555	Hypothetical protein	1.92307	TCONS_00004525	XLOC_004312	-	supercontig_589:1339893-1342869	giardia_in_vivo_prox3-9cm	giardia_in_vitro	OK	179.799	93.496	-0.943411	-1.81153	0.00085	0.00726839	yes	TCONS_00004525	=	XLOC_004312	-	TSS4499	supercontig_589:1339893-1342869	2976	-	179.799	92.1334	267.465	OK	93.496	43.715	143.277	OK
GL50803_15324	Nucleotide-binding protein 1	1.91688	TCONS_00001194	XLOC_001146	-	supercontig_573:1352563-1355272	giardia_in_vivo_prox3-9cm	giardia_in_vitro	OK	234.235	122.196	-0.938764	-1.37642	0.00665	0.0379097	yes	TCONS_00001194	=	XLOC_001146	-	TSS1188	supercontig_573:1352563-1355272	1119	-	234.235	89.0443	379.426	OK	122.196	34.9517	209.44	OK
GL50803_14993	Pyrophosphate-fructose 6-phosphate 1-phosphotransferase alpha subunit	1.91614	TCONS_00001517	XLOC_001450	-	supercontig_577:652486-654121	giardia_in_vivo_prox3-9cm	giardia_in_vitro	OK	842.759	439.822	-0.938201	-1.82751	0.0003	0.00302926	yes	TCONS_00001517	=	XLOC_001450	-	TSS1507	supercontig_577:652486-654121	1635	-	842.759	408.38	1277.14	OK	439.822	223.978	655.667	OK
GL50803_8163	Manganese-dependent inorganic pyrophosphatase	1.91493	TCONS_00003035	XLOC_002903	-	supercontig_578:1258455-1260645	giardia_in_vivo_prox3-9cm	giardia_in_vitro	OK	198.661	103.743	-0.937296	-1.42538	0.0047	0.0289368	yes	TCONS_00003035	=	XLOC_002903	-	TSS3018	supercontig_578:1258455-1260645	2088	-	198.661	59.6379	337.685	OK	103.743	43.1374	164.349	OK
GL50803_9503	Hypothetical protein	1.91027	TCONS_00000875	XLOC_000839	-	supercontig_573:134033-134957	giardia_in_vivo_prox3-9cm	giardia_in_vitro	OK	322.099	168.614	-0.933779	-1.44494	0.00365	0.0235945	yes	TCONS_00000875	=	XLOC_000839	-	TSS869	supercontig_573:134033-134957	924	-	322.099	130.088	514.109	OK	168.614	55.8519	281.376	OK
GL50803_87358	Chorein	1.90721	TCONS_00003677	XLOC_003508	-	supercontig_579:907647-917472	giardia_in_vivo_prox3-9cm	giardia_in_vitro	OK	103.203	54.1119	-0.931462	-1.88399	0.0003	0.00302926	yes	TCONS_00003677	=	XLOC_003508	-	TSS3656	supercontig_579:907647-917472	9825	-	103.203	53.1333	153.272	OK	54.1119	27.9141	80.3098	OK
GL50803_14450	Hypothetical protein	1.90503	TCONS_00000408	XLOC_000394	-	supercontig_572:368042-370888	giardia_in_vivo_prox3-9cm	giardia_in_vitro	OK	131.907	69.2415	-0.929808	-1.3184	0.0086	0.0465119	yes	TCONS_00000408	=	XLOC_000394	-	TSS407	supercontig_572:368042-370888	2037	-	131.907	44.0095	219.804	OK	69.2415	19.7039	118.779	OK
GL50803_114440	Hypothetical protein	1.90423	TCONS_00006228	XLOC_005937	-	supercontig_624:288743-289709	giardia_in_vivo_prox3-9cm	giardia_in_vitro	OK	516.565	271.273	-0.929205	-1.71302	0.00045	0.00425706	yes	TCONS_00006228	=	XLOC_005937	-	TSS6196	supercontig_624:288743-289709	966	-	516.565	258.099	775.03	OK	271.273	118.994	423.551	OK
GL50803_4498	Cleavage and polyadenylation specificity factor	1.89765	TCONS_00000879	XLOC_000843	-	supercontig_573:140951-145083	giardia_in_vivo_prox3-9cm	giardia_in_vitro	OK	233.508	123.051	-0.924209	-1.5669	0.00215	0.0155187	yes	TCONS_00000879	=	XLOC_000843	-	TSS873	supercontig_573:140951-145083	2274	-	233.508	96.7713	370.244	OK	123.051	52.825	193.278	OK
GL50803_16835	CDC5-like protein	1.88268	TCONS_00000390	XLOC_000376	-	supercontig_572:287762-290888	giardia_in_vivo_prox3-9cm	giardia_in_vitro	OK	69.76	37.0535	-0.912791	-1.35213	0.0078	0.0430019	yes	TCONS_00000390	=	XLOC_000376	-	TSS389	supercontig_572:287762-290888	3051	-	69.76	27.4702	112.05	OK	37.0535	10.6355	63.4714	OK
GL50803_5603	Coatomer gamma subunit	1.88168	TCONS_00005837	XLOC_005568	-	supercontig_608:6931-9814	giardia_in_vivo_prox3-9cm	giardia_in_vitro	OK	222.505	118.248	-0.912021	-1.77371	0.0005	0.00463008	yes	TCONS_00005837	=	XLOC_005568	-	TSS5806	supercontig_608:6931-9814	2883	-	222.505	113.95	331.061	OK	118.248	56.7956	179.701	OK
GL50803_9719	NADH oxidase	1.88136	TCONS_00003001	XLOC_002869	-	supercontig_578:1131951-1133241	giardia_in_vivo_prox3-9cm	giardia_in_vitro	OK	1065.08	566.122	-0.911784	-1.80075	0.00025	0.0026076	yes	TCONS_00003001	=	XLOC_002869	-	TSS2984	supercontig_578:1131951-1133241	1290	-	1065.08	528.524	1601.65	OK	566.122	289.406	842.838	OK
GL50803_137706	Kinase	1.87906	TCONS_00002901	XLOC_002772	-	supercontig_578:453807-455595	giardia_in_vivo_prox3-9cm	giardia_in_vitro	OK	181.232	96.4482	-0.91001	-1.55618	0.00205	0.0149293	yes	TCONS_00002901	=	XLOC_002772	-	TSS2885	supercontig_578:453807-455595	1788	-	181.232	85.8529	276.611	OK	96.4482	36.9773	155.919	OK
GL50803_17231	Kinase	1.8765	TCONS_00005370	XLOC_005127	-	supercontig_592:80459-83480	giardia_in_vivo_prox3-9cm	giardia_in_vitro	OK	357.271	190.392	-0.908048	-1.81698	0.0002	0.00214501	yes	TCONS_00005370	=	XLOC_005127	-	TSS5340	supercontig_592:80459-83480	3021	-	357.271	179.695	534.847	OK	190.392	98.5003	282.283	OK
GL50803_22677	Nitroreductase Fd-NR2	1.87555	TCONS_00003676	XLOC_003507	-	supercontig_579:906828-907623	giardia_in_vivo_prox3-9cm	giardia_in_vitro	OK	1136.79	606.11	-0.907319	-1.71619	0.0008	0.00693455	yes	TCONS_00003676	=	XLOC_003507	-	TSS3655	supercontig_579:906828-907623	795	-	1136.79	530.642	1742.94	OK	606.11	301.339	910.88	OK
GL50803_16958	Phospholipid-transporting ATPase IA	1.8736	TCONS_00005084	XLOC_004855	-	supercontig_592:347849-351704	giardia_in_vivo_prox3-9cm	giardia_in_vitro	OK	83.4406	44.5348	-0.905815	-1.57173	0.0022	0.0157597	yes	TCONS_00005084	=	XLOC_004855	-	TSS5056	supercontig_592:347849-351704	3855	-	83.4406	39.8057	127.075	OK	44.5348	17.6349	71.4348	OK
GL50803_2523	Hypothetical protein	1.86952	TCONS_00004670	XLOC_004454	-	supercontig_589:537994-540259	giardia_in_vivo_prox3-9cm	giardia_in_vitro	OK	108.08	57.8116	-0.902669	-1.41497	0.0049	0.0300059	yes	TCONS_00004670	=	XLOC_004454	-	TSS4643	supercontig_589:537994-540259	2265	-	108.08	46.1718	169.988	OK	57.8116	18.8576	96.7655	OK
GL50803_28477	Hypothetical protein	1.86871	TCONS_00002710	XLOC_002591	-	supercontig_578:1433232-1433421	giardia_in_vivo_prox3-9cm	giardia_in_vitro	OK	14890.7	7968.44	-0.902046	-1.56697	0.00155	0.011961	yes	TCONS_00002710	=	XLOC_002591	-	TSS2696	supercontig_578:1433232-1433421	189	-	14890.7	6703.72	23077.7	OK	7968.44	3359.3	12577.6	OK
GL50803_100864	Vacuolar protein sorting 26	1.86691	TCONS_00003966	XLOC_003783	-	supercontig_586:358185-360194	giardia_in_vivo_prox3-9cm	giardia_in_vitro	OK	1006.67	539.217	-0.900646	-1.69003	0.0012	0.0097212	yes	TCONS_00003966	=	XLOC_003783	-	TSS3944	supercontig_586:358185-360194	1596	-	1006.67	461.587	1551.74	OK	539.217	268.208	810.227	OK
GL50803_9098	Hypothetical protein	1.8663	TCONS_00001036	XLOC_000992	-	supercontig_573:712588-713986	giardia_in_vivo_prox3-9cm	giardia_in_vitro	OK	185.327	99.302	-0.90018	-1.42842	0.00575	0.0340398	yes	TCONS_00001036	=	XLOC_000992	-	TSS1030	supercontig_573:712588-713986	1398	-	185.327	82.5277	288.127	OK	99.302	32.2787	166.325	OK
GL50803_16966	Hypothetical protein	1.86566	TCONS_00000606	XLOC_000586	-	supercontig_573:632182-645868	giardia_in_vivo_prox3-9cm	giardia_in_vitro	OK	50.4199	27.0252	-0.899689	-1.768	0.00045	0.00425706	yes	TCONS_00000606	=	XLOC_000586	-	TSS603	supercontig_573:632182-645868	13686	-	50.4199	25.5689	75.2709	OK	27.0252	13.3855	40.6649	OK
GL50803_10145	Tubulin specific chaperone D	1.86354	TCONS_00004919	XLOC_004693	-	supercontig_589:1309826-1313702	giardia_in_vivo_prox3-9cm	giardia_in_vitro	OK	148.503	79.6885	-0.898046	-1.7566	0.0004	0.00389402	yes	TCONS_00004919	=	XLOC_004693	-	TSS4891	supercontig_589:1309826-1313702	3876	-	148.503	76.2255	220.78	OK	79.6885	38.6342	120.743	OK
GL50803_14997	Hypothetical protein	1.85859	TCONS_00000747	XLOC_000717	-	supercontig_573:1134570-1137066	giardia_in_vivo_prox3-9cm	giardia_in_vitro	OK	162.004	87.1649	-0.894207	-1.61813	0.0011	0.00906585	yes	TCONS_00000747	=	XLOC_000717	-	TSS743	supercontig_573:1134570-1137066	2496	-	162.004	78.4676	245.54	OK	87.1649	37.7794	136.55	OK
GL50803_7865	L-asparaginase	1.85796	TCONS_00004414	XLOC_004204	-	supercontig_589:969477-970680	giardia_in_vivo_prox3-9cm	giardia_in_vitro	OK	341.842	183.988	-0.893718	-1.59269	0.0015	0.0116542	yes	TCONS_00004414	=	XLOC_004204	-	TSS4388	supercontig_589:969477-970680	1203	-	341.842	165	518.683	OK	183.988	77.0988	290.877	OK
GL50803_14838	Protein 21.1	1.85532	TCONS_00005040	XLOC_004811	-	supercontig_592:161292-163839	giardia_in_vivo_prox3-9cm	giardia_in_vitro	OK	101.048	54.4638	-0.891667	-1.36225	0.0048	0.0294887	yes	TCONS_00005040	=	XLOC_004811	-	TSS5012	supercontig_592:161292-163839	2547	-	101.048	38.9987	163.097	OK	54.4638	18.0783	90.8493	OK
GL50803_17063	Pyruvate-flavodoxin oxidoreductase	1.84468	TCONS_00002504	XLOC_002389	-	supercontig_578:350790-354502	giardia_in_vivo_prox3-9cm	giardia_in_vitro	OK	743.402	402.998	-0.88337	-1.51345	0.00325	0.0214719	yes	TCONS_00002504	=	XLOC_002389	-	TSS2491	supercontig_578:350790-354502	3600	-	743.402	269.476	1217.33	OK	402.998	202.183	603.813	OK
GL50803_12081	O-linked GlcNAc transferase	1.84326	TCONS_00006270	XLOC_005972	-	supercontig_624:424528-428971	giardia_in_vivo_prox3-9cm	giardia_in_vitro	OK	124.592	67.5933	-0.882257	-1.70583	0.00065	0.00578398	yes	TCONS_00006270	=	XLOC_005972	-	TSS6237	supercontig_624:424528-428971	4443	-	124.592	62.7573	186.426	OK	67.5933	32.6162	102.57	OK
GL50803_6048	Hypothetical protein	1.83889	TCONS_00002210	XLOC_002107	-	supercontig_577:1240588-1241923	giardia_in_vivo_prox3-9cm	giardia_in_vitro	OK	159.673	86.8314	-0.878831	-1.29529	0.0094	0.049891	yes	TCONS_00002210	=	XLOC_002107	-	TSS2198	supercontig_577:1240588-1241923	1335	-	159.673	64.0984	255.248	OK	86.8314	23.8323	149.83	OK
GL50803_7520	Hypothetical protein	1.83397	TCONS_00003243	XLOC_003100	-	supercontig_579:408921-410370	giardia_in_vivo_prox3-9cm	giardia_in_vitro	OK	298.911	162.986	-0.874964	-1.55675	0.0016	0.0122969	yes	TCONS_00003243	=	XLOC_003100	-	TSS3224	supercontig_579:408921-410370	1449	-	298.911	138.27	459.552	OK	162.986	71.0367	254.936	OK
GL50803_15247	Grp94/Hsp90	1.82839	TCONS_00003586	XLOC_003425	-	supercontig_579:527683-530317	giardia_in_vivo_prox3-9cm	giardia_in_vitro	OK	303.88	166.201	-0.870567	-1.70846	0.0007	0.00619984	yes	TCONS_00003586	=	XLOC_003425	-	TSS3566	supercontig_579:527683-530317	2634	-	303.88	152.574	455.185	OK	166.201	82.9199	249.483	OK
GL50803_17392	Kinase	1.82488	TCONS_00000656	XLOC_000632	-	supercontig_573:805089-811827	giardia_in_vivo_prox3-9cm	giardia_in_vitro	OK	79.5492	43.5915	-0.867801	-1.64323	0.00105	0.00871684	yes	TCONS_00000656	=	XLOC_000632	-	TSS652	supercontig_573:805089-811827	6738	-	79.5492	38.4467	120.652	OK	43.5915	20.9819	66.201	OK
GL50803_134710	VSP	1.82386	TCONS_00000933	XLOC_000896	-	supercontig_573:386745-388656	giardia_in_vivo_prox3-9cm	giardia_in_vitro	OK	184.25	101.022	-0.86699	-1.51703	0.0017	0.0129779	yes	TCONS_00000933	=	XLOC_000896	-	TSS927	supercontig_573:386745-388656	1911	-	184.25	87.5732	280.927	OK	101.022	41.0532	160.991	OK
GL50803_4692	Hypothetical protein	1.8236	TCONS_00000507	XLOC_000490	-	supercontig_573:270388-271108	giardia_in_vivo_prox3-9cm	giardia_in_vitro	OK	456.291	250.214	-0.866795	-1.35995	0.009	0.0482173	yes	TCONS_00000507	=	XLOC_000490	-	TSS505	supercontig_573:270388-271108	720	-	456.291	194.196	718.387	OK	250.214	82.2184	418.209	OK
GL50803_16653	Hypothetical protein	1.82219	TCONS_00002082	XLOC_001986	-	supercontig_577:743886-746859	giardia_in_vivo_prox3-9cm	giardia_in_vitro	OK	315.842	173.331	-0.865678	-1.60767	0.0014	0.011089	yes	TCONS_00002082	=	XLOC_001986	-	TSS2070	supercontig_577:743886-746859	2973	-	315.842	137.281	494.403	OK	173.331	88.8404	257.821	OK
GL50803_8733	Putative serine/threonine-protein kinase	1.82179	TCONS_00002422	XLOC_002310	-	supercontig_578:37868-40570	giardia_in_vivo_prox3-9cm	giardia_in_vitro	OK	180.634	99.1518	-0.86536	-1.46781	0.00335	0.0220303	yes	TCONS_00002422	=	XLOC_002310	-	TSS2409	supercontig_578:37868-40570	2658	-	180.634	73.7666	287.502	OK	99.1518	43.2419	155.062	OK
GL50803_88581	Synaptic glycoprotein SC2	1.8193	TCONS_00000143	XLOC_000137	-	supercontig_571:195472-196510	giardia_in_vivo_prox3-9cm	giardia_in_vitro	OK	307.652	169.105	-0.863378	-1.35692	0.0066	0.037738	yes	TCONS_00000143	=	XLOC_000137	-	TSS142	supercontig_571:195472-196510	1038	-	307.652	118.977	496.326	OK	169.105	61.8949	276.315	OK
GL50803_16729	Spindle pole protein	1.81103	TCONS_00000277	XLOC_000267	-	supercontig_572:331034-333648	giardia_in_vivo_prox3-9cm	giardia_in_vitro	OK	498.974	275.519	-0.856815	-1.47215	0.00345	0.0226357	yes	TCONS_00000277	=	XLOC_000267	-	TSS276	supercontig_572:331034-333648	1062	-	498.974	229.093	768.856	OK	275.519	110.562	440.476	OK
GL50803_8687	Tenascin precursor	1.80535	TCONS_00004823	XLOC_004600	-	supercontig_589:1035832-1038554	giardia_in_vivo_prox3-9cm	giardia_in_vitro	OK	1148.37	636.094	-0.852278	-1.50096	0.00425	0.026715	yes	TCONS_00004823	=	XLOC_004600	-	TSS4795	supercontig_589:1035832-1038554	1515	-	1148.37	465.538	1831.21	OK	636.094	307.981	964.206	OK
GL50803_16824	Kinase	1.80078	TCONS_00006140	XLOC_005853	-	supercontig_624:502812-505284	giardia_in_vivo_prox3-9cm	giardia_in_vitro	OK	381.38	211.786	-0.848626	-1.59329	0.0019	0.0141076	yes	TCONS_00006140	=	XLOC_005853	-	TSS6108	supercontig_624:502812-505284	2472	-	381.38	174.596	588.164	OK	211.786	105.635	317.936	OK
GL50803_15871	Serine peptidase	1.79185	TCONS_00000540	XLOC_000521	-	supercontig_573:420872-422282	giardia_in_vivo_prox3-9cm	giardia_in_vitro	OK	548.856	306.307	-0.841447	-1.67676	0.00105	0.00871684	yes	TCONS_00000540	=	XLOC_000521	-	TSS537	supercontig_573:420872-422282	1410	-	548.856	284.006	813.706	OK	306.307	152.811	459.804	OK
GL50803_9115	Glucose-6-phosphate isomerase	1.78474	TCONS_00002459	XLOC_002345	-	supercontig_578:196797-198585	giardia_in_vivo_prox3-9cm	giardia_in_vitro	OK	534.955	299.738	-0.835717	-1.5505	0.0021	0.0152156	yes	TCONS_00002459	=	XLOC_002345	-	TSS2446	supercontig_578:196797-198585	1755	-	534.955	234.966	834.944	OK	299.738	151.723	447.753	OK
GL50803_16558	Phosphatidylinositol 4-kinase	1.78336	TCONS_00004368	XLOC_004161	-	supercontig_589:803735-810515	giardia_in_vivo_prox3-9cm	giardia_in_vitro	OK	101.52	56.9262	-0.834597	-1.65736	0.00065	0.00578398	yes	TCONS_00004368	=	XLOC_004161	-	TSS4342	supercontig_589:803735-810515	6780	-	101.52	52.0431	150.997	OK	56.9262	28.4735	85.3789	OK
GL50803_31295	DinF protein	1.78268	TCONS_00000532	XLOC_000514	-	supercontig_573:406507-408787	giardia_in_vivo_prox3-9cm	giardia_in_vitro	OK	100.626	56.4466	-0.834047	-1.29733	0.00735	0.0409973	yes	TCONS_00000532	=	XLOC_000514	-	TSS530	supercontig_573:406507-408787	2280	-	100.626	42.4379	158.815	OK	56.4466	18.166	94.7272	OK
GL50803_17008	Hypothetical protein	1.77848	TCONS_00004381	XLOC_004173	-	supercontig_589:841471-847913	giardia_in_vivo_prox3-9cm	giardia_in_vitro	OK	89.9976	50.6038	-0.830642	-1.43127	0.00445	0.0277881	yes	TCONS_00004381	=	XLOC_004173	-	TSS4355	supercontig_589:841471-847913	5955	-	89.9976	39.9046	140.091	OK	50.6038	21.2065	80.001	OK
GL50803_8955	Hypothetical protein	1.77693	TCONS_00003670	XLOC_003501	-	supercontig_579:883431-885588	giardia_in_vivo_prox3-9cm	giardia_in_vitro	OK	228.082	128.357	-0.829391	-1.55285	0.002	0.0146589	yes	TCONS_00003670	=	XLOC_003501	-	TSS3649	supercontig_579:883431-885588	2157	-	228.082	113.297	342.866	OK	128.357	58.6453	198.068	OK
GL50803_7789	ADP-ribosylation factor	1.77288	TCONS_00002006	XLOC_001916	-	supercontig_577:492032-492608	giardia_in_vivo_prox3-9cm	giardia_in_vitro	OK	2159.93	1218.32	-0.826096	-1.63706	0.00095	0.00802708	yes	TCONS_00002006	=	XLOC_001916	-	TSS1994	supercontig_577:492032-492608	576	-	2159.93	1080.36	3239.5	OK	1218.32	622.018	1814.61	OK
GL50803_10374	Protein 21.1	1.77101	TCONS_00004309	XLOC_004103	-	supercontig_589:597531-599634	giardia_in_vivo_prox3-9cm	giardia_in_vitro	OK	131.969	74.5162	-0.824576	-1.36088	0.0074	0.0411553	yes	TCONS_00004309	=	XLOC_004103	-	TSS4283	supercontig_589:597531-599634	2103	-	131.969	59.2232	204.716	OK	74.5162	27.288	121.744	OK
GL50803_15548	Kinase	1.76587	TCONS_00000432	XLOC_000418	-	supercontig_572:423151-426352	giardia_in_vivo_prox3-9cm	giardia_in_vitro	OK	80.0131	45.3109	-0.820377	-1.35118	0.0074	0.0411553	yes	TCONS_00000432	=	XLOC_000418	-	TSS431	supercontig_572:423151-426352	3201	-	80.0131	36.5093	123.517	OK	45.3109	16.1978	74.4241	OK
GL50803_13783	Hypothetical protein	1.7618	TCONS_00002123	XLOC_002024	-	supercontig_577:862408-864025	giardia_in_vivo_prox3-9cm	giardia_in_vitro	OK	328.048	186.201	-0.817048	-1.35128	0.0077	0.0424918	yes	TCONS_00002123	=	XLOC_002024	-	TSS2111	supercontig_577:862408-864025	1200	-	328.048	149.467	506.629	OK	186.201	67.5181	304.883	OK
GL50803_7323	Hypothetical protein	1.75951	TCONS_00003734	XLOC_003561	-	supercontig_581:72184-72805	giardia_in_vivo_prox3-9cm	giardia_in_vitro	OK	865.32	491.796	-0.815173	-1.48087	0.0033	0.0217517	yes	TCONS_00003734	=	XLOC_003561	-	TSS3713	supercontig_581:72184-72805	621	-	865.32	419.265	1311.37	OK	491.796	215.065	768.527	OK
GL50803_17329	Hypothetical protein	1.75637	TCONS_00003287	XLOC_003142	-	supercontig_579:551141-552266	giardia_in_vivo_prox3-9cm	giardia_in_vitro	OK	282.473	160.828	-0.812591	-1.35554	0.0079	0.0434271	yes	TCONS_00003287	=	XLOC_003142	-	TSS3268	supercontig_579:551141-552266	1125	-	282.473	131.863	433.083	OK	160.828	58.3106	263.346	OK
GL50803_7244	Hypothetical protein	1.7547	TCONS_00000384	XLOC_000371	-	supercontig_572:281344-281923	giardia_in_vivo_prox3-9cm	giardia_in_vitro	OK	2238.09	1275.48	-0.811225	-1.47379	0.0031	0.0206485	yes	TCONS_00000384	=	XLOC_000371	-	TSS383	supercontig_572:281344-281923	579	-	2238.09	1076.03	3400.16	OK	1275.48	562.264	1988.7	OK
GL50803_112811	Hypothetical protein	1.74932	TCONS_00000823	XLOC_000789	-	supercontig_573:1414459-1416577	giardia_in_vivo_prox3-9cm	giardia_in_vitro	OK	206.32	117.943	-0.806795	-1.49395	0.00295	0.0197883	yes	TCONS_00000823	=	XLOC_000789	-	TSS817	supercontig_573:1414459-1416577	2118	-	206.32	102.796	309.843	OK	117.943	52.4108	183.475	OK
GL50803_87058	Vacuolar ATP synthase subunit C	1.74163	TCONS_00001178	XLOC_001131	-	supercontig_573:1280889-1282374	giardia_in_vivo_prox3-9cm	giardia_in_vitro	OK	675.339	387.762	-0.800441	-1.57612	0.002	0.0146589	yes	TCONS_00001178	=	XLOC_001131	-	TSS1172	supercontig_573:1280889-1282374	1485	-	675.339	333.615	1017.06	OK	387.762	197.946	577.578	OK
GL50803_17579	Inositol-3-phosphate synthase	1.74093	TCONS_00004224	XLOC_004025	-	supercontig_589:277719-279369	giardia_in_vivo_prox3-9cm	giardia_in_vitro	OK	310.639	178.433	-0.79986	-1.51096	0.00245	0.0172044	yes	TCONS_00004224	=	XLOC_004025	-	TSS4199	supercontig_589:277719-279369	1650	-	310.639	153.678	467.601	OK	178.433	83.4699	273.396	OK
GL50803_14058	CAMP-specific 3'	1.7383	TCONS_00003527	XLOC_003368	-	supercontig_579:333619-337735	giardia_in_vivo_prox3-9cm	giardia_in_vitro	OK	136.136	78.3155	-0.797683	-1.54894	0.002	0.0146589	yes	TCONS_00003527	=	XLOC_003368	-	TSS3507	supercontig_579:333619-337735	4116	-	136.136	69.7803	202.493	OK	78.3155	37.4635	119.168	OK
GL50803_6918	DNA damage repair protein	1.73825	TCONS_00002636	XLOC_002519	-	supercontig_578:1149362-1151966	giardia_in_vivo_prox3-9cm	giardia_in_vitro	OK	109.168	62.8034	-0.797632	-1.34726	0.00535	0.0320381	yes	TCONS_00002636	=	XLOC_002519	-	TSS2622	supercontig_578:1149362-1151966	2604	-	109.168	50.391	167.945	OK	62.8034	23.8989	101.708	OK
GL50803_7664	Hypothetical protein	1.73517	TCONS_00001060	XLOC_001016	-	supercontig_573:802336-803296	giardia_in_vivo_prox3-9cm	giardia_in_vitro	OK	500.814	288.626	-0.795073	-1.47359	0.00275	0.018756	yes	TCONS_00001060	=	XLOC_001016	-	TSS1054	supercontig_573:802336-803296	960	-	500.814	248.556	753.072	OK	288.626	129.031	448.221	OK
GL50803_42368	Hypothetical protein	1.734	TCONS_00005575	XLOC_005325	-	supercontig_592:901993-904555	giardia_in_vivo_prox3-9cm	giardia_in_vitro	OK	130.434	75.2216	-0.794103	-1.38897	0.0058	0.034229	yes	TCONS_00005575	=	XLOC_005325	-	TSS5544	supercontig_592:901993-904555	2562	-	130.434	60.9808	199.888	OK	75.2216	31.0618	119.381	OK
GL50803_16570	Ser/Thr protein phosphatase 2B catalytic subunit	1.73061	TCONS_00004705	XLOC_004489	-	supercontig_589:689897-692495	giardia_in_vivo_prox3-9cm	giardia_in_vitro	OK	194.74	112.527	-0.791278	-1.48959	0.00265	0.0182268	yes	TCONS_00004705	=	XLOC_004489	-	TSS4678	supercontig_589:689897-692495	2598	-	194.74	94.1511	295.33	OK	112.527	53.4648	171.59	OK
GL50803_15097	Alpha-14 giardin	1.70904	TCONS_00000586	XLOC_000566	-	supercontig_573:565164-566178	giardia_in_vivo_prox3-9cm	giardia_in_vitro	OK	567.168	331.863	-0.773187	-1.42159	0.0044	0.0275363	yes	TCONS_00000586	=	XLOC_000566	-	TSS583	supercontig_573:565164-566178	1014	-	567.168	271.14	863.195	OK	331.863	151.286	512.441	OK
GL50803_16508	Kinase	1.70395	TCONS_00006157	XLOC_005869	-	supercontig_624:28923-32364	giardia_in_vivo_prox3-9cm	giardia_in_vitro	OK	167.093	98.0621	-0.768888	-1.47813	0.0038	0.0244531	yes	TCONS_00006157	=	XLOC_005869	-	TSS6125	supercontig_624:28923-32364	3441	-	167.093	82.9503	251.237	OK	98.0621	47.4455	148.679	OK
GL50803_32399	Hypothetical protein	1.70393	TCONS_00000350	XLOC_000337	-	supercontig_572:179117-180449	giardia_in_vivo_prox3-9cm	giardia_in_vitro	OK	263.002	154.35	-0.768872	-1.33524	0.00635	0.0366396	yes	TCONS_00000350	=	XLOC_000337	-	TSS349	supercontig_572:179117-180449	1332	-	263.002	122.003	404.001	OK	154.35	63.0587	245.641	OK
GL50803_42357	Hypothetical protein	1.70024	TCONS_00005563	XLOC_005313	-	supercontig_592:851319-854397	giardia_in_vivo_prox3-9cm	giardia_in_vitro	OK	155.601	91.5171	-0.76574	-1.47157	0.00295	0.0197883	yes	TCONS_00005563	=	XLOC_005313	-	TSS5532	supercontig_592:851319-854397	3078	-	155.601	79.042	232.16	OK	91.5171	43.2393	139.795	OK
GL50803_16424	Hypothetical protein	1.6974	TCONS_00003179	XLOC_003038	-	supercontig_579:190299-191058	giardia_in_vivo_prox3-9cm	giardia_in_vitro	OK	847.334	499.194	-0.76333	-1.41329	0.00445	0.0277881	yes	TCONS_00003179	=	XLOC_003038	-	TSS3160	supercontig_579:190299-191058	759	-	847.334	395.09	1299.58	OK	499.194	237.052	761.336	OK
GL50803_11953	Coatomer alpha subunit	1.69083	TCONS_00004251	XLOC_004050	-	supercontig_589:375592-379426	giardia_in_vivo_prox3-9cm	giardia_in_vitro	OK	142.168	84.0817	-0.757734	-1.46741	0.004	0.0255381	yes	TCONS_00004251	=	XLOC_004050	-	TSS4226	supercontig_589:375592-379426	3834	-	142.168	71.4619	212.874	OK	84.0817	40.7905	127.373	OK
GL50803_16214	MCM3	1.68679	TCONS_00000485	XLOC_000469	-	supercontig_573:182067-184851	giardia_in_vivo_prox3-9cm	giardia_in_vitro	OK	148.958	88.3086	-0.754276	-1.39096	0.00465	0.0287221	yes	TCONS_00000485	=	XLOC_000469	-	TSS483	supercontig_573:182067-184851	2784	-	148.958	72.1118	225.804	OK	88.3086	40.0222	136.595	OK
GL50803_4044	Hypothetical protein	1.67381	TCONS_00004758	XLOC_004540	-	supercontig_589:859002-861525	giardia_in_vivo_prox3-9cm	giardia_in_vitro	OK	358.894	214.417	-0.74314	-1.48796	0.00255	0.017667	yes	TCONS_00004758	=	XLOC_004540	-	TSS4731	supercontig_589:859002-861525	2523	-	358.894	181.633	536.155	OK	214.417	110.381	318.452	OK
GL50803_8821	Hypothetical protein	1.673	TCONS_00003924	XLOC_003743	-	supercontig_586:223966-224656	giardia_in_vivo_prox3-9cm	giardia_in_vitro	OK	758.15	453.167	-0.742442	-1.36212	0.00795	0.0436178	yes	TCONS_00003924	=	XLOC_003743	-	TSS3903	supercontig_586:223966-224656	690	-	758.15	367.04	1149.26	OK	453.167	202.966	703.368	OK
GL50803_17096	Protein 21.1	1.66944	TCONS_00001609	XLOC_001537	-	supercontig_577:1006707-1008990	giardia_in_vivo_prox3-9cm	giardia_in_vitro	OK	369.997	221.629	-0.739363	-1.42104	0.0041	0.0260888	yes	TCONS_00001609	=	XLOC_001537	-	TSS1599	supercontig_577:1006707-1008990	2283	-	369.997	173.734	566.26	OK	221.629	113.308	329.951	OK
GL50803_103074	Hypothetical protein	1.66558	TCONS_00005094	XLOC_004865	-	supercontig_592:398800-405352	giardia_in_vivo_prox3-9cm	giardia_in_vitro	OK	87.1629	52.3318	-0.736027	-1.38312	0.0061	0.0354123	yes	TCONS_00005094	=	XLOC_004865	-	TSS5066	supercontig_592:398800-405352	6552	-	87.1629	40.6181	133.708	OK	52.3318	25.6955	78.968	OK
GL50803_5795	Leucine-rich repeat protein 1 virus receptor protein	1.64423	TCONS_00001108	XLOC_001063	-	supercontig_573:1023060-1025310	giardia_in_vivo_prox3-9cm	giardia_in_vitro	OK	551.24	335.257	-0.717411	-1.3916	0.00575	0.0340398	yes	TCONS_00001108	=	XLOC_001063	-	TSS1102	supercontig_573:1023060-1025310	2250	-	551.24	261.1	841.379	OK	335.257	173.175	497.339	OK
GL50803_33629	Hypothetical protein	1.64212	TCONS_00002356	XLOC_002247	-	supercontig_577:1877905-1879033	giardia_in_vivo_prox3-9cm	giardia_in_vitro	OK	422.724	257.425	-0.715562	-1.34027	0.00595	0.0348255	yes	TCONS_00002356	=	XLOC_002247	-	TSS2343	supercontig_577:1877905-1879033	1128	-	422.724	209.054	636.394	OK	257.425	118.247	396.603	OK
GL50803_91911	Translation initiation factor eIF-2B alpha subunit	1.61568	TCONS_00004348	XLOC_004141	-	supercontig_589:738333-739332	giardia_in_vivo_prox3-9cm	giardia_in_vitro	OK	501.703	310.521	-0.692142	-1.30992	0.00855	0.0463294	yes	TCONS_00004348	=	XLOC_004141	-	TSS4322	supercontig_589:738333-739332	999	-	501.703	251.067	752.339	OK	310.521	144.173	476.87	OK
GL50803_17055	Spindle pole protein	1.60971	TCONS_00000042	XLOC_000040	-	supercontig_571:164474-166139	giardia_in_vivo_prox3-9cm	giardia_in_vitro	OK	1115.32	692.871	-0.686804	-1.32404	0.0072	0.0404379	yes	TCONS_00000042	=	XLOC_000040	-	TSS42	supercontig_571:164474-166139	1665	-	1115.32	523.172	1707.48	OK	692.871	356.833	1028.91	OK
GL50803_93550	Hypothetical protein	1.60606	TCONS_00000818	XLOC_000784	-	supercontig_573:1387384-1394878	giardia_in_vivo_prox3-9cm	giardia_in_vitro	OK	134.692	83.865	-0.683522	-1.38279	0.00525	0.0316389	yes	TCONS_00000818	=	XLOC_000784	-	TSS812	supercontig_573:1387384-1394878	7494	-	134.692	68.9672	200.417	OK	83.865	43.5168	124.213	OK
GL50803_6633	Farnesyl diphosphate synthase	1.60583	TCONS_00004551	XLOC_004338	-	supercontig_589:18947-20171	giardia_in_vivo_prox3-9cm	giardia_in_vitro	OK	628.313	391.271	-0.683315	-1.34617	0.00715	0.0402364	yes	TCONS_00004551	=	XLOC_004338	-	TSS4525	supercontig_589:18947-20171	1224	-	628.313	317.39	939.236	OK	391.271	195.522	587.02	OK
GL50803_112489	Hypothetical protein	1.60059	TCONS_00001876	XLOC_001792	-	supercontig_577:128324-132029	giardia_in_vivo_prox3-9cm	giardia_in_vitro	OK	156.094	97.523	-0.678601	-1.33829	0.00505	0.0306934	yes	TCONS_00001876	=	XLOC_001792	-	TSS1865	supercontig_577:128324-132029	3705	-	156.094	80.0571	232.131	OK	97.523	48.099	146.947	OK
GL50803_88369	Protein 21.1	1.59412	TCONS_00005716	XLOC_005458	-	supercontig_603:62030-64562	giardia_in_vivo_prox3-9cm	giardia_in_vitro	OK	322.244	202.145	-0.672761	-1.35566	0.00585	0.0344527	yes	TCONS_00005716	=	XLOC_005458	-	TSS5685	supercontig_603:62030-64562	2532	-	322.244	166.084	478.404	OK	202.145	103.434	300.856	OK
GL50803_35487	Hypothetical protein	1.58879	TCONS_00006070	XLOC_005786	-	supercontig_624:206834-230351	giardia_in_vivo_prox3-9cm	giardia_in_vitro	OK	41.8099	26.3155	-0.667933	-1.33322	0.007	0.0396272	yes	TCONS_00006070	=	XLOC_005786	-	TSS6038	supercontig_624:206834-230351	23517	-	41.8099	20.8554	62.7644	OK	26.3155	13.6628	38.9681	OK
GL50803_10167	Coiled-coil protein	0.625461	TCONS_00005326	XLOC_005086	-	supercontig_592:1146491-1150064	giardia_in_vivo_prox3-9cm	giardia_in_vitro	OK	168.977	270.164	0.677011	1.32286	0.0072	0.0404379	yes	TCONS_00005326	=	XLOC_005086	-	TSS5296	supercontig_592:1146491-1150064	3573	-	168.977	81.7269	256.226	OK	270.164	138.711	401.617	OK
GL50803_16504	Hypothetical protein	0.616684	TCONS_00006021	XLOC_005739	-	supercontig_624:41142-43803	giardia_in_vivo_prox3-9cm	giardia_in_vitro	OK	129.648	210.234	0.697396	1.35949	0.00625	0.0361358	yes	TCONS_00006021	=	XLOC_005739	-	TSS5989	supercontig_624:41142-43803	2661	-	129.648	62.3707	196.925	OK	210.234	108.005	312.463	OK
GL50803_16544	Hypothetical protein	0.616008	TCONS_00003823	XLOC_003647	-	supercontig_581:181057-201985	giardia_in_vivo_prox3-9cm	giardia_in_vitro	OK	14.3985	23.3739	0.698986	1.35456	0.0061	0.0354123	yes	TCONS_00003823	=	XLOC_003647	-	TSS3802	supercontig_581:181057-201985	20928	-	14.3985	6.87559	21.9213	OK	23.3739	11.9526	34.7952	OK
GL50803_3206	Pyruvate kinase	0.613113	TCONS_00005410	XLOC_005167	-	supercontig_592:252242-254207	giardia_in_vivo_prox3-9cm	giardia_in_vitro	OK	234.637	382.698	0.705776	1.39917	0.00455	0.0282576	yes	TCONS_00005410	=	XLOC_005167	-	TSS5380	supercontig_592:252242-254207	1965	-	234.637	115.831	353.444	OK	382.698	198.123	567.274	OK
GL50803_16342	Coiled-coil protein	0.612517	TCONS_00001676	XLOC_001603	-	supercontig_577:1271622-1276581	giardia_in_vivo_prox3-9cm	giardia_in_vitro	OK	57.9824	94.6625	0.707178	1.36195	0.00515	0.0311682	yes	TCONS_00001676	=	XLOC_001603	-	TSS1666	supercontig_577:1271622-1276581	4959	-	57.9824	27.3894	88.5755	OK	94.6625	48.3116	141.013	OK
GL50803_16436	Kinase	0.612337	TCONS_00003552	XLOC_003393	-	supercontig_579:417347-426890	giardia_in_vivo_prox3-9cm	giardia_in_vitro	OK	27.6496	45.1542	0.707602	1.31624	0.00745	0.0413929	yes	TCONS_00003552	=	XLOC_003393	-	TSS3532	supercontig_579:417347-426890	9543	-	27.6496	12.2003	43.0989	OK	45.1542	22.8858	67.4227	OK
GL50803_17558	Kinase	0.610333	TCONS_00001276	XLOC_001221	-	supercontig_574:13684-17389	giardia_in_vivo_prox3-9cm	giardia_in_vitro	OK	80.7721	132.341	0.712332	1.36792	0.0051	0.0309643	yes	TCONS_00001276	=	XLOC_001221	-	TSS1269	supercontig_574:13684-17389	3705	-	80.7721	37.887	123.657	OK	132.341	67.6093	197.073	OK
GL50803_41258	Hypothetical protein	0.609306	TCONS_00005800	XLOC_005534	-	supercontig_603:76595-82349	giardia_in_vivo_prox3-9cm	giardia_in_vitro	OK	71.2193	116.886	0.714767	1.40384	0.00495	0.0301823	yes	TCONS_00005800	=	XLOC_005534	-	TSS5769	supercontig_603:76595-82349	5754	-	71.2193	34.4513	107.987	OK	116.886	60.6263	173.147	OK
GL50803_101278	Hypothetical protein	0.60908	TCONS_00002214	XLOC_002111	-	supercontig_577:1255900-1259893	giardia_in_vivo_prox3-9cm	giardia_in_vitro	OK	205.564	337.499	0.715295	1.4074	0.0044	0.0275363	yes	TCONS_00002214	=	XLOC_002111	-	TSS2202	supercontig_577:1255900-1259893	3993	-	205.564	102.294	308.834	OK	337.499	170.774	504.223	OK
GL50803_5604	Hypothetical protein	0.608323	TCONS_00005838	XLOC_005569	-	supercontig_608:9894-10302	giardia_in_vivo_prox3-9cm	giardia_in_vitro	OK	1196.2	1966.39	0.717091	1.33409	0.0091	0.0486159	yes	TCONS_00005838	=	XLOC_005569	-	TSS5807	supercontig_608:9894-10302	408	-	1196.2	533.532	1858.87	OK	1966.39	986.431	2946.35	OK
GL50803_7031	Spindle pole protein	0.606903	TCONS_00003431	XLOC_003274	-	supercontig_579:968910-971898	giardia_in_vivo_prox3-9cm	giardia_in_vitro	OK	106.475	175.44	0.720463	1.39851	0.00415	0.0262311	yes	TCONS_00003431	=	XLOC_003274	-	TSS3411	supercontig_579:968910-971898	2988	-	106.475	50.7225	162.227	OK	175.44	90.2357	260.644	OK
GL50803_17251	IFT complex A	0.602196	TCONS_00006058	XLOC_005774	-	supercontig_624:171315-177105	giardia_in_vivo_prox3-9cm	giardia_in_vitro	OK	46.8534	77.8043	0.731697	1.40112	0.0046	0.0284441	yes	TCONS_00006058	=	XLOC_005774	-	TSS6026	supercontig_624:171315-177105	5790	-	46.8534	21.9397	71.767	OK	77.8043	39.5796	116.029	OK
GL50803_17105	IFT complex B	0.597825	TCONS_00004056	XLOC_003868	-	supercontig_586:256893-262776	giardia_in_vivo_prox3-9cm	giardia_in_vitro	OK	61.5186	102.904	0.742202	1.43222	0.00415	0.0262311	yes	TCONS_00004056	=	XLOC_003868	-	TSS4034	supercontig_586:256893-262776	5883	-	61.5186	29.0268	94.0104	OK	102.904	52.7922	153.015	OK
GL50803_8426	Hypothetical protein	0.596943	TCONS_00002700	XLOC_002581	-	supercontig_578:1388769-1391292	giardia_in_vivo_prox3-9cm	giardia_in_vitro	OK	90.5538	151.696	0.744337	1.3576	0.0048	0.0294887	yes	TCONS_00002700	=	XLOC_002581	-	TSS2686	supercontig_578:1388769-1391292	2523	-	90.5538	39.1612	141.946	OK	151.696	75.0025	228.39	OK
GL50803_33218	Dynein intermediate chain	0.595964	TCONS_00001074	XLOC_001029	-	supercontig_573:874457-876731	giardia_in_vivo_prox3-9cm	giardia_in_vitro	OK	139.284	233.712	0.746698	1.44634	0.0037	0.0238906	yes	TCONS_00001074	=	XLOC_001029	-	TSS1068	supercontig_573:874457-876731	2274	-	139.284	66.2656	212.303	OK	233.712	119.84	347.584	OK
GL50803_90343	Kinase	0.594199	TCONS_00004788	XLOC_004570	-	supercontig_589:928006-929713	giardia_in_vivo_prox3-9cm	giardia_in_vitro	OK	202.472	340.748	0.750982	1.46409	0.0036	0.0233508	yes	TCONS_00004788	=	XLOC_004570	-	TSS4761	supercontig_589:928006-929713	1707	-	202.472	96.9934	307.95	OK	340.748	175.833	505.663	OK
GL50803_112208	VSP with INR	0.59408	TCONS_00003340	XLOC_003187	-	supercontig_579:661883-663674	giardia_in_vivo_prox3-9cm	giardia_in_vitro	OK	992.352	1670.4	0.751268	1.36619	0.0062	0.0359196	yes	TCONS_00003340	=	XLOC_003187	-	TSS3320	supercontig_579:661883-663674	1791	-	992.352	470.849	1513.86	OK	1670.4	747.948	2592.85	OK
GL50803_16376	ATP-dependent RNA helicase p47	0.59403	TCONS_00003864	XLOC_003685	-	supercontig_586:19812-21844	giardia_in_vivo_prox3-9cm	giardia_in_vitro	OK	228.579	384.794	0.751394	1.39665	0.00495	0.0301823	yes	TCONS_00003864	=	XLOC_003685	-	TSS3843	supercontig_586:19812-21844	1551	-	228.579	102.869	354.288	OK	384.794	190.941	578.647	OK
GL50803_10367	Ribosomal protein S24	0.592348	TCONS_00004314	XLOC_004108	-	supercontig_589:607375-607774	giardia_in_vivo_prox3-9cm	giardia_in_vitro	OK	3423.34	5779.27	0.75548	1.45961	0.00305	0.020387	yes	TCONS_00004314	=	XLOC_004108	-	TSS4288	supercontig_589:607375-607774	399	-	3423.34	1639.37	5207.32	OK	5779.27	2928.71	8629.83	OK
GL50803_10521	Arginyl-tRNA synthetase	0.591831	TCONS_00001369	XLOC_001309	-	supercontig_577:155365-157231	giardia_in_vivo_prox3-9cm	giardia_in_vitro	OK	294.531	497.661	0.756745	1.53325	0.00195	0.0144412	yes	TCONS_00001369	=	XLOC_001309	-	TSS1361	supercontig_577:155365-157231	1866	-	294.531	151.118	437.944	OK	497.661	258.443	736.88	OK
GL50803_5867	Cysteinyl-tRNA synthetase	0.59139	TCONS_00004764	XLOC_004546	-	supercontig_589:871804-873742	giardia_in_vivo_prox3-9cm	giardia_in_vitro	OK	119.469	202.014	0.757817	1.36331	0.0061	0.0354123	yes	TCONS_00004764	=	XLOC_004546	-	TSS4737	supercontig_589:871804-873742	1938	-	119.469	49.9764	188.962	OK	202.014	99.9095	304.119	OK
GL50803_11720	Hypothetical protein	0.585762	TCONS_00001068	XLOC_001024	-	supercontig_573:852753-854082	giardia_in_vivo_prox3-9cm	giardia_in_vitro	OK	335.391	572.572	0.771612	1.5387	0.0031	0.0206485	yes	TCONS_00001068	=	XLOC_001024	-	TSS1062	supercontig_573:852753-854082	1329	-	335.391	167.242	503.541	OK	572.572	296.827	848.317	OK
GL50803_7588	Serine/threonine protein phosphatase 7	0.584746	TCONS_00000023	XLOC_000021	-	supercontig_571:77704-78961	giardia_in_vivo_prox3-9cm	giardia_in_vitro	OK	620.784	1061.63	0.774115	1.52526	0.00265	0.0182268	yes	TCONS_00000023	=	XLOC_000021	-	TSS23	supercontig_571:77704-78961	1257	-	620.784	311.003	930.566	OK	1061.63	535.059	1588.2	OK
GL50803_87205	DNA repair and recombination protein Rhp26p	0.58304	TCONS_00003581	XLOC_003420	-	supercontig_579:510795-513588	giardia_in_vivo_prox3-9cm	giardia_in_vitro	OK	66.7202	114.435	0.778336	1.34729	0.0071	0.0399946	yes	TCONS_00003581	=	XLOC_003420	-	TSS3561	supercontig_579:510795-513588	2793	-	66.7202	25.7935	107.647	OK	114.435	55.5126	173.358	OK
GL50803_14827	Ribosomal protein S11	0.583002	TCONS_00005843	XLOC_005573	-	supercontig_608:30344-30809	giardia_in_vivo_prox3-9cm	giardia_in_vitro	OK	1150.17	1972.84	0.778431	1.48152	0.0022	0.0157597	yes	TCONS_00005843	=	XLOC_005573	-	TSS5812	supercontig_608:30344-30809	465	-	1150.17	524.516	1775.82	OK	1972.84	1017.15	2928.53	OK
GL50803_137695	Kinase	0.582476	TCONS_00002398	XLOC_002289	-	supercontig_577:2065428-2068011	giardia_in_vivo_prox3-9cm	giardia_in_vitro	OK	94.1368	161.615	0.779731	1.44579	0.0042	0.0264591	yes	TCONS_00002398	=	XLOC_002289	-	TSS2385	supercontig_577:2065428-2068011	2583	-	94.1368	41.6799	146.594	OK	161.615	81.0573	242.173	OK
GL50803_14460	Ubiquitin carboxyl-terminal hydrolase 4	0.581455	TCONS_00002535	XLOC_002420	-	supercontig_578:780110-782570	giardia_in_vivo_prox3-9cm	giardia_in_vitro	OK	177.178	304.715	0.782261	1.44763	0.00375	0.0241587	yes	TCONS_00002535	=	XLOC_002420	-	TSS2522	supercontig_578:780110-782570	2460	-	177.178	76.4112	277.945	OK	304.715	156.148	453.283	OK
GL50803_9515	Coiled-coil protein	0.578336	TCONS_00000868	XLOC_000833	-	supercontig_573:118976-123101	giardia_in_vivo_prox3-9cm	giardia_in_vitro	OK	133.347	230.57	0.790021	1.53826	0.00175	0.0132354	yes	TCONS_00000868	=	XLOC_000833	-	TSS862	supercontig_573:118976-123101	4125	-	133.347	64.4791	202.215	OK	230.57	117.573	343.568	OK
GL50803_15567	Rab2a	0.577091	TCONS_00006112	XLOC_005828	-	supercontig_624:408811-409456	giardia_in_vivo_prox3-9cm	giardia_in_vitro	OK	343.838	595.812	0.793128	1.32817	0.00805	0.0440815	yes	TCONS_00006112	=	XLOC_005828	-	TSS6080	supercontig_624:408811-409456	645	-	343.838	124.398	563.279	OK	595.812	281.665	909.96	OK
GL50803_13825	Kinesin-1	0.576171	TCONS_00001504	XLOC_001437	-	supercontig_577:594302-597242	giardia_in_vivo_prox3-9cm	giardia_in_vitro	OK	97.9168	169.944	0.795428	1.39023	0.0085	0.0461024	yes	TCONS_00001504	=	XLOC_001437	-	TSS1494	supercontig_577:594302-597242	2940	-	97.9168	36.7049	159.129	OK	169.944	86.98	252.907	OK
GL50803_28379	Multidrug resistance-associated protein 1	0.570667	TCONS_00005652	XLOC_005401	-	supercontig_592:1207604-1212116	giardia_in_vivo_prox3-9cm	giardia_in_vitro	OK	60.1597	105.42	0.809278	1.50386	0.0032	0.0211907	yes	TCONS_00005652	=	XLOC_005401	-	TSS5621	supercontig_592:1207604-1212116	4512	-	60.1597	26.961	93.3583	OK	105.42	52.4995	158.34	OK
GL50803_13947	Hypothetical protein	0.570401	TCONS_00002361	XLOC_002252	-	supercontig_577:1886331-1888446	giardia_in_vivo_prox3-9cm	giardia_in_vitro	OK	73.9816	129.701	0.809952	1.35028	0.00725	0.0406385	yes	TCONS_00002361	=	XLOC_002252	-	TSS2348	supercontig_577:1886331-1888446	2115	-	73.9816	26.9161	121.047	OK	129.701	60.2457	199.157	OK
GL50803_10661	Ubiquitin-conjugating enzyme E1	0.568048	TCONS_00002554	XLOC_002439	-	supercontig_578:841646-844925	giardia_in_vivo_prox3-9cm	giardia_in_vitro	OK	65.9481	116.096	0.815919	1.49201	0.00225	0.0160573	yes	TCONS_00002554	=	XLOC_002439	-	TSS2541	supercontig_578:841646-844925	3279	-	65.9481	28.5626	103.334	OK	116.096	57.6593	174.533	OK
GL50803_5845	Ribosomal protein S8	0.567699	TCONS_00005471	XLOC_005224	-	supercontig_592:516446-516971	giardia_in_vivo_prox3-9cm	giardia_in_vitro	OK	1231.52	2169.32	0.816799	1.60251	0.00145	0.01139	yes	TCONS_00005471	=	XLOC_005224	-	TSS5441	supercontig_592:516446-516971	525	-	1231.52	595.973	1867.07	OK	2169.32	1122.3	3216.34	OK
GL50803_7192	Hypothetical protein	0.566419	TCONS_00001988	XLOC_001899	-	supercontig_577:419377-423361	giardia_in_vivo_prox3-9cm	giardia_in_vitro	OK	39.0779	68.9911	0.820056	1.33087	0.00925	0.0491865	yes	TCONS_00001988	=	XLOC_001899	-	TSS1976	supercontig_577:419377-423361	3984	-	39.0779	12.8553	65.3005	OK	68.9911	32.5245	105.458	OK
GL50803_9861	Hypothetical protein	0.566144	TCONS_00003264	XLOC_003120	-	supercontig_579:483578-484736	giardia_in_vivo_prox3-9cm	giardia_in_vitro	OK	879.17	1552.91	0.820762	1.53611	0.00255	0.017667	yes	TCONS_00003264	=	XLOC_003120	-	TSS3245	supercontig_579:483578-484736	1158	-	879.17	411.027	1347.31	OK	1552.91	753.322	2352.5	OK
GL50803_112978	Chromodomain helicase-DNA-binding protein	0.564505	TCONS_00000909	XLOC_000872	-	supercontig_573:246784-254722	giardia_in_vivo_prox3-9cm	giardia_in_vitro	OK	29.4578	52.1834	0.824939	1.50474	0.00255	0.017667	yes	TCONS_00000909	=	XLOC_000872	-	TSS903	supercontig_573:246784-254722	7938	-	29.4578	12.8388	46.0768	OK	52.1834	25.6094	78.7574	OK
GL50803_7268	Protein 21.1	0.56364	TCONS_00005631	XLOC_005380	-	supercontig_592:1129532-1133003	giardia_in_vivo_prox3-9cm	giardia_in_vitro	OK	79.7128	141.425	0.827151	1.56892	0.0015	0.0116542	yes	TCONS_00005631	=	XLOC_005380	-	TSS5600	supercontig_592:1129532-1133003	3471	-	79.7128	36.4515	122.974	OK	141.425	72.1948	210.655	OK
GL50803_39904	High cysteine membrane protein Group 2	0.563514	TCONS_00003999	XLOC_003814	-	supercontig_586:40994-43400	giardia_in_vivo_prox3-9cm	giardia_in_vitro	OK	72.6522	128.927	0.827478	1.40793	0.0058	0.034229	yes	TCONS_00003999	=	XLOC_003814	-	TSS3977	supercontig_586:40994-43400	2406	-	72.6522	27.0005	118.304	OK	128.927	62.0582	195.796	OK
GL50803_114216	Hypothetical protein	0.563238	TCONS_00003437	XLOC_003280	-	supercontig_579:12045-16890	giardia_in_vivo_prox3-9cm	giardia_in_vitro	OK	68.5326	121.676	0.828181	1.61395	0.0012	0.00972119	yes	TCONS_00003437	=	XLOC_003280	-	TSS3417	supercontig_579:12045-16890	4845	-	68.5326	32.8644	104.201	OK	121.676	62.6714	180.681	OK
GL50803_40016	Protein 21.1	0.562692	TCONS_00004403	XLOC_004194	-	supercontig_589:919553-921533	giardia_in_vivo_prox3-9cm	giardia_in_vitro	OK	95.3571	169.466	0.829583	1.43827	0.004	0.0255381	yes	TCONS_00004403	=	XLOC_004194	-	TSS4377	supercontig_589:919553-921533	1980	-	95.3571	37.1047	153.61	OK	169.466	82.0336	256.898	OK
GL50803_6563	Uracil phosphoribosyltransferase	0.558295	TCONS_00003891	XLOC_003711	-	supercontig_586:106915-107551	giardia_in_vivo_prox3-9cm	giardia_in_vitro	OK	275.315	493.135	0.840897	1.32415	0.00735	0.0409973	yes	TCONS_00003891	=	XLOC_003711	-	TSS3870	supercontig_586:106915-107551	636	-	275.315	87.5048	463.126	OK	493.135	218.71	767.559	OK
GL50803_8002	Hypothetical protein	0.558287	TCONS_00000594	XLOC_000574	-	supercontig_573:587155-587869	giardia_in_vivo_prox3-9cm	giardia_in_vitro	OK	240.432	430.66	0.840919	1.34062	0.0086	0.0465119	yes	TCONS_00000594	=	XLOC_000574	-	TSS591	supercontig_573:587155-587869	714	-	240.432	78.9401	401.924	OK	430.66	192.819	668.501	OK
GL50803_7188	Hypothetical protein	0.555238	TCONS_00001454	XLOC_001390	-	supercontig_577:411024-414336	giardia_in_vivo_prox3-9cm	giardia_in_vitro	OK	261.817	471.54	0.848825	1.67677	0.0006	0.00540665	yes	TCONS_00001454	=	XLOC_001390	-	TSS1445	supercontig_577:411024-414336	3312	-	261.817	133.608	390.025	OK	471.54	234.501	708.58	OK
GL50803_15514	Kinase	0.552302	TCONS_00005530	XLOC_005281	-	supercontig_592:720082-721666	giardia_in_vivo_prox3-9cm	giardia_in_vitro	OK	86.2093	156.091	0.856477	1.34705	0.0061	0.0354123	yes	TCONS_00005530	=	XLOC_005281	-	TSS5500	supercontig_592:720082-721666	1584	-	86.2093	27.1861	145.232	OK	156.091	69.44	242.743	OK
GL50803_95593	Kinase	0.551378	TCONS_00005247	XLOC_005011	-	supercontig_592:885686-886817	giardia_in_vivo_prox3-9cm	giardia_in_vitro	OK	289.646	525.313	0.858888	1.62739	0.0008	0.00693455	yes	TCONS_00005247	=	XLOC_005011	-	TSS5218	supercontig_592:885686-886817	1131	-	289.646	131.785	447.506	OK	525.313	268.894	781.732	OK
GL50803_91348	Purine nucleoside phosphorylase lateral transfer candidate	0.549192	TCONS_00001398	XLOC_001337	-	supercontig_577:274542-276960	giardia_in_vivo_prox3-9cm	giardia_in_vitro	OK	76.0192	138.42	0.864618	1.50444	0.0032	0.0211907	yes	TCONS_00001398	=	XLOC_001337	-	TSS1389	supercontig_577:274542-276960	2418	-	76.0192	29.7653	122.273	OK	138.42	67.2247	209.616	OK
GL50803_14846	Hypothetical protein	0.547783	TCONS_00004083	XLOC_003895	-	supercontig_586:355013-358148	giardia_in_vivo_prox3-9cm	giardia_in_vitro	OK	74.5429	136.081	0.868323	1.59624	0.0013	0.0104128	yes	TCONS_00004083	=	XLOC_003895	-	TSS4061	supercontig_586:355013-358148	3135	-	74.5429	32.3762	116.71	OK	136.081	68.2168	203.945	OK
GL50803_17097	Protein 21.1	0.541575	TCONS_00002168	XLOC_002065	-	supercontig_577:1002204-1006578	giardia_in_vivo_prox3-9cm	giardia_in_vitro	OK	48.16	88.9259	0.884769	1.52979	0.00225	0.0160573	yes	TCONS_00002168	=	XLOC_002065	-	TSS2156	supercontig_577:1002204-1006578	4374	-	48.16	18.2687	78.0512	OK	88.9259	43.7907	134.061	OK
GL50803_16731	Hypothetical protein	0.53921	TCONS_00002685	XLOC_002567	-	supercontig_578:1312773-1321923	giardia_in_vivo_prox3-9cm	giardia_in_vitro	OK	29.3583	54.4469	0.89108	1.69207	0.0006	0.00540665	yes	TCONS_00002685	=	XLOC_002567	-	TSS2671	supercontig_578:1312773-1321923	9150	-	29.3583	13.3899	45.3267	OK	54.4469	27.9333	80.9605	OK
GL50803_92760	Hypothetical protein	0.539207	TCONS_00003023	XLOC_002891	-	supercontig_578:1211586-1213050	giardia_in_vivo_prox3-9cm	giardia_in_vitro	OK	85.9302	159.364	0.891093	1.36763	0.00755	0.0417855	yes	TCONS_00003023	=	XLOC_002891	-	TSS3006	supercontig_578:1211586-1213050	1464	-	85.9302	25.4381	146.422	OK	159.364	69.1719	249.557	OK
GL50803_101501	Seryl-tRNA synthetase	0.538545	TCONS_00005545	XLOC_005296	-	supercontig_592:797907-799281	giardia_in_vivo_prox3-9cm	giardia_in_vitro	OK	132.285	245.634	0.892861	1.53815	0.00245	0.0172044	yes	TCONS_00005545	=	XLOC_005296	-	TSS5515	supercontig_592:797907-799281	1374	-	132.285	50.7941	213.776	OK	245.634	118.455	372.813	OK
GL50803_91480	STU2-like protein	0.53845	TCONS_00000040	XLOC_000038	-	supercontig_571:152507-157646	giardia_in_vivo_prox3-9cm	giardia_in_vitro	OK	58.2651	108.209	0.893113	1.69693	0.0006	0.00540665	yes	TCONS_00000040	=	XLOC_000038	-	TSS40	supercontig_571:152507-157646	5139	-	58.2651	26.612	89.9181	OK	108.209	55.5053	160.912	OK
GL50803_14856	Signal recognition particle receptor	0.538122	TCONS_00002993	XLOC_002861	-	supercontig_578:1094872-1096588	giardia_in_vivo_prox3-9cm	giardia_in_vitro	OK	76.74	142.607	0.893989	1.40468	0.00735	0.0409973	yes	TCONS_00002993	=	XLOC_002861	-	TSS2976	supercontig_578:1094872-1096588	1716	-	76.74	24.1066	129.373	OK	142.607	63.4603	221.753	OK
GL50803_14071	Hypothetical protein	0.537295	TCONS_00003615	XLOC_003452	-	supercontig_579:638826-641598	giardia_in_vivo_prox3-9cm	giardia_in_vitro	OK	103.093	191.874	0.896206	1.6896	0.0007	0.00619984	yes	TCONS_00003615	=	XLOC_003452	-	TSS3595	supercontig_579:638826-641598	2772	-	103.093	46.2308	159.956	OK	191.874	98.5662	285.181	OK
GL50803_21662	Coiled-coil protein	0.536928	TCONS_00003749	XLOC_003575	-	supercontig_581:112665-118545	giardia_in_vivo_prox3-9cm	giardia_in_vitro	OK	33.5631	62.5095	0.897201	1.58594	0.0014	0.011089	yes	TCONS_00003749	=	XLOC_003575	-	TSS3728	supercontig_581:112665-118545	5880	-	33.5631	13.4189	53.7072	OK	62.5095	30.954	94.065	OK
GL50803_10919	Ribosomal protein S10B	0.536644	TCONS_00005885	XLOC_005613	-	supercontig_611:56355-56760	giardia_in_vivo_prox3-9cm	giardia_in_vitro	OK	2525.19	4705.52	0.897961	1.76091	0.00045	0.00425706	yes	TCONS_00005885	=	XLOC_005613	-	TSS5854	supercontig_611:56355-56760	405	-	2525.19	1227.26	3823.12	OK	4705.52	2421.71	6989.33	OK
GL50803_16914	Ankyrin repeat protein	0.53654	TCONS_00001354	XLOC_001295	-	supercontig_577:78657-83160	giardia_in_vivo_prox3-9cm	giardia_in_vitro	OK	59.7781	111.414	0.898235	1.70824	0.0005	0.00463008	yes	TCONS_00001354	=	XLOC_001295	-	TSS1346	supercontig_577:78657-83160	4503	-	59.7781	27.3306	92.2257	OK	111.414	57.2053	165.622	OK
GL50803_12981	Ribosomal protein S5	0.53573	TCONS_00003344	XLOC_003191	-	supercontig_579:674511-675084	giardia_in_vivo_prox3-9cm	giardia_in_vitro	OK	1284.83	2398.28	0.900419	1.7642	0.00075	0.00658128	yes	TCONS_00003344	=	XLOC_003191	-	TSS3324	supercontig_579:674511-675084	573	-	1284.83	621.437	1948.23	OK	2398.28	1238.1	3558.47	OK
GL50803_14702	RRNA biogenesis protein RRP5	0.53559	TCONS_00004008	XLOC_003823	-	supercontig_586:69121-74650	giardia_in_vivo_prox3-9cm	giardia_in_vitro	OK	19.8616	37.0836	0.900797	1.35278	0.00595	0.0348255	yes	TCONS_00004008	=	XLOC_003823	-	TSS3986	supercontig_586:69121-74650	5529	-	19.8616	5.41703	34.3062	OK	37.0836	16.0004	58.1668	OK
GL50803_13500	TCP-1 chaperonin subunit theta	0.535516	TCONS_00000750	XLOC_000720	-	supercontig_573:1150343-1152035	giardia_in_vivo_prox3-9cm	giardia_in_vitro	OK	167.82	313.38	0.900997	1.70742	0.00035	0.0034605	yes	TCONS_00000750	=	XLOC_000720	-	TSS746	supercontig_573:1150343-1152035	1692	-	167.82	77.0971	258.543	OK	313.38	158.929	467.83	OK
GL50803_16354	Protein 21.1	0.535485	TCONS_00003076	XLOC_002942	-	supercontig_578:1427443-1429600	giardia_in_vivo_prox3-9cm	giardia_in_vitro	OK	63.7157	118.987	0.901085	1.40961	0.00625	0.0361358	yes	TCONS_00003076	=	XLOC_002942	-	TSS3059	supercontig_578:1427443-1429600	2157	-	63.7157	19.1559	108.275	OK	118.987	54.2264	183.748	OK
GL50803_16044	Hypothetical protein	0.534929	TCONS_00001932	XLOC_001846	-	supercontig_577:287558-288951	giardia_in_vivo_prox3-9cm	giardia_in_vitro	OK	1153.34	2156.06	0.902584	1.63083	0.002	0.0146589	yes	TCONS_00001932	=	XLOC_001846	-	TSS1921	supercontig_577:287558-288951	516	-	1153.34	469.101	1837.57	OK	2156.06	1107.09	3205.02	OK
GL50803_17448	DNA-directed RNA polymerase RPB2	0.534658	TCONS_00001923	XLOC_001837	-	supercontig_577:256051-259933	giardia_in_vivo_prox3-9cm	giardia_in_vitro	OK	48.9634	91.5789	0.903313	1.61223	0.00085	0.00726839	yes	TCONS_00001923	=	XLOC_001837	-	TSS1912	supercontig_577:256051-259933	3882	-	48.9634	20.1867	77.74	OK	91.5789	45.0729	138.085	OK
GL50803_96018	Spindle pole protein	0.534419	TCONS_00003769	XLOC_003595	-	supercontig_581:214907-218807	giardia_in_vivo_prox3-9cm	giardia_in_vitro	OK	25.5691	47.8447	0.903961	1.28657	0.00785	0.043194	yes	TCONS_00003769	=	XLOC_003595	-	TSS3748	supercontig_581:214907-218807	3900	-	25.5691	5.73702	45.4011	OK	47.8447	19.6553	76.0341	OK
GL50803_17153	Alpha-11 giardin	0.53263	TCONS_00000104	XLOC_000100	-	supercontig_571:63277-64201	giardia_in_vivo_prox3-9cm	giardia_in_vitro	OK	1037.99	1948.8	0.908785	1.74112	0.00045	0.00425706	yes	TCONS_00000104	=	XLOC_000100	-	TSS104	supercontig_571:63277-64201	924	-	1037.99	510.976	1565.01	OK	1948.8	944.106	2953.48	OK
GL50803_4266	Hypothetical protein	0.531653	TCONS_00002429	XLOC_002317	-	supercontig_578:62893-66181	giardia_in_vivo_prox3-9cm	giardia_in_vitro	OK	83.0495	156.21	0.911439	1.72859	0.0008	0.00693455	yes	TCONS_00002429	=	XLOC_002317	-	TSS2416	supercontig_578:62893-66181	3261	-	83.0495	37.871	128.228	OK	156.21	79.9435	232.476	OK
GL50803_17230	Gamma giardin	0.531464	TCONS_00005369	XLOC_005126	-	supercontig_592:78091-80218	giardia_in_vivo_prox3-9cm	giardia_in_vitro	OK	773.668	1455.73	0.911952	1.50546	0.00275	0.018756	yes	TCONS_00005369	=	XLOC_005126	-	TSS5339	supercontig_592:78091-80218	936	-	773.668	260.508	1286.83	OK	1455.73	705.966	2205.48	OK
GL50803_7522	Elongation initiation factor 5C	0.529412	TCONS_00003550	XLOC_003391	-	supercontig_579:410934-412167	giardia_in_vivo_prox3-9cm	giardia_in_vitro	OK	143.691	271.416	0.91754	1.53527	0.00295	0.0197883	yes	TCONS_00003550	=	XLOC_003391	-	TSS3530	supercontig_579:410934-412167	1233	-	143.691	51.4114	235.97	OK	271.416	129.346	413.487	OK
GL50803_6342	Protein 21.1	0.526651	TCONS_00005458	XLOC_005211	-	supercontig_592:465905-469769	giardia_in_vivo_prox3-9cm	giardia_in_vitro	OK	45.1992	85.8239	0.925082	1.6032	0.0011	0.00906585	yes	TCONS_00005458	=	XLOC_005211	-	TSS5428	supercontig_592:465905-469769	3864	-	45.1992	17.6684	72.73	OK	85.8239	41.3217	130.326	OK
GL50803_17187	DNA-directed RNA polymerase subunit B'	0.526408	TCONS_00005521	XLOC_005272	-	supercontig_592:689951-693668	giardia_in_vivo_prox3-9cm	giardia_in_vitro	OK	32.9941	62.6778	0.925747	1.40095	0.00635	0.0366396	yes	TCONS_00005521	=	XLOC_005272	-	TSS5491	supercontig_592:689951-693668	3717	-	32.9941	9.21273	56.7755	OK	62.6778	27.2412	98.1144	OK
GL50803_20688	Hypothetical protein	0.524606	TCONS_00004903	XLOC_004678	-	supercontig_589:1268522-1272020	giardia_in_vivo_prox3-9cm	giardia_in_vitro	OK	56.669	108.022	0.930693	1.67283	0.0009	0.0076729	yes	TCONS_00004903	=	XLOC_004678	-	TSS4875	supercontig_589:1268522-1272020	3498	-	56.669	23.5843	89.7537	OK	108.022	53.5786	162.465	OK
GL50803_91374	Coiled-coil protein	0.523437	TCONS_00003967	XLOC_003784	-	supercontig_586:360240-362844	giardia_in_vivo_prox3-9cm	giardia_in_vitro	OK	39.5922	75.6389	0.933913	1.35729	0.0088	0.0473239	yes	TCONS_00003967	=	XLOC_003784	-	TSS3945	supercontig_586:360240-362844	2604	-	39.5922	9.73127	69.4531	OK	75.6389	31.467	119.811	OK
GL50803_94322	Spastin	0.521577	TCONS_00003197	XLOC_003054	-	supercontig_579:263248-266605	giardia_in_vivo_prox3-9cm	giardia_in_vitro	OK	85.3148	163.571	0.939048	1.79519	0.0004	0.00389402	yes	TCONS_00003197	=	XLOC_003054	-	TSS3178	supercontig_579:263248-266605	3357	-	85.3148	39.2795	131.35	OK	163.571	84.3288	242.813	OK
GL50803_21048	Hypothetical protein	0.521312	TCONS_00002060	XLOC_001965	-	supercontig_577:685223-697328	giardia_in_vivo_prox3-9cm	giardia_in_vitro	OK	23.7093	45.4801	0.93978	1.78892	0.0004	0.00389402	yes	TCONS_00002060	=	XLOC_001965	-	TSS2048	supercontig_577:685223-697328	12105	-	23.7093	10.8029	36.6157	OK	45.4801	23.4776	67.4825	OK
GL50803_15190	DNA topoisomerase III	0.521074	TCONS_00004305	XLOC_004100	-	supercontig_589:588939-591861	giardia_in_vivo_prox3-9cm	giardia_in_vitro	OK	36.1505	69.3769	0.940439	1.40184	0.00455	0.0282576	yes	TCONS_00004305	=	XLOC_004100	-	TSS4279	supercontig_589:588939-591861	2922	-	36.1505	9.77508	62.526	OK	69.3769	29.3658	109.388	OK
GL50803_14800	Protein 21.1	0.518501	TCONS_00003662	XLOC_003493	-	supercontig_579:844258-845467	giardia_in_vivo_prox3-9cm	giardia_in_vitro	OK	150.472	290.206	0.947586	1.61353	0.00115	0.00936946	yes	TCONS_00003662	=	XLOC_003493	-	TSS3641	supercontig_579:844258-845467	1209	-	150.472	55.6586	245.285	OK	290.206	140.592	439.821	OK
GL50803_4328	TFIIH basal transcription factor complex helicase subunit	0.516919	TCONS_00003713	XLOC_003542	-	supercontig_581:13513-16036	giardia_in_vivo_prox3-9cm	giardia_in_vitro	OK	41.0243	79.3631	0.951988	1.36452	0.0087	0.0469635	yes	TCONS_00003713	=	XLOC_003542	-	TSS3692	supercontig_581:13513-16036	2523	-	41.0243	9.40891	72.6398	OK	79.3631	32.9824	125.744	OK
GL50803_15329	Protein 21.1	0.515299	TCONS_00005213	XLOC_004980	-	supercontig_592:775166-779132	giardia_in_vivo_prox3-9cm	giardia_in_vitro	OK	28.3466	55.01	0.956519	1.41778	0.00705	0.0397916	yes	TCONS_00005213	=	XLOC_004980	-	TSS5184	supercontig_592:775166-779132	3966	-	28.3466	7.13863	49.5545	OK	55.01	24.1362	85.8838	OK
GL50803_17189	Hypothetical protein	0.513148	TCONS_00005519	XLOC_005270	-	supercontig_592:670480-677647	giardia_in_vivo_prox3-9cm	giardia_in_vitro	OK	17.1101	33.3434	0.962548	1.47387	0.0046	0.0284441	yes	TCONS_00005519	=	XLOC_005270	-	TSS5489	supercontig_592:670480-677647	7167	-	17.1101	4.7473	29.473	OK	33.3434	15.1538	51.533	OK
GL50803_86681	Glutaminyl-tRNA synthetase	0.513063	TCONS_00001693	XLOC_001620	-	supercontig_577:1352353-1354462	giardia_in_vivo_prox3-9cm	giardia_in_vitro	OK	46.5978	90.8228	0.962792	1.37784	0.00605	0.035302	yes	TCONS_00001693	=	XLOC_001620	-	TSS1683	supercontig_577:1352353-1354462	2109	-	46.5978	10.8634	82.3322	OK	90.8228	37.0686	144.577	OK
GL50803_14551	Alpha-6 giardin	0.511545	TCONS_00003826	XLOC_003650	-	supercontig_581:207135-208029	giardia_in_vivo_prox3-9cm	giardia_in_vitro	OK	654.128	1278.73	0.967065	1.89758	0.0002	0.00214501	yes	TCONS_00003826	=	XLOC_003650	-	TSS3805	supercontig_581:207135-208029	894	-	654.128	316.402	991.855	OK	1278.73	662.05	1895.41	OK
GL50803_16879	Kinase	0.509174	TCONS_00001175	XLOC_001128	-	supercontig_573:1266823-1269700	giardia_in_vivo_prox3-9cm	giardia_in_vitro	OK	62.5036	122.755	0.973768	1.64427	0.00095	0.00802708	yes	TCONS_00001175	=	XLOC_001128	-	TSS1169	supercontig_573:1266823-1269700	2877	-	62.5036	22.2903	102.717	OK	122.755	60.1509	185.359	OK
GL50803_7110	Ubiquitin	0.507387	TCONS_00004036	XLOC_003849	-	supercontig_586:197856-198105	giardia_in_vivo_prox3-9cm	giardia_in_vitro	OK	5756.46	11345.3	0.978837	1.87702	0.0002	0.00214501	yes	TCONS_00004036	=	XLOC_003849	-	TSS4014	supercontig_586:197856-198105	249	-	5756.46	2655.75	8857.17	OK	11345.3	5874.94	16815.6	OK
GL50803_16321	Hypothetical protein	0.506354	TCONS_00002326	XLOC_002218	-	supercontig_577:1596299-1604198	giardia_in_vivo_prox3-9cm	giardia_in_vitro	OK	41.1273	81.2225	0.981785	1.89916	5e-05	0.000631375	yes	TCONS_00002326	=	XLOC_002218	-	TSS2314	supercontig_577:1596299-1604198	7899	-	41.1273	19.6035	62.651	OK	81.2225	41.4562	120.989	OK
GL50803_16672	Protein 21.1	0.505003	TCONS_00004594	XLOC_004379	-	supercontig_589:205237-208120	giardia_in_vivo_prox3-9cm	giardia_in_vitro	OK	64.143	127.015	0.985631	1.74304	0.001	0.00833821	yes	TCONS_00004594	=	XLOC_004379	-	TSS4567	supercontig_589:205237-208120	2883	-	64.143	25.7935	102.492	OK	127.015	62.618	191.411	OK
GL50803_14321	Ribosomal protein L30	0.503932	TCONS_00003008	XLOC_002876	-	supercontig_578:1146330-1146660	giardia_in_vivo_prox3-9cm	giardia_in_vitro	OK	2835.19	5626.14	0.9887	1.92139	0.00015	0.00165874	yes	TCONS_00003008	=	XLOC_002876	-	TSS2991	supercontig_578:1146330-1146660	330	-	2835.19	1347.57	4322.8	OK	5626.14	2907.09	8345.18	OK
GL50803_6007	Protein 21.1	0.503895	TCONS_00000892	XLOC_000855	-	supercontig_573:171949-174997	giardia_in_vivo_prox3-9cm	giardia_in_vitro	OK	36.1221	71.6858	0.988807	1.45946	0.00315	0.0209082	yes	TCONS_00000892	=	XLOC_000855	-	TSS886	supercontig_573:171949-174997	3048	-	36.1221	8.97697	63.2672	OK	71.6858	31.2971	112.075	OK
GL50803_9825	TBP-interacting protein TIP49	0.502372	TCONS_00001103	XLOC_001058	-	supercontig_573:992460-993867	giardia_in_vivo_prox3-9cm	giardia_in_vitro	OK	118.085	235.055	0.99317	1.6573	0.0013	0.0104128	yes	TCONS_00001103	=	XLOC_001058	-	TSS1097	supercontig_573:992460-993867	1407	-	118.085	41.7502	194.42	OK	235.055	112.401	357.709	OK
GL50803_3983	5' nucleotidase family protein	0.502323	TCONS_00006028	XLOC_005746	-	supercontig_624:66129-67929	giardia_in_vivo_prox3-9cm	giardia_in_vitro	OK	97.8444	194.784	0.993312	1.70711	0.0008	0.00693455	yes	TCONS_00006028	=	XLOC_005746	-	TSS5996	supercontig_624:66129-67929	1800	-	97.8444	37.2609	158.428	OK	194.784	94.0816	295.486	OK
GL50803_3920	Hypothetical protein	0.499824	TCONS_00003743	XLOC_003569	-	supercontig_581:93238-95455	giardia_in_vivo_prox3-9cm	giardia_in_vitro	OK	43.9976	88.0262	1.00051	1.42204	0.0045	0.0280082	yes	TCONS_00003743	=	XLOC_003569	-	TSS3722	supercontig_581:93238-95455	2217	-	43.9976	9.76801	78.2272	OK	88.0262	36.2432	139.809	OK
GL50803_16343	Median body protein	0.498232	TCONS_00002218	XLOC_002115	-	supercontig_577:1268954-1271528	giardia_in_vivo_prox3-9cm	giardia_in_vitro	OK	216.144	433.822	1.00511	1.95503	5e-05	0.000631375	yes	TCONS_00002218	=	XLOC_002115	-	TSS2206	supercontig_577:1268954-1271528	2574	-	216.144	103.683	328.605	OK	433.822	222.518	645.126	OK
GL50803_23447	Hypothetical protein	0.49815	TCONS_00003578	XLOC_003417	-	supercontig_579:494394-499317	giardia_in_vivo_prox3-9cm	giardia_in_vitro	OK	23.7911	47.7589	1.00535	1.53468	0.0027	0.0185036	yes	TCONS_00003578	=	XLOC_003417	-	TSS3558	supercontig_579:494394-499317	4923	-	23.7911	6.63725	40.9449	OK	47.7589	21.3894	74.1284	OK
GL50803_37452	Hypothetical protein	0.498053	TCONS_00000693	XLOC_000664	-	supercontig_573:931825-937417	giardia_in_vivo_prox3-9cm	giardia_in_vitro	OK	50.7152	101.827	1.00563	1.90597	0.0004	0.00389402	yes	TCONS_00000693	=	XLOC_000664	-	TSS689	supercontig_573:931825-937417	5592	-	50.7152	22.91	78.5204	OK	101.827	52.5261	151.128	OK
GL50803_16371	Nucleolar GTP-binding protein 1	0.4978	TCONS_00004799	XLOC_004579	-	supercontig_589:952727-954758	giardia_in_vivo_prox3-9cm	giardia_in_vitro	OK	98.6804	198.233	1.00636	1.78597	0.00075	0.00658128	yes	TCONS_00004799	=	XLOC_004579	-	TSS4772	supercontig_589:952727-954758	2031	-	98.6804	39.6806	157.68	OK	198.233	98.5776	297.888	OK
GL50803_8061	Hypothetical protein	0.49764	TCONS_00000191	XLOC_000184	-	supercontig_572:39190-41251	giardia_in_vivo_prox3-9cm	giardia_in_vitro	OK	56.0402	112.612	1.00683	1.51564	0.0052	0.0314374	yes	TCONS_00000191	=	XLOC_000184	-	TSS190	supercontig_572:39190-41251	2061	-	56.0402	15.0509	97.0295	OK	112.612	49.6013	175.623	OK
GL50803_115159	Hypothetical protein	0.497597	TCONS_00001680	XLOC_001607	-	supercontig_577:1288374-1290309	giardia_in_vivo_prox3-9cm	giardia_in_vitro	OK	108.796	218.643	1.00696	1.82028	0.0004	0.00389402	yes	TCONS_00001680	=	XLOC_001607	-	TSS1670	supercontig_577:1288374-1290309	1935	-	108.796	45.4745	172.117	OK	218.643	109.461	327.826	OK
GL50803_7962	20S proteasome alpha subunit 6	0.496865	TCONS_00001092	XLOC_001047	-	supercontig_573:949884-950652	giardia_in_vivo_prox3-9cm	giardia_in_vitro	OK	124.419	250.408	1.00907	1.33194	0.0088	0.0473239	yes	TCONS_00001092	=	XLOC_001047	-	TSS1086	supercontig_573:949884-950652	768	-	124.419	20.158	228.68	OK	250.408	91.8739	408.942	OK
GL50803_8587	Kinase	0.4966	TCONS_00001167	XLOC_001121	-	supercontig_573:1237336-1238785	giardia_in_vivo_prox3-9cm	giardia_in_vitro	OK	106.547	214.553	1.00984	1.6471	0.0019	0.0141076	yes	TCONS_00001167	=	XLOC_001121	-	TSS1161	supercontig_573:1237336-1238785	1449	-	106.547	35.3962	177.699	OK	214.553	101.744	327.361	OK
GL50803_4257	Hypothetical protein	0.492932	TCONS_00003196	XLOC_003053	-	supercontig_579:259542-261921	giardia_in_vivo_prox3-9cm	giardia_in_vitro	OK	43.4598	88.166	1.02054	1.49254	0.00545	0.0324323	yes	TCONS_00003196	=	XLOC_003053	-	TSS3177	supercontig_579:259542-261921	2379	-	43.4598	10.667	76.2526	OK	88.166	37.5841	138.748	OK
GL50803_94653	Periodic tryptophan protein 2-like protein	0.491349	TCONS_00006104	XLOC_005820	-	supercontig_624:370885-374404	giardia_in_vivo_prox3-9cm	giardia_in_vitro	OK	33.9935	69.184	1.02518	1.57948	0.00235	0.0166045	yes	TCONS_00006104	=	XLOC_005820	-	TSS6072	supercontig_624:370885-374404	3519	-	33.9935	9.70422	58.2828	OK	69.184	31.3493	107.019	OK
GL50803_9011	Glycyl-tRNA synthetase	0.491045	TCONS_00005037	XLOC_004808	-	supercontig_592:152976-154842	giardia_in_vivo_prox3-9cm	giardia_in_vitro	OK	64.68	131.719	1.02607	1.57198	0.00255	0.017667	yes	TCONS_00005037	=	XLOC_004808	-	TSS5009	supercontig_592:152976-154842	1866	-	64.68	18.322	111.038	OK	131.719	58.9638	204.474	OK
GL50803_7195	Glutamate synthase	0.491039	TCONS_00001455	XLOC_001391	-	supercontig_577:423671-426404	giardia_in_vivo_prox3-9cm	giardia_in_vitro	OK	235.983	480.579	1.02609	1.93854	0.00025	0.0026076	yes	TCONS_00001455	=	XLOC_001391	-	TSS1446	supercontig_577:423671-426404	2733	-	235.983	111.817	360.15	OK	480.579	234.785	726.372	OK
GL50803_16114	Ribosomal protein L36-1	0.490948	TCONS_00003944	XLOC_003763	-	supercontig_586:292757-293066	giardia_in_vivo_prox3-9cm	giardia_in_vitro	OK	3003.37	6117.49	1.02636	1.90451	0.00015	0.00165874	yes	TCONS_00003944	=	XLOC_003763	-	TSS3923	supercontig_586:292757-293066	273	-	3003.37	1308.01	4698.73	OK	6117.49	3123.72	9111.27	OK
GL50803_112408	Hypothetical protein	0.487356	TCONS_00004563	XLOC_004350	-	supercontig_589:61522-67084	giardia_in_vivo_prox3-9cm	giardia_in_vitro	OK	33.62	68.9845	1.03695	1.8656	0.00025	0.0026076	yes	TCONS_00004563	=	XLOC_004350	-	TSS4537	supercontig_589:61522-67084	5562	-	33.62	13.9477	53.2924	OK	68.9845	34.3996	103.569	OK
GL50803_5947	Ribosomal protein L35a	0.487142	TCONS_00003616	XLOC_003453	-	supercontig_579:642314-642686	giardia_in_vivo_prox3-9cm	giardia_in_vitro	OK	1719.64	3530.06	1.03759	1.96492	0.0001	0.00117181	yes	TCONS_00003616	=	XLOC_003453	-	TSS3596	supercontig_579:642314-642686	372	-	1719.64	776.283	2662.99	OK	3530.06	1819	5241.13	OK
GL50803_7600	Hypothetical protein	0.487044	TCONS_00005821	XLOC_005554	-	supercontig_603:158903-160493	giardia_in_vivo_prox3-9cm	giardia_in_vitro	OK	53.7117	110.281	1.03788	1.41704	0.00605	0.035302	yes	TCONS_00005821	=	XLOC_005554	-	TSS5790	supercontig_603:158903-160493	1590	-	53.7117	10.387	97.0365	OK	110.281	42.2692	178.294	OK
GL50803_17429	Tubulin	0.486776	TCONS_00004905	XLOC_004680	-	supercontig_589:1274607-1277565	giardia_in_vivo_prox3-9cm	giardia_in_vitro	OK	48.7443	100.137	1.03867	1.69892	0.00125	0.0100975	yes	TCONS_00004905	=	XLOC_004680	-	TSS4877	supercontig_589:1274607-1277565	2958	-	48.7443	16.2064	81.2821	OK	100.137	47.841	152.432	OK
GL50803_5881	Protein 21.1	0.486244	TCONS_00003818	XLOC_003642	-	supercontig_581:154681-158221	giardia_in_vivo_prox3-9cm	giardia_in_vitro	OK	33.0408	67.951	1.04025	1.60992	0.00205	0.0149293	yes	TCONS_00003818	=	XLOC_003642	-	TSS3797	supercontig_581:154681-158221	3540	-	33.0408	9.6182	56.4634	OK	67.951	30.7432	105.159	OK
GL50803_10783	Thiosulfate sulfurtransferase	0.485634	TCONS_00004341	XLOC_004134	-	supercontig_589:721611-722799	giardia_in_vivo_prox3-9cm	giardia_in_vitro	OK	117.133	241.196	1.04206	1.60841	0.0023	0.0163323	yes	TCONS_00004341	=	XLOC_004134	-	TSS4315	supercontig_589:721611-722799	1188	-	117.133	33.2226	201.044	OK	241.196	110.527	371.866	OK
GL50803_102722	Ribosome biogenesis protein BMS1	0.484867	TCONS_00005260	XLOC_005023	-	supercontig_592:925791-929673	giardia_in_vivo_prox3-9cm	giardia_in_vitro	OK	18.5383	38.2338	1.04434	1.36773	0.00725	0.0406385	yes	TCONS_00005260	=	XLOC_005023	-	TSS5231	supercontig_592:925791-929673	3882	-	18.5383	2.90117	34.1755	OK	38.2338	13.7837	62.6838	OK
GL50803_16679	Hypothetical protein	0.48412	TCONS_00003382	XLOC_003228	-	supercontig_579:806710-808492	giardia_in_vivo_prox3-9cm	giardia_in_vitro	OK	63.9648	132.126	1.04657	1.5386	0.00405	0.0258284	yes	TCONS_00003382	=	XLOC_003228	-	TSS3362	supercontig_579:806710-808492	1782	-	63.9648	15.4717	112.458	OK	132.126	58.036	206.217	OK
GL50803_93002	Hypothetical protein	0.483138	TCONS_00003756	XLOC_003582	-	supercontig_581:143227-150520	giardia_in_vivo_prox3-9cm	giardia_in_vitro	OK	44.3104	91.7137	1.04949	1.95986	5e-05	0.000631375	yes	TCONS_00003756	=	XLOC_003582	-	TSS3735	supercontig_581:143227-150520	7293	-	44.3104	19.3489	69.2719	OK	91.7137	47.3731	136.054	OK
GL50803_9487	Kinase	0.482541	TCONS_00004289	XLOC_004084	-	supercontig_589:524026-526804	giardia_in_vivo_prox3-9cm	giardia_in_vitro	OK	35.7826	74.1545	1.05128	1.53699	0.0029	0.0195913	yes	TCONS_00004289	=	XLOC_004084	-	TSS4263	supercontig_589:524026-526804	2778	-	35.7826	8.78853	62.7766	OK	74.1545	31.5566	116.752	OK
GL50803_92134	Protein 21.1	0.482105	TCONS_00002878	XLOC_002749	-	supercontig_578:369712-373228	giardia_in_vivo_prox3-9cm	giardia_in_vitro	OK	37.7881	78.3815	1.05258	1.64746	0.0015	0.0116542	yes	TCONS_00002878	=	XLOC_002749	-	TSS2862	supercontig_578:369712-373228	3516	-	37.7881	11.0138	64.5624	OK	78.3815	36.7229	120.04	OK
GL50803_16867	AAA family ATPase	0.481633	TCONS_00001318	XLOC_001261	-	supercontig_574:112245-114858	giardia_in_vivo_prox3-9cm	giardia_in_vitro	OK	186.67	387.577	1.05399	2.05136	5e-05	0.000631375	yes	TCONS_00001318	=	XLOC_001261	-	TSS1310	supercontig_574:112245-114858	2613	-	186.67	89.4348	283.906	OK	387.577	199.29	575.864	OK
GL50803_7204	Hypothetical protein	0.481094	TCONS_00002582	XLOC_002467	-	supercontig_578:946925-947405	giardia_in_vivo_prox3-9cm	giardia_in_vitro	OK	554.037	1151.62	1.05561	1.72848	0.00075	0.00658128	yes	TCONS_00002582	=	XLOC_002467	-	TSS2569	supercontig_578:946925-947405	480	-	554.037	181.129	926.945	OK	1151.62	560.185	1743.05	OK
GL50803_15218	WD-40 repeat protein	0.480659	TCONS_00000375	XLOC_000362	-	supercontig_572:254082-256446	giardia_in_vivo_prox3-9cm	giardia_in_vitro	OK	93.0475	193.583	1.05691	1.84918	0.0003	0.00302926	yes	TCONS_00000375	=	XLOC_000362	-	TSS374	supercontig_572:254082-256446	2364	-	93.0475	35.9041	150.191	OK	193.583	96.6638	290.503	OK
GL50803_86680	Hypothetical protein	0.479076	TCONS_00002237	XLOC_002133	-	supercontig_577:1354504-1357471	giardia_in_vivo_prox3-9cm	giardia_in_vitro	OK	36.1014	75.3563	1.06167	1.57063	0.0029	0.0195913	yes	TCONS_00002237	=	XLOC_002133	-	TSS2225	supercontig_577:1354504-1357471	2967	-	36.1014	9.00783	63.1949	OK	75.3563	33.0709	117.642	OK
GL50803_10881	Hypothetical protein	0.478907	TCONS_00002159	XLOC_002056	-	supercontig_577:970477-972019	giardia_in_vivo_prox3-9cm	giardia_in_vitro	OK	106.894	223.204	1.06217	1.80267	0.00065	0.00578398	yes	TCONS_00002159	=	XLOC_002056	-	TSS2147	supercontig_577:970477-972019	1542	-	106.894	39.1844	174.604	OK	223.204	108.088	338.319	OK
GL50803_89887	Nucleolar GTP-binding protein 2	0.478726	TCONS_00002682	XLOC_002564	-	supercontig_578:1302669-1304883	giardia_in_vivo_prox3-9cm	giardia_in_vitro	OK	35.0835	73.2851	1.06273	1.40946	0.00525	0.0316389	yes	TCONS_00002682	=	XLOC_002564	-	TSS2668	supercontig_578:1302669-1304883	2214	-	35.0835	5.86056	64.3064	OK	73.2851	27.0078	119.562	OK
GL50803_15054	Kelch repeat-containing protein	0.478608	TCONS_00002761	XLOC_002637	-	supercontig_578:1584019-1588564	giardia_in_vivo_prox3-9cm	giardia_in_vitro	OK	44.2024	92.3562	1.06308	1.90204	0.00015	0.00165874	yes	TCONS_00002761	=	XLOC_002637	-	TSS2746	supercontig_578:1584019-1588564	4545	-	44.2024	18.1141	70.2907	OK	92.3562	45.9922	138.72	OK
GL50803_101866	Kinase	0.476701	TCONS_00005918	XLOC_005643	-	supercontig_611:142378-144808	giardia_in_vivo_prox3-9cm	giardia_in_vitro	OK	47.9518	100.591	1.06885	1.63225	0.00135	0.0107528	yes	TCONS_00005918	=	XLOC_005643	-	TSS5886	supercontig_611:142378-144808	2430	-	47.9518	13.4473	82.4564	OK	100.591	44.9193	156.264	OK
GL50803_2864	Hypothetical protein	0.475452	TCONS_00001781	XLOC_001702	-	supercontig_577:1880326-1882066	giardia_in_vivo_prox3-9cm	giardia_in_vitro	OK	59.76	125.691	1.07264	1.56738	0.00355	0.0230791	yes	TCONS_00001781	=	XLOC_001702	-	TSS1770	supercontig_577:1880326-1882066	1740	-	59.76	14.5431	104.977	OK	125.691	53.7567	197.626	OK
GL50803_13988	Hypothetical protein	0.475386	TCONS_00004157	XLOC_003965	-	supercontig_589:98959-101992	giardia_in_vivo_prox3-9cm	giardia_in_vitro	OK	31.5258	66.3162	1.07283	1.51027	0.00375	0.0241587	yes	TCONS_00004157	=	XLOC_003965	-	TSS4134	supercontig_589:98959-101992	3033	-	31.5258	6.71577	56.3358	OK	66.3162	27.059	105.573	OK
GL50803_24537	Spindle pole protein	0.471709	TCONS_00004793	XLOC_004575	-	supercontig_589:937512-939814	giardia_in_vivo_prox3-9cm	giardia_in_vitro	OK	95.4102	202.265	1.08403	1.60966	0.00315	0.0209082	yes	TCONS_00004793	=	XLOC_004575	-	TSS4766	supercontig_589:937512-939814	1548	-	95.4102	24.1352	166.685	OK	202.265	89.0061	315.524	OK
GL50803_23235	Axoneme-associated protein GASP-180	0.47113	TCONS_00002591	XLOC_002475	-	supercontig_578:990480-993339	giardia_in_vivo_prox3-9cm	giardia_in_vitro	OK	50.8599	107.953	1.08581	1.81086	0.00025	0.0026076	yes	TCONS_00002591	=	XLOC_002475	-	TSS2577	supercontig_578:990480-993339	2859	-	50.8599	17.8053	83.9144	OK	107.953	52.009	163.897	OK
GL50803_114698	Hypothetical protein	0.470116	TCONS_00005466	XLOC_005219	-	supercontig_592:500768-505310	giardia_in_vivo_prox3-9cm	giardia_in_vitro	OK	39.5534	84.1354	1.08891	1.91648	0.0001	0.00117181	yes	TCONS_00005466	=	XLOC_005219	-	TSS5436	supercontig_592:500768-505310	4542	-	39.5534	15.5275	63.5793	OK	84.1354	41.9458	126.325	OK
GL50803_17254	Phosphomannomutase-2	0.469641	TCONS_00006051	XLOC_005768	-	supercontig_624:150778-152746	giardia_in_vivo_prox3-9cm	giardia_in_vitro	OK	222.497	473.76	1.09037	2.13784	5e-05	0.000631375	yes	TCONS_00006051	=	XLOC_005768	-	TSS6019	supercontig_624:150778-152746	1968	-	222.497	107.184	337.81	OK	473.76	245.9	701.62	OK
GL50803_8726	Actin related protein	0.469037	TCONS_00002787	XLOC_002663	-	supercontig_578:46179-49086	giardia_in_vivo_prox3-9cm	giardia_in_vitro	OK	99.4306	211.989	1.09223	2.06392	0.0001	0.00117181	yes	TCONS_00002787	=	XLOC_002663	-	TSS2772	supercontig_578:46179-49086	2907	-	99.4306	44.6419	154.219	OK	211.989	109.315	314.664	OK
GL50803_29252	Hypothetical protein	0.468729	TCONS_00000156	XLOC_000150	-	supercontig_571:250476-251094	giardia_in_vivo_prox3-9cm	giardia_in_vitro	OK	191.684	408.944	1.09317	1.49532	0.0045	0.0280082	yes	TCONS_00000156	=	XLOC_000150	-	TSS155	supercontig_571:250476-251094	618	-	191.684	35.0898	348.279	OK	408.944	163.672	654.216	OK
GL50803_10608	Hypothetical protein	0.468342	TCONS_00000157	XLOC_000151	-	supercontig_571:254129-256919	giardia_in_vivo_prox3-9cm	giardia_in_vitro	OK	85.2687	182.065	1.09436	2.01026	0.0001	0.00117181	yes	TCONS_00000157	=	XLOC_000151	-	TSS156	supercontig_571:254129-256919	2790	-	85.2687	36.2097	134.328	OK	182.065	93.1461	270.984	OK
GL50803_10870	Aspartyl-tRNA synthetase	0.46706	TCONS_00001591	XLOC_001519	-	supercontig_577:956633-958301	giardia_in_vivo_prox3-9cm	giardia_in_vitro	OK	186.447	399.193	1.09832	2.12105	5e-05	0.000631375	yes	TCONS_00001591	=	XLOC_001519	-	TSS1581	supercontig_577:956633-958301	1668	-	186.447	87.2905	285.604	OK	399.193	206.721	591.665	OK
GL50803_4657	Hypothetical protein	0.466376	TCONS_00003301	XLOC_003154	-	supercontig_579:579547-584335	giardia_in_vivo_prox3-9cm	giardia_in_vitro	OK	20.0425	42.975	1.10044	1.62202	0.0026	0.0179697	yes	TCONS_00003301	=	XLOC_003154	-	TSS3282	supercontig_579:579547-584335	4788	-	20.0425	5.04187	35.0431	OK	42.975	18.498	67.4519	OK
GL50803_6140	Kinase	0.466321	TCONS_00001956	XLOC_001868	-	supercontig_577:349958-351956	giardia_in_vivo_prox3-9cm	giardia_in_vitro	OK	58.6156	125.698	1.1006	1.56861	0.00545	0.0324323	yes	TCONS_00001956	=	XLOC_001868	-	TSS1944	supercontig_577:349958-351956	1917	-	58.6156	12.2736	104.958	OK	125.698	54.4759	196.92	OK
GL50803_16996	Hypothetical protein	0.465903	TCONS_00002550	XLOC_002435	-	supercontig_578:836459-837701	giardia_in_vivo_prox3-9cm	giardia_in_vitro	OK	91.6696	196.757	1.1019	1.61808	0.0025	0.0174479	yes	TCONS_00002550	=	XLOC_002435	-	TSS2537	supercontig_578:836459-837701	1242	-	91.6696	22.2787	161.061	OK	196.757	85.7616	307.752	OK
GL50803_4606	Methionyl-tRNA synthetase	0.464404	TCONS_00006041	XLOC_005759	-	supercontig_624:104280-104988	giardia_in_vivo_prox3-9cm	giardia_in_vitro	OK	411.726	886.568	1.10655	1.91805	0.0002	0.00214501	yes	TCONS_00006041	=	XLOC_005759	-	TSS6009	supercontig_624:104280-104988	708	-	411.726	155.175	668.277	OK	886.568	442.075	1331.06	OK
GL50803_16826	Kinase	0.464277	TCONS_00006296	XLOC_005998	-	supercontig_624:501213-502761	giardia_in_vivo_prox3-9cm	giardia_in_vitro	OK	55.8019	120.191	1.10695	1.483	0.0042	0.0264591	yes	TCONS_00006296	=	XLOC_005998	-	TSS6263	supercontig_624:501213-502761	1494	-	55.8019	9.64694	101.957	OK	120.191	45.4589	194.924	OK
GL50803_16013	Spindle pole protein	0.461998	TCONS_00002394	XLOC_002285	-	supercontig_577:2043140-2044643	giardia_in_vivo_prox3-9cm	giardia_in_vitro	OK	79.1089	171.232	1.11404	1.69192	0.00115	0.00936946	yes	TCONS_00002394	=	XLOC_002285	-	TSS2381	supercontig_577:2043140-2044643	1503	-	79.1089	21.6308	136.587	OK	171.232	76.6196	265.845	OK
GL50803_32606	Hypothetical protein	0.461903	TCONS_00001503	XLOC_001436	-	supercontig_577:589133-594164	giardia_in_vivo_prox3-9cm	giardia_in_vitro	OK	35.1156	76.0237	1.11434	1.88507	0.00025	0.0026076	yes	TCONS_00001503	=	XLOC_001436	-	TSS1493	supercontig_577:589133-594164	5031	-	35.1156	12.3786	57.8525	OK	76.0237	37.8353	114.212	OK
GL50803_14699	Ribosomal protein S23	0.461541	TCONS_00004013	XLOC_003828	-	supercontig_586:81340-81772	giardia_in_vivo_prox3-9cm	giardia_in_vitro	OK	1393.66	3019.58	1.11547	2.18756	5e-05	0.000631375	yes	TCONS_00004013	=	XLOC_003828	-	TSS3991	supercontig_586:81340-81772	432	-	1393.66	676.772	2110.54	OK	3019.58	1555.47	4483.69	OK
GL50803_16534	Protein 21.1	0.461212	TCONS_00003014	XLOC_002882	-	supercontig_578:1176388-1179475	giardia_in_vivo_prox3-9cm	giardia_in_vitro	OK	36.6891	79.5494	1.1165	1.73167	0.00095	0.00802708	yes	TCONS_00003014	=	XLOC_002882	-	TSS2997	supercontig_578:1176388-1179475	3087	-	36.6891	10.7414	62.6368	OK	79.5494	36.0707	123.028	OK
GL50803_21897	Hypothetical protein	0.461133	TCONS_00005799	XLOC_005533	-	supercontig_603:67090-73852	giardia_in_vivo_prox3-9cm	giardia_in_vitro	OK	35.1936	76.3198	1.11674	2.03281	5e-05	0.000631375	yes	TCONS_00005799	=	XLOC_005533	-	TSS5768	supercontig_603:67090-73852	6762	-	35.1936	14.5324	55.8549	OK	76.3198	39.2958	113.344	OK
GL50803_24505	Hypothetical protein	0.460266	TCONS_00003985	XLOC_003800	-	supercontig_586:397880-401384	giardia_in_vivo_prox3-9cm	giardia_in_vitro	OK	23.5946	51.263	1.11946	1.52503	0.004	0.0255381	yes	TCONS_00003985	=	XLOC_003800	-	TSS3963	supercontig_586:397880-401384	3504	-	23.5946	4.20804	42.9811	OK	51.263	20.4863	82.0397	OK
GL50803_3531	HZGJ	0.459988	TCONS_00002180	XLOC_002077	-	supercontig_577:1072684-1073815	giardia_in_vivo_prox3-9cm	giardia_in_vitro	OK	77.4984	168.479	1.12033	1.41103	0.0092	0.0490581	yes	TCONS_00002180	=	XLOC_002077	-	TSS2168	supercontig_577:1072684-1073815	1131	-	77.4984	6.58679	148.41	OK	168.479	65.4056	271.552	OK
GL50803_6082	Hypothetical protein	0.45941	TCONS_00005773	XLOC_005509	-	supercontig_603:192179-200156	giardia_in_vivo_prox3-9cm	giardia_in_vitro	OK	17.7745	38.6898	1.12215	1.84778	0.0006	0.00540665	yes	TCONS_00005773	=	XLOC_005509	-	TSS5742	supercontig_603:192179-200156	7977	-	17.7745	5.94661	29.6023	OK	38.6898	18.7367	58.6428	OK
GL50803_101534	Kinase	0.457509	TCONS_00000998	XLOC_000955	-	supercontig_573:581974-582832	giardia_in_vivo_prox3-9cm	giardia_in_vitro	OK	297.711	650.722	1.12813	2.02137	0.00015	0.00165874	yes	TCONS_00000998	=	XLOC_000955	-	TSS992	supercontig_573:581974-582832	858	-	297.711	122.365	473.056	OK	650.722	324.255	977.188	OK
GL50803_10780	Ribosomal protein S27	0.454863	TCONS_00004338	XLOC_004131	-	supercontig_589:718371-720680	giardia_in_vivo_prox3-9cm	giardia_in_vitro	OK	1639.19	3603.7	1.1365	1.50299	0.00655	0.0375652	yes	TCONS_00004338	=	XLOC_004131	-	TSS4312	supercontig_589:718371-720680	375	-	1639.19	229.637	3048.73	OK	3603.7	1443.27	5764.13	OK
GL50803_17313	Hypothetical protein	0.454179	TCONS_00005592	XLOC_005341	-	supercontig_592:962407-967519	giardia_in_vivo_prox3-9cm	giardia_in_vitro	OK	43.2126	95.1445	1.13867	1.99196	0.0001	0.00117181	yes	TCONS_00005592	=	XLOC_005341	-	TSS5561	supercontig_592:962407-967519	5112	-	43.2126	16.3046	70.1206	OK	95.1445	48.5107	141.778	OK
GL50803_14818	Hypothetical protein	0.453236	TCONS_00003671	XLOC_003502	-	supercontig_579:885640-888025	giardia_in_vivo_prox3-9cm	giardia_in_vitro	OK	53.8277	118.763	1.14167	1.83148	0.00045	0.00425706	yes	TCONS_00003671	=	XLOC_003502	-	TSS3650	supercontig_579:885640-888025	2385	-	53.8277	17.2743	90.3812	OK	118.763	55.2929	182.233	OK
GL50803_16945	Kinesin-13	0.451148	TCONS_00005501	XLOC_005252	-	supercontig_592:604006-606151	giardia_in_vivo_prox3-9cm	giardia_in_vitro	OK	47.86	106.085	1.14833	1.70017	0.00165	0.01263	yes	TCONS_00005501	=	XLOC_005252	-	TSS5471	supercontig_592:604006-606151	2145	-	47.86	12.0729	83.6471	OK	106.085	46.3008	165.869	OK
GL50803_13269	Hypothetical protein	0.448753	TCONS_00000940	XLOC_000902	-	supercontig_573:422356-423927	giardia_in_vivo_prox3-9cm	giardia_in_vitro	OK	81.9414	182.598	1.15601	1.37899	0.0088	0.0473239	yes	TCONS_00000940	=	XLOC_000902	-	TSS934	supercontig_573:422356-423927	1053	-	81.9414	2.96747	160.915	OK	182.598	64.0263	301.17	OK
GL50803_17451	Deoxynucleoside kinase	0.448618	TCONS_00001919	XLOC_001833	-	supercontig_577:246747-247503	giardia_in_vivo_prox3-9cm	giardia_in_vitro	OK	149.164	332.497	1.15644	1.58769	0.0035	0.0228846	yes	TCONS_00001919	=	XLOC_001833	-	TSS1908	supercontig_577:246747-247503	756	-	149.164	25.993	272.336	OK	332.497	139.264	525.731	OK
GL50803_16573	Hypothetical protein	0.447844	TCONS_00002769	XLOC_002645	-	supercontig_578:1606570-1608391	giardia_in_vivo_prox3-9cm	giardia_in_vitro	OK	45.3393	101.239	1.15894	1.51077	0.00755	0.0417855	yes	TCONS_00002769	=	XLOC_002645	-	TSS2754	supercontig_578:1606570-1608391	1821	-	45.3393	5.61401	85.0646	OK	101.239	40.2235	162.255	OK
GL50803_17069	Kinase	0.447376	TCONS_00002513	XLOC_002398	-	supercontig_578:387090-388662	giardia_in_vivo_prox3-9cm	giardia_in_vitro	OK	48.9984	109.524	1.16044	1.44136	0.00705	0.0397916	yes	TCONS_00002513	=	XLOC_002398	-	TSS2500	supercontig_578:387090-388662	1572	-	48.9984	3.98306	94.0138	OK	109.524	40.1113	178.937	OK
GL50803_114462	Axonemal p66.0	0.446917	TCONS_00004984	XLOC_004755	-	supercontig_590:33021-34680	giardia_in_vivo_prox3-9cm	giardia_in_vitro	OK	63.3759	141.807	1.16192	1.7173	0.00175	0.0132354	yes	TCONS_00004984	=	XLOC_004755	-	TSS4956	supercontig_590:33021-34680	1659	-	63.3759	15.7531	110.999	OK	141.807	62.2017	221.413	OK
GL50803_103285	Protein BAP28	0.446756	TCONS_00000380	XLOC_000367	-	supercontig_572:265641-272787	giardia_in_vivo_prox3-9cm	giardia_in_vitro	OK	28.1615	63.0355	1.16244	2.08641	0.0001	0.00117181	yes	TCONS_00000380	=	XLOC_000367	-	TSS379	supercontig_572:265641-272787	7146	-	28.1615	11.4656	44.8575	OK	63.0355	31.8301	94.2409	OK
GL50803_12148	Kinase	0.446634	TCONS_00005413	XLOC_005170	-	supercontig_592:261706-264064	giardia_in_vivo_prox3-9cm	giardia_in_vitro	OK	72.7259	162.831	1.16284	1.98722	0.00025	0.0026076	yes	TCONS_00005413	=	XLOC_005170	-	TSS5383	supercontig_592:261706-264064	2358	-	72.7259	26.5717	118.88	OK	162.831	80.5589	245.103	OK
GL50803_10254	Dynein intermediate chain	0.445126	TCONS_00000224	XLOC_000216	-	supercontig_572:140120-142535	giardia_in_vivo_prox3-9cm	giardia_in_vitro	OK	42.4575	95.3831	1.16771	1.7201	0.00155	0.011961	yes	TCONS_00000224	=	XLOC_000216	-	TSS223	supercontig_572:140120-142535	2415	-	42.4575	10.2983	74.6168	OK	95.3831	42.1091	148.657	OK
GL50803_3746	Hypothetical protein	0.444375	TCONS_00004649	XLOC_004433	-	supercontig_589:427376-430682	giardia_in_vivo_prox3-9cm	giardia_in_vitro	OK	43.7711	98.5004	1.17015	1.91876	0.0005	0.00463008	yes	TCONS_00004649	=	XLOC_004433	-	TSS4622	supercontig_589:427376-430682	3306	-	43.7711	14.4285	73.1137	OK	98.5004	47.7599	149.241	OK
GL50803_8227	ATP-binding cassette protein 5	0.444255	TCONS_00000196	XLOC_000188	-	supercontig_572:53610-56808	giardia_in_vivo_prox3-9cm	giardia_in_vitro	OK	40.0769	90.2114	1.17054	1.80504	0.00085	0.00726839	yes	TCONS_00000196	=	XLOC_000188	-	TSS195	supercontig_572:53610-56808	3198	-	40.0769	10.9589	69.1948	OK	90.2114	42.4506	137.972	OK
GL50803_14790	Hypothetical protein	0.444007	TCONS_00003384	XLOC_003230	-	supercontig_579:812653-813916	giardia_in_vivo_prox3-9cm	giardia_in_vitro	OK	69.8734	157.37	1.17135	1.6008	0.002	0.0146589	yes	TCONS_00003384	=	XLOC_003230	-	TSS3364	supercontig_579:812653-813916	1263	-	69.8734	12.7253	127.021	OK	157.37	62.9408	251.8	OK
GL50803_40228	Hypothetical protein	0.443789	TCONS_00004459	XLOC_004247	-	supercontig_589:1101843-1107969	giardia_in_vivo_prox3-9cm	giardia_in_vitro	OK	31.3943	70.7415	1.17205	2.11131	5e-05	0.000631375	yes	TCONS_00004459	=	XLOC_004247	-	TSS4433	supercontig_589:1101843-1107969	6126	-	31.3943	13.0384	49.7502	OK	70.7415	35.3434	106.14	OK
GL50803_10370	ATP/GTP binding protein	0.443547	TCONS_00004311	XLOC_004105	-	supercontig_589:602715-604077	giardia_in_vivo_prox3-9cm	giardia_in_vitro	OK	80.0172	180.403	1.17284	1.72422	0.0014	0.011089	yes	TCONS_00004311	=	XLOC_004105	-	TSS4285	supercontig_589:602715-604077	1362	-	80.0172	19.3695	140.665	OK	180.403	79.1928	281.612	OK
GL50803_14921	Hypothetical protein	0.443462	TCONS_00002938	XLOC_002806	-	supercontig_578:893745-895242	giardia_in_vivo_prox3-9cm	giardia_in_vitro	OK	100.614	226.883	1.17312	1.91129	0.00015	0.00165874	yes	TCONS_00002938	=	XLOC_002806	-	TSS2921	supercontig_578:893745-895242	1497	-	100.614	32.6829	168.545	OK	226.883	109.395	344.371	OK
GL50803_23064	DNA polymerase epsilon	0.443207	TCONS_00004550	XLOC_004337	-	supercontig_589:1431560-1439333	giardia_in_vivo_prox3-9cm	giardia_in_vitro	OK	16.636	37.5355	1.17394	1.90243	0.0001	0.00117181	yes	TCONS_00004550	=	XLOC_004337	-	TSS4524	supercontig_589:1431560-1439333	7773	-	16.636	5.32328	27.9488	OK	37.5355	18.0543	57.0167	OK
GL50803_88888	Hypothetical protein	0.442992	TCONS_00001548	XLOC_001479	-	supercontig_577:775072-776251	giardia_in_vivo_prox3-9cm	giardia_in_vitro	OK	140.926	318.123	1.17464	1.86925	0.0006	0.00540665	yes	TCONS_00001548	=	XLOC_001479	-	TSS1538	supercontig_577:775072-776251	1179	-	140.926	41.8333	240.019	OK	318.123	154.519	481.727	OK
GL50803_12105	Hypothetical protein	0.442701	TCONS_00006278	XLOC_005980	-	supercontig_624:459321-461187	giardia_in_vivo_prox3-9cm	giardia_in_vitro	OK	90.8042	205.114	1.1756	1.94652	0.0006	0.00540665	yes	TCONS_00006278	=	XLOC_005980	-	TSS6245	supercontig_624:459321-461187	1866	-	90.8042	30.2611	151.347	OK	205.114	101.245	308.984	OK
GL50803_91354	H-SHIPPO 1	0.438518	TCONS_00001395	XLOC_001334	-	supercontig_577:252781-254629	giardia_in_vivo_prox3-9cm	giardia_in_vitro	OK	48.4712	110.534	1.18929	1.65038	0.0013	0.0104128	yes	TCONS_00001395	=	XLOC_001334	-	TSS1386	supercontig_577:252781-254629	1848	-	48.4712	9.16676	87.7756	OK	110.534	46.0402	175.027	OK
GL50803_5883	Hypothetical protein	0.438352	TCONS_00003531	XLOC_003372	-	supercontig_579:344993-346682	giardia_in_vivo_prox3-9cm	giardia_in_vitro	OK	201.57	459.836	1.18984	2.24437	5e-05	0.000631375	yes	TCONS_00003531	=	XLOC_003372	-	TSS3511	supercontig_579:344993-346682	1689	-	201.57	91.3687	311.772	OK	459.836	233.987	685.684	OK
GL50803_32681	Hypothetical protein	0.438159	TCONS_00001747	XLOC_001670	-	supercontig_577:1548735-1556175	giardia_in_vivo_prox3-9cm	giardia_in_vitro	OK	41.9876	95.8274	1.19048	2.25616	5e-05	0.000631375	yes	TCONS_00001747	=	XLOC_001670	-	TSS1737	supercontig_577:1548735-1556175	7440	-	41.9876	18.9093	65.0659	OK	95.8274	49.5753	142.08	OK
GL50803_137749	Hypothetical protein	0.434919	TCONS_00005571	XLOC_005321	-	supercontig_592:880828-885562	giardia_in_vivo_prox3-9cm	giardia_in_vitro	OK	22.7395	52.2844	1.20118	1.83789	0.0005	0.00463008	yes	TCONS_00005571	=	XLOC_005321	-	TSS5540	supercontig_592:880828-885562	4734	-	22.7395	6.23183	39.2472	OK	52.2844	23.9399	80.6289	OK
GL50803_15134	Kinesin-6 like	0.433353	TCONS_00005330	XLOC_005090	-	supercontig_592:1165907-1169319	giardia_in_vivo_prox3-9cm	giardia_in_vitro	OK	19.4085	44.7868	1.20639	1.42928	0.0064	0.0368534	yes	TCONS_00005330	=	XLOC_005090	-	TSS5300	supercontig_592:1165907-1169319	3120	-	19.4085	0.882587	37.9344	OK	44.7868	14.4762	75.0973	OK
GL50803_16999	Hypothetical protein	0.432848	TCONS_00004353	XLOC_004146	-	supercontig_589:745967-749696	giardia_in_vivo_prox3-9cm	giardia_in_vitro	OK	13.9206	32.1605	1.20807	1.37998	0.0074	0.0411553	yes	TCONS_00004353	=	XLOC_004146	-	TSS4327	supercontig_589:745967-749696	3729	-	13.9206	0	27.848	OK	32.1605	10.0693	54.2517	OK
GL50803_7648	SMC6 protein	0.432596	TCONS_00001808	XLOC_001729	-	supercontig_577:1992903-1996821	giardia_in_vivo_prox3-9cm	giardia_in_vitro	OK	31.4237	72.6398	1.20891	1.91038	0.00075	0.00658128	yes	TCONS_00001808	=	XLOC_001729	-	TSS1797	supercontig_577:1992903-1996821	3918	-	31.4237	9.32722	53.5201	OK	72.6398	34.5384	110.741	OK
GL50803_3977	G2/mitotic-specific cyclin B	0.432207	TCONS_00000608	XLOC_000588	-	supercontig_573:651166-652192	giardia_in_vivo_prox3-9cm	giardia_in_vitro	OK	96.7581	223.87	1.21021	1.6587	0.0019	0.0141076	yes	TCONS_00000608	=	XLOC_000588	-	TSS605	supercontig_573:651166-652192	1026	-	96.7581	16.9205	176.596	OK	223.87	92.9086	354.831	OK
GL50803_16893	Tip elongation aberrant protein 1	0.431774	TCONS_00001086	XLOC_001041	-	supercontig_573:923415-926208	giardia_in_vivo_prox3-9cm	giardia_in_vitro	OK	25.6227	59.3429	1.21165	1.54804	0.00505	0.0306934	yes	TCONS_00001086	=	XLOC_001041	-	TSS1080	supercontig_573:923415-926208	2793	-	25.6227	2.72347	48.5219	OK	59.3429	22.8278	95.858	OK
GL50803_10231	TCP-1 chaperonin subunit zeta	0.430459	TCONS_00002047	XLOC_001953	-	supercontig_577:603148-606582	giardia_in_vivo_prox3-9cm	giardia_in_vitro	OK	84.5533	196.426	1.21605	1.70824	0.00245	0.0172044	yes	TCONS_00002047	=	XLOC_001953	-	TSS2035	supercontig_577:603148-606582	1680	-	84.5533	17.0962	152.011	OK	196.426	82.3283	310.523	OK
GL50803_17571	Trichohyalin	0.429528	TCONS_00001253	XLOC_001198	-	supercontig_574:63935-67034	giardia_in_vivo_prox3-9cm	giardia_in_vitro	OK	28.5867	66.5537	1.21917	1.66705	0.0025	0.0174479	yes	TCONS_00001253	=	XLOC_001198	-	TSS1246	supercontig_574:63935-67034	3081	-	28.5867	4.92884	52.2446	OK	66.5537	27.5757	105.532	OK
GL50803_15310	Hypothetical protein	0.424802	TCONS_00002487	XLOC_002373	-	supercontig_578:272700-276603	giardia_in_vivo_prox3-9cm	giardia_in_vitro	OK	47.4143	111.615	1.23514	1.48316	0.00385	0.024719	yes	TCONS_00002487	=	XLOC_002373	-	TSS2474	supercontig_578:272700-276603	2202	-	47.4143	1.57217	93.2564	OK	111.615	41.1974	182.033	OK
GL50803_16194	Hypothetical protein	0.42417	TCONS_00003900	XLOC_003719	-	supercontig_586:153642-156234	giardia_in_vivo_prox3-9cm	giardia_in_vitro	OK	30.1225	71.0152	1.23729	1.61552	0.0047	0.0289368	yes	TCONS_00003900	=	XLOC_003719	-	TSS3879	supercontig_586:153642-156234	2592	-	30.1225	3.7802	56.4648	OK	71.0152	28.2581	113.772	OK
GL50803_103059	Dynein heavy chain	0.424151	TCONS_00005852	XLOC_005580	-	supercontig_608:46133-53354	giardia_in_vivo_prox3-9cm	giardia_in_vitro	OK	62.9605	148.439	1.23735	2.4112	5e-05	0.000631375	yes	TCONS_00005852	=	XLOC_005580	-	TSS5821	supercontig_608:46133-53354	7221	-	62.9605	30.2405	95.6805	OK	148.439	76.326	220.551	OK
GL50803_8559	Vacuolar ATP synthase 16 kDa proteolipid subunit	0.424043	TCONS_00001365	XLOC_001305	-	supercontig_577:140237-140759	giardia_in_vivo_prox3-9cm	giardia_in_vitro	OK	675.98	1594.13	1.23772	2.23744	5e-05	0.000631375	yes	TCONS_00001365	=	XLOC_001305	-	TSS1357	supercontig_577:140237-140759	522	-	675.98	280.612	1071.35	OK	1594.13	803.447	2384.82	OK
GL50803_15306	Protein 21.1	0.423412	TCONS_00000263	XLOC_000255	-	supercontig_572:298350-303027	giardia_in_vivo_prox3-9cm	giardia_in_vitro	OK	26.4803	62.5403	1.23987	1.797	0.00185	0.0139178	yes	TCONS_00000263	=	XLOC_000255	-	TSS262	supercontig_572:298350-303027	4359	-	26.4803	5.52512	47.4354	OK	62.5403	28.9398	96.1408	OK
GL50803_137718	Hypothetical protein	0.422871	TCONS_00003005	XLOC_002873	-	supercontig_578:1141277-1143350	giardia_in_vivo_prox3-9cm	giardia_in_vitro	OK	35.2226	83.294	1.24171	1.57937	0.0044	0.0275363	yes	TCONS_00003005	=	XLOC_002873	-	TSS2988	supercontig_578:1141277-1143350	2073	-	35.2226	3.46824	66.9769	OK	83.294	32.2769	134.311	OK
GL50803_12109	Hypothetical protein	0.421925	TCONS_00006280	XLOC_005982	-	supercontig_624:464299-465508	giardia_in_vivo_prox3-9cm	giardia_in_vitro	OK	60.8306	144.174	1.24494	1.58087	0.0035	0.0228846	yes	TCONS_00006280	=	XLOC_005982	-	TSS6247	supercontig_624:464299-465508	1209	-	60.8306	6.66808	114.993	OK	144.174	53.0987	235.249	OK
GL50803_14168	Amino acid transporter system N2	0.421644	TCONS_00003314	XLOC_003165	-	supercontig_579:604463-605843	giardia_in_vivo_prox3-9cm	giardia_in_vitro	OK	89.1996	211.552	1.2459	1.92674	0.00035	0.0034605	yes	TCONS_00003314	=	XLOC_003165	-	TSS3294	supercontig_579:604463-605843	1380	-	89.1996	25.0882	153.311	OK	211.552	98.2188	324.885	OK
GL50803_4239	Hypothetical protein	0.421459	TCONS_00005959	XLOC_005682	-	supercontig_611:121553-121850	giardia_in_vivo_prox3-9cm	giardia_in_vitro	OK	2237.5	5308.94	1.24654	2.23665	5e-05	0.000631375	yes	TCONS_00005959	=	XLOC_005682	-	TSS5927	supercontig_611:121553-121850	297	-	2237.5	889.856	3585.14	OK	5308.94	2739.89	7877.99	OK
GL50803_11397	TCP-1 chaperonin subunit beta	0.421199	TCONS_00003178	XLOC_003037	-	supercontig_579:188495-190073	giardia_in_vivo_prox3-9cm	giardia_in_vitro	OK	95.2681	226.183	1.24743	2.02851	0.00035	0.0034605	yes	TCONS_00003178	=	XLOC_003037	-	TSS3159	supercontig_579:188495-190073	1578	-	95.2681	30.7512	159.785	OK	226.183	109.061	343.306	OK
GL50803_4255	Sugar kinase	0.420945	TCONS_00003194	XLOC_003051	-	supercontig_579:258106-259147	giardia_in_vivo_prox3-9cm	giardia_in_vitro	OK	51.8971	123.287	1.2483	1.383	0.00545	0.0324323	yes	TCONS_00003194	=	XLOC_003051	-	TSS3175	supercontig_579:258106-259147	1041	-	51.8971	0	105.295	OK	123.287	35.501	211.074	OK
GL50803_16267	Hypothetical protein	0.420782	TCONS_00003888	XLOC_003708	-	supercontig_586:81885-83499	giardia_in_vivo_prox3-9cm	giardia_in_vitro	OK	48.9248	116.271	1.24886	1.57795	0.00385	0.024719	yes	TCONS_00003888	=	XLOC_003708	-	TSS3867	supercontig_586:81885-83499	1614	-	48.9248	4.07507	93.7746	OK	116.271	46.1764	186.366	OK
GL50803_103202	Hypothetical protein	0.42001	TCONS_00003579	XLOC_003418	-	supercontig_579:500666-504752	giardia_in_vivo_prox3-9cm	giardia_in_vitro	OK	30.0481	71.5414	1.2515	2.01136	5e-05	0.000631375	yes	TCONS_00003579	=	XLOC_003418	-	TSS3559	supercontig_579:500666-504752	4086	-	30.0481	9.4092	50.687	OK	71.5414	34.2121	108.871	OK
GL50803_10460	Hypothetical protein	0.419715	TCONS_00000377	XLOC_000364	-	supercontig_572:257275-258985	giardia_in_vivo_prox3-9cm	giardia_in_vitro	OK	53.8977	128.415	1.25251	1.72193	0.002	0.0146589	yes	TCONS_00000377	=	XLOC_000364	-	TSS376	supercontig_572:257275-258985	1710	-	53.8977	9.15322	98.6422	OK	128.415	54.9118	201.917	OK
GL50803_10034	Hypothetical protein	0.419616	TCONS_00000012	XLOC_000011	-	supercontig_571:47366-53715	giardia_in_vivo_prox3-9cm	giardia_in_vitro	OK	15.2056	36.2369	1.25285	1.66277	0.00205	0.0149293	yes	TCONS_00000012	=	XLOC_000011	-	TSS12	supercontig_571:47366-53715	6201	-	15.2056	1.79705	28.6142	OK	36.2369	15.9489	56.5249	OK
GL50803_17285	Protein 21.1	0.417381	TCONS_00002998	XLOC_002866	-	supercontig_578:1109294-1112582	giardia_in_vivo_prox3-9cm	giardia_in_vitro	OK	71.3896	171.042	1.26057	2.37953	5e-05	0.000631375	yes	TCONS_00002998	=	XLOC_002866	-	TSS2981	supercontig_578:1109294-1112582	3288	-	71.3896	31.9399	110.839	OK	171.042	88.3078	253.777	OK
GL50803_9088	4-methyl-5-thiazole monophosphate biosynthesis enzyme	0.416675	TCONS_00000615	XLOC_000595	-	supercontig_573:701033-701594	giardia_in_vivo_prox3-9cm	giardia_in_vitro	OK	261.693	628.05	1.263	1.86272	0.00065	0.00578398	yes	TCONS_00000615	=	XLOC_000595	-	TSS612	supercontig_573:701033-701594	561	-	261.693	62.2812	461.105	OK	628.05	282.405	973.695	OK
GL50803_11247	Ribosomal protein L13a	0.416436	TCONS_00001300	XLOC_001243	-	supercontig_574:70175-71405	giardia_in_vivo_prox3-9cm	giardia_in_vitro	OK	1088.46	2613.75	1.26383	2.11696	0.0001	0.00117181	yes	TCONS_00001300	=	XLOC_001243	-	TSS1292	supercontig_574:70175-71405	594	-	1088.46	402.111	1774.82	OK	2613.75	1212.69	4014.81	OK
GL50803_9348	Glutaminyl-tRNA synthetase	0.415948	TCONS_00001490	XLOC_001423	-	supercontig_577:518991-521456	giardia_in_vivo_prox3-9cm	giardia_in_vitro	OK	65.6661	157.871	1.26552	2.10177	5e-05	0.000631375	yes	TCONS_00001490	=	XLOC_001423	-	TSS1480	supercontig_577:518991-521456	2292	-	65.6661	22.324	109.008	OK	157.871	77.2008	238.541	OK
GL50803_7870	Ribosomal protein L23A	0.414949	TCONS_00004805	XLOC_004585	-	supercontig_589:974492-974918	giardia_in_vivo_prox3-9cm	giardia_in_vitro	OK	1447.43	3488.21	1.26899	2.48658	5e-05	0.000631375	yes	TCONS_00004805	=	XLOC_004585	-	TSS4778	supercontig_589:974492-974918	426	-	1447.43	700.33	2194.54	OK	3488.21	1800.46	5175.96	OK
GL50803_24330	Hypothetical protein	0.413728	TCONS_00001770	XLOC_001691	-	supercontig_577:1837873-1839721	giardia_in_vivo_prox3-9cm	giardia_in_vitro	OK	40.0535	96.8112	1.27325	1.63184	0.0028	0.019006	yes	TCONS_00001770	=	XLOC_001691	-	TSS1759	supercontig_577:1837873-1839721	1848	-	40.0535	4.22862	75.8784	OK	96.8112	37.924	155.698	OK
GL50803_137612	VSP	0.413241	TCONS_00002399	XLOC_002290	-	supercontig_577:2075309-2077907	giardia_in_vivo_prox3-9cm	giardia_in_vitro	OK	52.3196	126.608	1.27495	2.02631	0.0001	0.00117181	yes	TCONS_00002399	=	XLOC_002290	-	TSS2386	supercontig_577:2075309-2077907	2598	-	52.3196	15.5786	89.0607	OK	126.608	61.1045	192.112	OK
GL50803_12150	Alanine aminotransferase	0.412868	TCONS_00005060	XLOC_004831	-	supercontig_592:266591-268232	giardia_in_vivo_prox3-9cm	giardia_in_vitro	OK	295.157	714.895	1.27625	2.07316	0.00035	0.0034605	yes	TCONS_00005060	=	XLOC_004831	-	TSS5032	supercontig_592:266591-268232	1566	-	295.157	88.7242	501.589	OK	714.895	365.292	1064.5	OK
GL50803_5942	Polyadenylate-binding protein	0.41188	TCONS_00003326	XLOC_003175	-	supercontig_579:634998-636327	giardia_in_vivo_prox3-9cm	giardia_in_vitro	OK	313.256	760.552	1.2797	2.49795	5e-05	0.000631375	yes	TCONS_00003326	=	XLOC_003175	-	TSS3306	supercontig_579:634998-636327	1329	-	313.256	149.65	476.863	OK	760.552	394.529	1126.58	OK
GL50803_7661	Hypothetical protein	0.410978	TCONS_00001057	XLOC_001013	-	supercontig_573:793121-798548	giardia_in_vivo_prox3-9cm	giardia_in_vitro	OK	19.0406	46.33	1.28287	1.96994	0.00015	0.00165874	yes	TCONS_00001057	=	XLOC_001013	-	TSS1051	supercontig_573:793121-798548	5427	-	19.0406	5.27202	32.8092	OK	46.33	21.2894	71.3706	OK
GL50803_91919	TCP-1 chaperonin subunit alpha	0.410866	TCONS_00004351	XLOC_004144	-	supercontig_589:742344-744018	giardia_in_vivo_prox3-9cm	giardia_in_vitro	OK	107.149	260.788	1.28326	2.15415	5e-05	0.000631375	yes	TCONS_00004351	=	XLOC_004144	-	TSS4325	supercontig_589:742344-744018	1653	-	107.149	39.7326	174.565	OK	260.788	121.288	400.288	OK
GL50803_16954	Hypothetical protein	0.410701	TCONS_00003069	XLOC_002936	-	supercontig_578:1407715-1411316	giardia_in_vivo_prox3-9cm	giardia_in_vitro	OK	25.9905	63.2832	1.28384	1.42905	0.00515	0.0311682	yes	TCONS_00003069	=	XLOC_002936	-	TSS3052	supercontig_578:1407715-1411316	3429	-	25.9905	4.13318	47.8478	OK	63.2832	5.15043	121.416	OK
GL50803_2053	Serine/threonine protein phosphatase 4	0.407245	TCONS_00003708	XLOC_003537	-	supercontig_581:4417-5338	giardia_in_vivo_prox3-9cm	giardia_in_vitro	OK	96.7499	237.572	1.29603	1.75594	0.00255	0.017667	yes	TCONS_00003708	=	XLOC_003537	-	TSS3687	supercontig_581:4417-5338	921	-	96.7499	16.7473	176.753	OK	237.572	94.4022	380.742	OK
GL50803_11321	Hypothetical protein	0.406089	TCONS_00000548	XLOC_000529	-	supercontig_573:437625-442284	giardia_in_vivo_prox3-9cm	giardia_in_vitro	OK	49.7983	122.629	1.30014	2.42078	5e-05	0.000631375	yes	TCONS_00000548	=	XLOC_000529	-	TSS545	supercontig_573:437625-442284	4659	-	49.7983	21.7704	77.8262	OK	122.629	62.8587	182.4	OK
GL50803_11493	Protein 21.1	0.404503	TCONS_00003159	XLOC_003019	-	supercontig_579:129703-133672	giardia_in_vivo_prox3-9cm	giardia_in_vitro	OK	19.6388	48.5504	1.30577	1.79923	0.00115	0.00936946	yes	TCONS_00003159	=	XLOC_003019	-	TSS3140	supercontig_579:129703-133672	3969	-	19.6388	3.55953	35.7182	OK	48.5504	20.1634	76.9373	OK
GL50803_16575	ABC transporter family protein	0.403262	TCONS_00002758	XLOC_002634	-	supercontig_578:1576435-1581729	giardia_in_vivo_prox3-9cm	giardia_in_vitro	OK	61.6568	152.895	1.31021	1.55201	0.00655	0.0375652	yes	TCONS_00002758	=	XLOC_002634	-	TSS2743	supercontig_578:1576435-1581729	3258	-	61.6568	0	126.04	OK	152.895	72.0985	233.691	OK
GL50803_16935	Hypothetical protein	0.402551	TCONS_00005173	XLOC_004941	-	supercontig_592:652453-655078	giardia_in_vivo_prox3-9cm	giardia_in_vitro	OK	48.1531	119.62	1.31275	2.06066	0.00025	0.0026076	yes	TCONS_00005173	=	XLOC_004941	-	TSS5145	supercontig_592:652453-655078	2625	-	48.1531	13.7754	82.5309	OK	119.62	57.4343	181.805	OK
GL50803_7350	Hypothetical protein	0.40209	TCONS_00000603	XLOC_000583	-	supercontig_573:620632-625252	giardia_in_vivo_prox3-9cm	giardia_in_vitro	OK	18.8436	46.8641	1.31441	1.88553	0.0003	0.00302926	yes	TCONS_00000603	=	XLOC_000583	-	TSS600	supercontig_573:620632-625252	4620	-	18.8436	4.05809	33.6292	OK	46.8641	20.4268	73.3014	OK
GL50803_29436	DNA-directed RNA polymerase subunit B	0.401766	TCONS_00002497	XLOC_002383	-	supercontig_578:330150-333858	giardia_in_vivo_prox3-9cm	giardia_in_vitro	OK	21.5481	53.6335	1.31557	1.70207	0.0034	0.0223333	yes	TCONS_00002497	=	XLOC_002383	-	TSS2484	supercontig_578:330150-333858	3708	-	21.5481	2.09605	41.0001	OK	53.6335	22.6744	84.5926	OK
GL50803_14868	Hypothetical protein	0.401375	TCONS_00002823	XLOC_002696	-	supercontig_578:186709-188233	giardia_in_vivo_prox3-9cm	giardia_in_vitro	OK	65.0497	162.067	1.31698	1.90433	0.00035	0.0034605	yes	TCONS_00002823	=	XLOC_002696	-	TSS2808	supercontig_578:186709-188233	1524	-	65.0497	14.2347	115.865	OK	162.067	71.9899	252.144	OK
GL50803_17508	Coiled-coil protein	0.398254	TCONS_00000334	XLOC_000321	-	supercontig_572:126689-129008	giardia_in_vivo_prox3-9cm	giardia_in_vitro	OK	22.0408	55.3436	1.32824	1.53482	0.0041	0.0260888	yes	TCONS_00000334	=	XLOC_000321	-	TSS333	supercontig_572:126689-129008	2319	-	22.0408	0.235608	43.8461	OK	55.3436	17.7849	92.9022	OK
GL50803_8707	N-terminal acetyltransferase complex ARD1 subunit	0.398159	TCONS_00006192	XLOC_005902	-	supercontig_624:152777-153422	giardia_in_vivo_prox3-9cm	giardia_in_vitro	OK	102.534	257.52	1.32858	1.5222	0.0047	0.0289368	yes	TCONS_00006192	=	XLOC_005902	-	TSS6160	supercontig_624:152777-153422	645	-	102.534	0.322022	204.746	OK	257.52	80.9214	434.12	OK
GL50803_14331	VSP	0.396549	TCONS_00002333	XLOC_002225	-	supercontig_577:1814793-1816053	giardia_in_vivo_prox3-9cm	giardia_in_vitro	OK	60.4852	152.529	1.33443	1.72163	0.002	0.0146589	yes	TCONS_00002333	=	XLOC_002225	-	TSS2321	supercontig_577:1814793-1816053	1260	-	60.4852	6.8157	114.155	OK	152.529	60.0953	244.962	OK
GL50803_6171	Hypothetical protein	0.396505	TCONS_00001982	XLOC_001894	-	supercontig_577:407895-408351	giardia_in_vivo_prox3-9cm	giardia_in_vitro	OK	981.834	2476.22	1.33459	2.50589	5e-05	0.000631375	yes	TCONS_00001982	=	XLOC_001894	-	TSS1970	supercontig_577:407895-408351	456	-	981.834	433.097	1530.57	OK	2476.22	1281.6	3670.84	OK
GL50803_14457	Ripening regulated protein DDTFR19	0.395686	TCONS_00003980	XLOC_003795	-	supercontig_586:392540-392729	giardia_in_vivo_prox3-9cm	giardia_in_vitro	OK	2830.61	7153.68	1.33757	1.71423	0.00285	0.0193223	yes	TCONS_00003980	=	XLOC_003795	-	TSS3958	supercontig_586:392540-392729	189	-	2830.61	285.849	5375.37	OK	7153.68	2850.54	11456.8	OK
GL50803_92498	Kinase	0.395524	TCONS_00005961	XLOC_005684	-	supercontig_611:122355-125052	giardia_in_vivo_prox3-9cm	giardia_in_vitro	OK	41.2445	104.278	1.33816	1.98102	0.0003	0.00302926	yes	TCONS_00005961	=	XLOC_005684	-	TSS5929	supercontig_611:122355-125052	2697	-	41.2445	9.45242	73.0367	OK	104.278	48.8303	159.726	OK
GL50803_14252	Hypothetical protein	0.395001	TCONS_00005794	XLOC_005528	-	supercontig_603:42582-43755	giardia_in_vivo_prox3-9cm	giardia_in_vitro	OK	48.0293	121.593	1.34007	1.58267	0.00325	0.0214719	yes	TCONS_00005794	=	XLOC_005528	-	TSS5763	supercontig_603:42582-43755	1173	-	48.0293	1.97393	94.0846	OK	121.593	39.2761	203.91	OK
GL50803_14401	Hypothetical protein	0.394474	TCONS_00000254	XLOC_000246	-	supercontig_572:278200-280960	giardia_in_vivo_prox3-9cm	giardia_in_vitro	OK	21.5538	54.6393	1.342	1.54972	0.0067	0.0381565	yes	TCONS_00000254	=	XLOC_000246	-	TSS253	supercontig_572:278200-280960	2760	-	21.5538	0	43.4919	OK	54.6393	19.8602	89.4185	OK
GL50803_16050	Hypothetical protein	0.39371	TCONS_00003024	XLOC_002892	-	supercontig_578:1213124-1216091	giardia_in_vivo_prox3-9cm	giardia_in_vitro	OK	54.8903	139.418	1.34479	2.30279	5e-05	0.000631375	yes	TCONS_00003024	=	XLOC_002892	-	TSS3007	supercontig_578:1213124-1216091	2967	-	54.8903	19.8755	89.9051	OK	139.418	69.9202	208.915	OK
GL50803_6211	Protein required for cell viability	0.393615	TCONS_00001663	XLOC_001590	-	supercontig_577:1206032-1208273	giardia_in_vivo_prox3-9cm	giardia_in_vitro	OK	36.0707	91.6396	1.34514	1.77345	0.0022	0.0157597	yes	TCONS_00001663	=	XLOC_001590	-	TSS1653	supercontig_577:1206032-1208273	2241	-	36.0707	4.38976	67.7517	OK	91.6396	38.6613	144.618	OK
GL50803_9262	Hypothetical protein	0.392998	TCONS_00006212	XLOC_005921	-	supercontig_624:245343-249120	giardia_in_vivo_prox3-9cm	giardia_in_vitro	OK	16.5374	42.0801	1.3474	1.71253	0.0019	0.0141076	yes	TCONS_00006212	=	XLOC_005921	-	TSS6180	supercontig_624:245343-249120	3777	-	16.5374	1.69531	31.3796	OK	42.0801	15.9974	68.1628	OK
GL50803_16310	Ribosomal protein L27a	0.391349	TCONS_00000165	XLOC_000158	-	supercontig_571:284338-284788	giardia_in_vivo_prox3-9cm	giardia_in_vitro	OK	844.978	2159.14	1.35347	2.20508	5e-05	0.000631375	yes	TCONS_00000165	=	XLOC_000158	-	TSS164	supercontig_571:284338-284788	450	-	844.978	268.984	1420.97	OK	2159.14	1059.54	3258.75	OK
GL50803_17084	Kinase	0.387648	TCONS_00000931	XLOC_000894	-	supercontig_573:378067-384390	giardia_in_vivo_prox3-9cm	giardia_in_vitro	OK	21.2674	54.8626	1.36718	1.57248	0.005	0.0304545	yes	TCONS_00000931	=	XLOC_000894	-	TSS925	supercontig_573:378067-384390	4389	-	21.2674	0	43.1829	OK	54.8626	20.5627	89.1626	OK
GL50803_6582	Hypothetical protein	0.386212	TCONS_00000211	XLOC_000203	-	supercontig_572:96372-101385	giardia_in_vivo_prox3-9cm	giardia_in_vitro	OK	30.6624	79.3926	1.37254	2.3414	0.00015	0.00165874	yes	TCONS_00000211	=	XLOC_000203	-	TSS210	supercontig_572:96372-101385	5013	-	30.6624	10.9989	50.3259	OK	79.3926	39.764	119.021	OK
GL50803_16085	Hypothetical protein	0.38611	TCONS_00003968	XLOC_003785	-	supercontig_586:362851-364477	giardia_in_vivo_prox3-9cm	giardia_in_vitro	OK	61.9537	160.456	1.37292	1.91261	0.001	0.00833821	yes	TCONS_00003968	=	XLOC_003785	-	TSS3946	supercontig_586:362851-364477	1626	-	61.9537	10.4442	113.463	OK	160.456	72.7173	248.195	OK
GL50803_93693	Hypothetical protein	0.385812	TCONS_00000509	XLOC_000492	-	supercontig_573:274930-277399	giardia_in_vivo_prox3-9cm	giardia_in_vitro	OK	19.1243	49.5689	1.37403	1.55065	0.00415	0.0262311	yes	TCONS_00000509	=	XLOC_000492	-	TSS507	supercontig_573:274930-277399	2469	-	19.1243	0	38.569	OK	49.5689	15.3997	83.7382	OK
GL50803_8974	Hypothetical protein	0.383825	TCONS_00003402	XLOC_003247	-	supercontig_579:869416-869944	giardia_in_vivo_prox3-9cm	giardia_in_vitro	OK	116.849	304.433	1.38148	1.57206	0.00925	0.0491865	yes	TCONS_00003402	=	XLOC_003247	-	TSS3382	supercontig_579:869416-869944	528	-	116.849	2.39769	231.3	OK	304.433	83.9114	524.955	OK
GL50803_8462	Ribosomal protein L27	0.383278	TCONS_00005096	XLOC_004867	-	supercontig_592:414210-414773	giardia_in_vivo_prox3-9cm	giardia_in_vitro	OK	1857.07	4845.23	1.38354	2.52287	5e-05	0.000631375	yes	TCONS_00005096	=	XLOC_004867	-	TSS5068	supercontig_592:414210-414773	408	-	1857.07	846.097	2868.03	OK	4845.23	2274.01	7416.45	OK
GL50803_13982	Protein 21.1	0.382932	TCONS_00005404	XLOC_005161	-	supercontig_592:235339-236998	giardia_in_vivo_prox3-9cm	giardia_in_vitro	OK	30.2963	79.1166	1.38484	1.56917	0.0025	0.0174479	yes	TCONS_00005404	=	XLOC_005161	-	TSS5374	supercontig_592:235339-236998	1659	-	30.2963	0	61.0508	OK	79.1166	25.0883	133.145	OK
GL50803_94542	Hypothetical protein	0.382577	TCONS_00000144	XLOC_000138	-	supercontig_571:211305-215721	giardia_in_vivo_prox3-9cm	giardia_in_vitro	OK	33.7651	88.257	1.38618	2.35431	5e-05	0.000631375	yes	TCONS_00000144	=	XLOC_000138	-	TSS143	supercontig_571:211305-215721	4416	-	33.7651	12.0322	55.4981	OK	88.257	43.9575	132.556	OK
GL50803_16124	TCP-1 chaperonin subunit eta	0.381228	TCONS_00002534	XLOC_002419	-	supercontig_578:778282-780070	giardia_in_vivo_prox3-9cm	giardia_in_vitro	OK	78.4004	205.652	1.39127	2.20885	5e-05	0.000631375	yes	TCONS_00002534	=	XLOC_002419	-	TSS2521	supercontig_578:778282-780070	1788	-	78.4004	22.8126	133.988	OK	205.652	100.847	310.456	OK
GL50803_17543	Zinc finger domain	0.381023	TCONS_00002818	XLOC_002691	-	supercontig_578:160328-162158	giardia_in_vivo_prox3-9cm	giardia_in_vitro	OK	66.78	175.265	1.39205	2.2029	0.0001	0.00117181	yes	TCONS_00002818	=	XLOC_002691	-	TSS2803	supercontig_578:160328-162158	1830	-	66.78	19.6121	113.948	OK	175.265	84.4428	266.087	OK
GL50803_96363	Kinase	0.38026	TCONS_00004154	XLOC_003962	-	supercontig_589:83388-91554	giardia_in_vivo_prox3-9cm	giardia_in_vitro	OK	22.3895	58.8795	1.39494	2.53412	5e-05	0.000631375	yes	TCONS_00004154	=	XLOC_003962	-	TSS4131	supercontig_589:83388-91554	8166	-	22.3895	9.2513	35.5277	OK	58.8795	30.1555	87.6035	OK
GL50803_7533	Angio-associated migratory cell protein	0.376598	TCONS_00003720	XLOC_003548	-	supercontig_581:28162-29503	giardia_in_vivo_prox3-9cm	giardia_in_vitro	OK	101.159	268.613	1.4089	2.22101	5e-05	0.000631375	yes	TCONS_00003720	=	XLOC_003548	-	TSS3699	supercontig_581:28162-29503	1341	-	101.159	29.0374	173.281	OK	268.613	130.327	406.899	OK
GL50803_16532	Protein 21.1	0.376387	TCONS_00003012	XLOC_002880	-	supercontig_578:1170780-1176097	giardia_in_vivo_prox3-9cm	giardia_in_vitro	OK	97.3268	258.582	1.40971	1.96918	0.0003	0.00302926	yes	TCONS_00003012	=	XLOC_002880	-	TSS2995	supercontig_578:1170780-1176097	2511	-	97.3268	19.4166	175.237	OK	258.582	106.893	410.271	OK
GL50803_8770	Hypothetical protein	0.375112	TCONS_00003051	XLOC_002918	-	supercontig_578:1357386-1358163	giardia_in_vivo_prox3-9cm	giardia_in_vitro	OK	146.7	391.083	1.4146	2.10474	0.0006	0.00540665	yes	TCONS_00003051	=	XLOC_002918	-	TSS3034	supercontig_578:1357386-1358163	777	-	146.7	36.4855	256.914	OK	391.083	175.565	606.601	OK
GL50803_41472	VSP	0.374968	TCONS_00002556	XLOC_002441	-	supercontig_578:853479-855243	giardia_in_vivo_prox3-9cm	giardia_in_vitro	OK	847.597	2260.45	1.41516	2.36563	5e-05	0.000631375	yes	TCONS_00002556	=	XLOC_002441	-	TSS2543	supercontig_578:853479-855243	1764	-	847.597	353.182	1342.01	OK	2260.45	927.951	3592.95	OK
GL50803_10609	Kinase	0.373507	TCONS_00000076	XLOC_000072	-	supercontig_571:257110-258382	giardia_in_vivo_prox3-9cm	giardia_in_vitro	OK	63.5809	170.227	1.42079	1.92303	0.0008	0.00693455	yes	TCONS_00000076	=	XLOC_000072	-	TSS76	supercontig_571:257110-258382	1272	-	63.5809	10.0364	117.125	OK	170.227	70.9899	269.464	OK
GL50803_13323	Hypothetical protein	0.373338	TCONS_00003068	XLOC_002935	-	supercontig_578:1404630-1407150	giardia_in_vivo_prox3-9cm	giardia_in_vitro	OK	32.879	88.0677	1.42144	1.97618	0.00035	0.0034605	yes	TCONS_00003068	=	XLOC_002935	-	TSS3051	supercontig_578:1404630-1407150	2520	-	32.879	5.84184	59.9162	OK	88.0677	38.3981	137.737	OK
GL50803_14004	Long-flagella protein	0.372543	TCONS_00000417	XLOC_000403	-	supercontig_572:385633-387271	giardia_in_vivo_prox3-9cm	giardia_in_vitro	OK	35.3195	94.8065	1.42452	1.7223	0.0027	0.0185036	yes	TCONS_00000417	=	XLOC_000403	-	TSS416	supercontig_572:385633-387271	1638	-	35.3195	1.77273	68.8663	OK	94.8065	33.9106	155.702	OK
GL50803_8854	Hypothetical protein	0.372302	TCONS_00003388	XLOC_003234	-	supercontig_579:824323-827646	giardia_in_vivo_prox3-9cm	giardia_in_vitro	OK	95.2159	255.749	1.42545	2.32673	5e-05	0.000631375	yes	TCONS_00003388	=	XLOC_003234	-	TSS3368	supercontig_579:824323-827646	1917	-	95.2159	31.4205	159.011	OK	255.749	122.268	389.229	OK
GL50803_9659	Hypothetical protein	0.369795	TCONS_00002900	XLOC_002771	-	supercontig_578:448253-450068	giardia_in_vivo_prox3-9cm	giardia_in_vitro	OK	17.132	46.3284	1.43521	1.36837	0.0053	0.0318391	yes	TCONS_00002900	=	XLOC_002771	-	TSS2884	supercontig_578:448253-450068	1815	-	17.132	0	37.8052	OK	46.3284	8.74787	83.909	OK
GL50803_16615	Hypothetical protein	0.369625	TCONS_00000861	XLOC_000826	-	supercontig_573:105919-107527	giardia_in_vivo_prox3-9cm	giardia_in_vitro	OK	45.5119	123.13	1.43587	1.85525	0.0006	0.00540665	yes	TCONS_00000861	=	XLOC_000826	-	TSS855	supercontig_573:105919-107527	1608	-	45.5119	4.79364	86.2301	OK	123.13	50.2107	196.049	OK
GL50803_13288	Hypothetical protein	0.369359	TCONS_00004325	XLOC_004119	-	supercontig_589:673603-675730	giardia_in_vivo_prox3-9cm	giardia_in_vitro	OK	27.2602	73.8041	1.43691	1.68089	0.0033	0.0217517	yes	TCONS_00004325	=	XLOC_004119	-	TSS4299	supercontig_589:673603-675730	2127	-	27.2602	0	54.5779	OK	73.8041	27.1168	120.491	OK
GL50803_15084	Hypothetical protein	0.368309	TCONS_00006012	XLOC_005733	-	supercontig_624:14278-17965	giardia_in_vivo_prox3-9cm	giardia_in_vitro	OK	13.0181	35.3456	1.44101	1.66025	0.00185	0.0139178	yes	TCONS_00006012	=	XLOC_005733	-	TSS5980	supercontig_624:14278-17965	3687	-	13.0181	0	26.0646	OK	35.3456	11.8099	58.8812	OK
GL50803_40831	Coiled-coil protein	0.365862	TCONS_00003543	XLOC_003384	-	supercontig_579:383406-390438	giardia_in_vivo_prox3-9cm	giardia_in_vitro	OK	32.8178	89.7	1.45063	2.64418	5e-05	0.000631375	yes	TCONS_00003543	=	XLOC_003384	-	TSS3523	supercontig_579:383406-390438	7032	-	32.8178	13.4735	52.1621	OK	89.7	46.5905	132.809	OK
GL50803_8592	Tubulin tyrosine ligase	0.365756	TCONS_00000776	XLOC_000744	-	supercontig_573:1231252-1233466	giardia_in_vivo_prox3-9cm	giardia_in_vitro	OK	43.2441	118.232	1.45104	2.03237	0.00065	0.00578398	yes	TCONS_00000776	=	XLOC_000744	-	TSS772	supercontig_573:1231252-1233466	2214	-	43.2441	7.41315	79.075	OK	118.232	54.2221	182.241	OK
GL50803_3342	Hypothetical protein	0.36514	TCONS_00002704	XLOC_002585	-	supercontig_578:1400619-1403628	giardia_in_vivo_prox3-9cm	giardia_in_vitro	OK	14.292	39.1411	1.45348	1.50643	0.0077	0.0424918	yes	TCONS_00002704	=	XLOC_002585	-	TSS2690	supercontig_578:1400619-1403628	3009	-	14.292	0	30.4716	OK	39.1411	11.258	67.0241	OK
GL50803_14458	Hypothetical protein	0.36354	TCONS_00004095	XLOC_003907	-	supercontig_586:395078-395733	giardia_in_vivo_prox3-9cm	giardia_in_vitro	OK	116.978	321.775	1.45982	1.62668	0.00295	0.0197883	yes	TCONS_00004095	=	XLOC_003907	-	TSS4073	supercontig_586:395078-395733	609	-	116.978	0	239.458	OK	321.775	105.569	537.98	OK
GL50803_1345	Ribosomal protein L10a	0.363255	TCONS_00001546	XLOC_001477	-	supercontig_577:771267-771933	giardia_in_vivo_prox3-9cm	giardia_in_vitro	OK	1055.91	2906.8	1.46095	2.90095	5e-05	0.000631375	yes	TCONS_00001546	=	XLOC_001477	-	TSS1536	supercontig_577:771267-771933	666	-	1055.91	537.523	1574.29	OK	2906.8	1463.91	4349.69	OK
GL50803_7532	Vacuolar ATP synthase catalytic subunit A	0.361259	TCONS_00003795	XLOC_003620	-	supercontig_581:21680-28061	giardia_in_vivo_prox3-9cm	giardia_in_vitro	OK	173.34	479.822	1.46889	1.7205	0.0016	0.0122969	yes	TCONS_00003795	=	XLOC_003620	-	TSS3774	supercontig_581:21680-28061	1968	-	173.34	15.07	331.611	OK	479.822	118.476	841.169	OK
GL50803_10161	Hypothetical protein	0.361225	TCONS_00005638	XLOC_005387	-	supercontig_592:1163256-1165818	giardia_in_vivo_prox3-9cm	giardia_in_vitro	OK	56.2771	155.795	1.46903	2.46563	5e-05	0.000631375	yes	TCONS_00005638	=	XLOC_005387	-	TSS5607	supercontig_592:1163256-1165818	2562	-	56.2771	19.4102	93.1439	OK	155.795	77.423	234.167	OK
GL50803_15520	Ribosomal protein L21	0.359524	TCONS_00005191	XLOC_004959	-	supercontig_592:707323-707803	giardia_in_vivo_prox3-9cm	giardia_in_vitro	OK	956.078	2659.29	1.47584	2.79786	5e-05	0.000631375	yes	TCONS_00005191	=	XLOC_004959	-	TSS5163	supercontig_592:707323-707803	480	-	956.078	434.037	1478.12	OK	2659.29	1365.8	3952.78	OK
GL50803_16678	Hypothetical protein	0.359487	TCONS_00003654	XLOC_003485	-	supercontig_579:809739-810720	giardia_in_vivo_prox3-9cm	giardia_in_vitro	OK	45.2799	125.957	1.47599	1.57457	0.00425	0.026715	yes	TCONS_00003654	=	XLOC_003485	-	TSS3633	supercontig_579:809739-810720	981	-	45.2799	0	94.055	OK	125.957	34.4003	217.514	OK
GL50803_34058	Mismatch repair protein	0.358586	TCONS_00003085	XLOC_002950	-	supercontig_578:1451530-1454851	giardia_in_vivo_prox3-9cm	giardia_in_vitro	OK	12.2613	34.1935	1.47961	1.51237	0.00875	0.0471887	yes	TCONS_00003085	=	XLOC_002950	-	TSS3068	supercontig_578:1451530-1454851	3321	-	12.2613	0	26.4768	OK	34.1935	10.1294	58.2576	OK
GL50803_11131	Hypothetical protein	0.358556	TCONS_00001266	XLOC_001211	-	supercontig_574:116251-117892	giardia_in_vivo_prox3-9cm	giardia_in_vitro	OK	28.6578	79.9256	1.47973	1.65133	0.00165	0.01263	yes	TCONS_00001266	=	XLOC_001211	-	TSS1259	supercontig_574:116251-117892	1641	-	28.6578	0	58.3666	OK	79.9256	25.2211	134.63	OK
GL50803_17082	Rab geranylgeranyltransferase	0.35827	TCONS_00000522	XLOC_000504	-	supercontig_573:364782-368193	giardia_in_vivo_prox3-9cm	giardia_in_vitro	OK	34.8706	97.3304	1.48088	1.7833	0.00615	0.0356662	yes	TCONS_00000522	=	XLOC_000504	-	TSS520	supercontig_573:364782-368193	3393	-	34.8706	0	70.6313	OK	97.3304	46.4238	148.237	OK
GL50803_13220	ATP-dependent RNA helicase	0.3577	TCONS_00006103	XLOC_005819	-	supercontig_624:367357-370849	giardia_in_vivo_prox3-9cm	giardia_in_vitro	OK	34.3646	96.0711	1.48318	1.64864	0.0053	0.0318391	yes	TCONS_00006103	=	XLOC_005819	-	TSS6071	supercontig_624:367357-370849	2271	-	34.3646	0	70.7964	OK	96.0711	32.9643	159.178	OK
GL50803_8044	Seven transmembrane protein 1	0.357534	TCONS_00000171	XLOC_000164	-	supercontig_571:301625-302582	giardia_in_vivo_prox3-9cm	giardia_in_vitro	OK	625.902	1750.61	1.48385	2.94804	5e-05	0.000631375	yes	TCONS_00000171	=	XLOC_000164	-	TSS170	supercontig_571:301625-302582	957	-	625.902	317.979	933.825	OK	1750.61	884.365	2616.86	OK
GL50803_7207	Hypothetical protein	0.357246	TCONS_00002580	XLOC_002465	-	supercontig_578:938823-942000	giardia_in_vivo_prox3-9cm	giardia_in_vitro	OK	47.3323	132.492	1.48501	2.47278	5e-05	0.000631375	yes	TCONS_00002580	=	XLOC_002465	-	TSS2567	supercontig_578:938823-942000	3177	-	47.3323	15.7531	78.9116	OK	132.492	66.5154	198.468	OK
GL50803_18470	Vacuolar proton-ATPase subunit	0.357119	TCONS_00001100	XLOC_001055	-	supercontig_573:980818-984018	giardia_in_vivo_prox3-9cm	giardia_in_vitro	OK	130.528	365.503	1.48552	2.60776	5e-05	0.000631375	yes	TCONS_00001100	=	XLOC_001055	-	TSS1094	supercontig_573:980818-984018	2802	-	130.528	53.0632	207.993	OK	365.503	175.079	555.927	OK
GL50803_14730	Protein LRP16	0.357071	TCONS_00001879	XLOC_001795	-	supercontig_577:139065-140160	giardia_in_vivo_prox3-9cm	giardia_in_vitro	OK	65.7968	184.268	1.48572	1.89253	0.0005	0.00463008	yes	TCONS_00001879	=	XLOC_001795	-	TSS1868	supercontig_577:139065-140160	1095	-	65.7968	6.12467	125.469	OK	184.268	73.4145	295.122	OK
GL50803_101594	CCAAT-box-binding transcription factor	0.3555	TCONS_00001129	XLOC_001083	-	supercontig_573:1084821-1088001	giardia_in_vivo_prox3-9cm	giardia_in_vitro	OK	17.8093	50.0965	1.49208	1.72076	0.00265	0.0182268	yes	TCONS_00001129	=	XLOC_001083	-	TSS1123	supercontig_573:1084821-1088001	3180	-	17.8093	0	35.9461	OK	50.0965	18.1034	82.0896	OK
GL50803_112801	VSP	0.354339	TCONS_00005902	XLOC_005628	-	supercontig_611:98789-101033	giardia_in_vivo_prox3-9cm	giardia_in_vitro	OK	70.9557	200.248	1.4968	2.54398	5e-05	0.000631375	yes	TCONS_00005902	=	XLOC_005628	-	TSS5871	supercontig_611:98789-101033	2244	-	70.9557	25.2436	116.668	OK	200.248	100.074	300.423	OK
GL50803_14660	Hypothetical protein	0.353923	TCONS_00005376	XLOC_005133	-	supercontig_592:110307-110664	giardia_in_vivo_prox3-9cm	giardia_in_vitro	OK	278.257	786.208	1.49849	1.53425	0.0085	0.0461024	yes	TCONS_00005376	=	XLOC_005133	-	TSS5346	supercontig_592:110307-110664	357	-	278.257	0	605.611	OK	786.208	259.234	1313.18	OK
GL50803_86815	Hypothetical protein	0.353725	TCONS_00004257	XLOC_004054	-	supercontig_589:398478-402129	giardia_in_vivo_prox3-9cm	giardia_in_vitro	OK	39.1361	110.64	1.49931	2.49205	5e-05	0.000631375	yes	TCONS_00004257	=	XLOC_004054	-	TSS4232	supercontig_589:398478-402129	3651	-	39.1361	13.0445	65.2278	OK	110.64	55.1929	166.088	OK
GL50803_17342	Hypothetical protein	0.353307	TCONS_00003321	XLOC_003171	-	supercontig_579:629525-631948	giardia_in_vivo_prox3-9cm	giardia_in_vitro	OK	61.9644	175.384	1.501	2.01982	0.00155	0.011961	yes	TCONS_00003321	=	XLOC_003171	-	TSS3301	supercontig_579:629525-631948	1980	-	61.9644	7.70953	116.219	OK	175.384	80.1775	270.59	OK
GL50803_10316	Hypothetical protein	0.352979	TCONS_00005163	XLOC_004932	-	supercontig_592:625104-626097	giardia_in_vivo_prox3-9cm	giardia_in_vitro	OK	52.2744	148.095	1.50235	1.61584	0.00755	0.0417855	yes	TCONS_00005163	=	XLOC_004932	-	TSS5135	supercontig_592:625104-626097	993	-	52.2744	0	109.534	OK	148.095	47.4895	248.701	OK
GL50803_15251	Hypothetical protein	0.352525	TCONS_00000073	XLOC_000069	-	supercontig_571:249482-250367	giardia_in_vivo_prox3-9cm	giardia_in_vitro	OK	117.163	332.354	1.5042	2.1138	0.0003	0.00302926	yes	TCONS_00000073	=	XLOC_000069	-	TSS73	supercontig_571:249482-250367	885	-	117.163	21.0155	213.31	OK	332.354	150.391	514.316	OK
GL50803_16264	WD-40 repeat protein	0.352197	TCONS_00004006	XLOC_003821	-	supercontig_586:59882-63008	giardia_in_vivo_prox3-9cm	giardia_in_vitro	OK	40.6488	115.415	1.50554	2.46434	5e-05	0.000631375	yes	TCONS_00004006	=	XLOC_003821	-	TSS3984	supercontig_586:59882-63008	3126	-	40.6488	13.1017	68.1959	OK	115.415	56.7872	174.042	OK
GL50803_16765	Kinase	0.351799	TCONS_00002204	XLOC_002101	-	supercontig_577:1210174-1212097	giardia_in_vivo_prox3-9cm	giardia_in_vitro	OK	37.5215	106.656	1.50717	2.00816	0.00055	0.00506018	yes	TCONS_00002204	=	XLOC_002101	-	TSS2192	supercontig_577:1210174-1212097	1923	-	37.5215	5.18298	69.86	OK	106.656	44.4907	168.821	OK
GL50803_6346	Kinase	0.351574	TCONS_00005113	XLOC_004884	-	supercontig_592:475901-477236	giardia_in_vivo_prox3-9cm	giardia_in_vitro	OK	38.0878	108.335	1.50809	1.61255	0.00665	0.0379097	yes	TCONS_00005113	=	XLOC_004884	-	TSS5085	supercontig_592:475901-477236	1335	-	38.0878	0	80.4253	OK	108.335	36.0415	180.628	OK
GL50803_7878	Ribosomal protein S14	0.35153	TCONS_00004421	XLOC_004210	-	supercontig_589:981440-983882	giardia_in_vivo_prox3-9cm	giardia_in_vitro	OK	1013.3	2882.54	1.50828	1.94489	0.00045	0.00425706	yes	TCONS_00004421	=	XLOC_004210	-	TSS4395	supercontig_589:981440-983882	438	-	1013.3	86.8676	1939.74	OK	2882.54	1252.19	4512.9	OK
GL50803_11359	Ribosomal protein S4	0.35143	TCONS_00006093	XLOC_005809	-	supercontig_624:319600-320407	giardia_in_vivo_prox3-9cm	giardia_in_vitro	OK	570.104	1622.24	1.50869	2.87284	5e-05	0.000631375	yes	TCONS_00006093	=	XLOC_005809	-	TSS6061	supercontig_624:319600-320407	807	-	570.104	271.833	868.374	OK	1622.24	800.981	2443.49	OK
GL50803_8001	Ribosomal protein L15	0.351174	TCONS_00001001	XLOC_000958	-	supercontig_573:586424-587069	giardia_in_vivo_prox3-9cm	giardia_in_vitro	OK	292.928	834.14	1.50974	2.33159	5e-05	0.000631375	yes	TCONS_00001001	=	XLOC_000958	-	TSS995	supercontig_573:586424-587069	615	-	292.928	87.406	498.45	OK	834.14	367.086	1301.19	OK
GL50803_22543	Hypothetical protein	0.351	TCONS_00003410	XLOC_003255	-	supercontig_579:888159-892847	giardia_in_vivo_prox3-9cm	giardia_in_vitro	OK	74.5223	212.314	1.51046	1.94993	0.00095	0.00802708	yes	TCONS_00003410	=	XLOC_003255	-	TSS3390	supercontig_579:888159-892847	3933	-	74.5223	3.77967	145.265	OK	212.314	105.729	318.899	OK
GL50803_35332	Hypothetical protein	0.350299	TCONS_00000738	XLOC_000708	-	supercontig_573:1106562-1113311	giardia_in_vivo_prox3-9cm	giardia_in_vitro	OK	51.144	146.001	1.51334	2.43297	5e-05	0.000631375	yes	TCONS_00000738	=	XLOC_000708	-	TSS734	supercontig_573:1106562-1113311	4954	-	51.144	16.6434	85.6446	OK	146.001	67.5811	224.421	OK
GL50803_3256	EH domain binding protein epsin 2	0.349573	TCONS_00001749	XLOC_001672	-	supercontig_577:1560038-1561256	giardia_in_vivo_prox3-9cm	giardia_in_vitro	OK	75.3172	215.455	1.51634	2.14457	0.0003	0.00302926	yes	TCONS_00001749	=	XLOC_001672	-	TSS1739	supercontig_577:1560038-1561256	1218	-	75.3172	14.3664	136.268	OK	215.455	96.2946	334.616	OK
GL50803_16235	Kinase	0.349284	TCONS_00001963	XLOC_001875	-	supercontig_577:361564-362776	giardia_in_vivo_prox3-9cm	giardia_in_vitro	OK	141.771	405.89	1.51752	2.58685	5e-05	0.000631375	yes	TCONS_00001963	=	XLOC_001875	-	TSS1951	supercontig_577:361564-362776	1212	-	141.771	50.5198	233.023	OK	405.89	204.136	607.643	OK
GL50803_41942	High cysteine membrane protein Group 6	0.347995	TCONS_00006078	XLOC_005794	-	supercontig_624:257317-259070	giardia_in_vivo_prox3-9cm	giardia_in_vitro	OK	72.2449	207.603	1.52286	2.19923	0.00015	0.00165874	yes	TCONS_00006078	=	XLOC_005794	-	TSS6046	supercontig_624:257317-259070	1728	-	72.2449	13.9512	130.539	OK	207.603	99.6456	315.56	OK
GL50803_32730	Hypothetical protein	0.346974	TCONS_00004028	XLOC_003841	-	supercontig_586:176705-182495	giardia_in_vivo_prox3-9cm	giardia_in_vitro	OK	43.5046	125.383	1.5271	2.47289	5e-05	0.000631375	yes	TCONS_00004028	=	XLOC_003841	-	TSS4006	supercontig_586:176705-182495	5028	-	43.5046	13.3723	73.637	OK	125.383	62.2962	188.47	OK
GL50803_95661	Tubulin tyrosine ligase	0.346385	TCONS_00006002	XLOC_005723	-	supercontig_622:30279-32598	giardia_in_vivo_prox3-9cm	giardia_in_vitro	OK	17.1131	49.4049	1.52956	1.62812	0.00485	0.0297637	yes	TCONS_00006002	=	XLOC_005723	-	TSS5970	supercontig_622:30279-32598	2319	-	17.1131	0	35.8165	OK	49.4049	14.412	84.3979	OK
GL50803_11772	Hypothetical protein	0.346187	TCONS_00000970	XLOC_000930	-	supercontig_573:526084-527317	giardia_in_vivo_prox3-9cm	giardia_in_vitro	OK	49.6592	143.446	1.53038	1.86834	0.0011	0.00906585	yes	TCONS_00000970	=	XLOC_000930	-	TSS964	supercontig_573:526084-527317	1233	-	49.6592	2.87769	96.4406	OK	143.446	52.501	234.391	OK
GL50803_114199	Hypothetical protein	0.346137	TCONS_00003148	XLOC_003008	-	supercontig_579:70925-71843	giardia_in_vivo_prox3-9cm	giardia_in_vitro	OK	75.2475	217.392	1.53058	1.90656	0.0019	0.0141076	yes	TCONS_00003148	=	XLOC_003008	-	TSS3129	supercontig_579:70925-71843	918	-	75.2475	5.38519	145.11	OK	217.392	83.9862	350.797	OK
GL50803_101260	Hypothetical protein	0.345193	TCONS_00000504	XLOC_000487	-	supercontig_573:262309-264073	giardia_in_vivo_prox3-9cm	giardia_in_vitro	OK	33.2037	96.1888	1.53453	1.88556	0.00145	0.01139	yes	TCONS_00000504	=	XLOC_000487	-	TSS502	supercontig_573:262309-264073	1764	-	33.2037	1.91954	64.4879	OK	96.1888	36.4945	155.883	OK
GL50803_112312	Elongation factor 1-alpha	0.341461	TCONS_00005855	XLOC_005583	-	supercontig_608:2855-4184	giardia_in_vivo_prox3-9cm	giardia_in_vitro	OK	77.1315	225.887	1.55021	2.26611	0.00045	0.00425706	yes	TCONS_00005855	=	XLOC_005583	-	TSS5824	supercontig_608:2855-4184	1329	-	77.1315	16.6847	137.578	OK	225.887	105.257	346.517	OK
GL50803_7444	Hypothetical protein	0.338574	TCONS_00004096	XLOC_003908	-	supercontig_586:396428-397532	giardia_in_vivo_prox3-9cm	giardia_in_vitro	OK	111.439	329.142	1.56245	2.28641	5e-05	0.000631375	yes	TCONS_00004096	=	XLOC_003908	-	TSS4074	supercontig_586:396428-397532	1104	-	111.439	24.6905	198.188	OK	329.142	151.436	506.848	OK
GL50803_17577	Hypothetical protein	0.337873	TCONS_00006038	XLOC_005756	-	supercontig_624:91884-95115	giardia_in_vivo_prox3-9cm	giardia_in_vitro	OK	14.5225	42.9821	1.56545	1.80075	0.0019	0.0141076	yes	TCONS_00006038	=	XLOC_005756	-	TSS6006	supercontig_624:91884-95115	3231	-	14.5225	0	29.2362	OK	42.9821	14.9326	71.0315	OK
GL50803_6022	Ribosomal protein S20	0.337829	TCONS_00004593	XLOC_004378	-	supercontig_589:204393-205159	giardia_in_vivo_prox3-9cm	giardia_in_vitro	OK	855.666	2532.84	1.56564	2.29494	5e-05	0.000631375	yes	TCONS_00004593	=	XLOC_004378	-	TSS4566	supercontig_589:204393-205159	381	-	855.666	179.966	1531.37	OK	2532.84	1214.67	3851.01	OK
GL50803_93278	Hypothetical protein	0.33641	TCONS_00003469	XLOC_003312	-	supercontig_579:152791-155959	giardia_in_vivo_prox3-9cm	giardia_in_vitro	OK	17.1893	51.0963	1.57171	1.86305	0.00145	0.01139	yes	TCONS_00003469	=	XLOC_003312	-	TSS3449	supercontig_579:152791-155959	3168	-	17.1893	0.129953	34.2486	OK	51.0963	19.4819	82.7108	OK
GL50803_17054	Acidic ribosomal protein P0	0.336272	TCONS_00000126	XLOC_000121	-	supercontig_571:163154-164135	giardia_in_vivo_prox3-9cm	giardia_in_vitro	OK	1617.07	4808.81	1.5723	2.78989	5e-05	0.000631375	yes	TCONS_00000126	=	XLOC_000121	-	TSS126	supercontig_571:163154-164135	981	-	1617.07	810.167	2423.97	OK	4808.81	1917.94	7699.67	OK
GL50803_114625	Proprotein convertase subtilisin/kexin type 5 precursor	0.336117	TCONS_00001953	XLOC_001865	-	supercontig_577:337092-339490	giardia_in_vivo_prox3-9cm	giardia_in_vitro	OK	27.5842	82.0673	1.57297	1.62346	0.00495	0.0301823	yes	TCONS_00001953	=	XLOC_001865	-	TSS1941	supercontig_577:337092-339490	1737	-	27.5842	0	59.4645	OK	82.0673	25.9018	138.233	OK
GL50803_9270	Dual specificity protein phosphatase CDC14A	0.333595	TCONS_00006210	XLOC_005919	-	supercontig_624:235094-239731	giardia_in_vivo_prox3-9cm	giardia_in_vitro	OK	62.6418	187.778	1.58383	1.75601	0.0031	0.0206485	yes	TCONS_00006210	=	XLOC_005919	-	TSS6178	supercontig_624:235094-239731	1833	-	62.6418	0	132.784	OK	187.778	83.2917	292.265	OK
GL50803_3564	Hypothetical protein	0.332905	TCONS_00003107	XLOC_002970	-	supercontig_578:1531414-1533673	giardia_in_vivo_prox3-9cm	giardia_in_vitro	OK	18.04	54.1896	1.58681	1.66829	0.00265	0.0182268	yes	TCONS_00003107	=	XLOC_002970	-	TSS3088	supercontig_578:1531414-1533673	2259	-	18.04	0	38.0395	OK	54.1896	15.5038	92.8754	OK
GL50803_13922	Hypothetical protein	0.329954	TCONS_00005938	XLOC_005661	-	supercontig_611:43552-46881	giardia_in_vivo_prox3-9cm	giardia_in_vitro	OK	40.9143	124	1.59967	1.82663	0.002	0.0146589	yes	TCONS_00005938	=	XLOC_005661	-	TSS5906	supercontig_611:43552-46881	3264	-	40.9143	0	85.8182	OK	124	59.6426	188.358	OK
GL50803_96399	Spindle pole body protein	0.329162	TCONS_00001508	XLOC_001441	-	supercontig_577:621159-626172	giardia_in_vivo_prox3-9cm	giardia_in_vitro	OK	25.2287	76.6452	1.60313	2.61384	5e-05	0.000631375	yes	TCONS_00001508	=	XLOC_001441	-	TSS1498	supercontig_577:621159-626172	5013	-	25.2287	7.93279	42.5245	OK	76.6452	38.0992	115.191	OK
GL50803_17283	Hypothetical protein	0.326559	TCONS_00002617	XLOC_002501	-	supercontig_578:1082555-1087127	giardia_in_vivo_prox3-9cm	giardia_in_vitro	OK	28.7481	88.0334	1.61458	2.67113	5e-05	0.000631375	yes	TCONS_00002617	=	XLOC_002501	-	TSS2603	supercontig_578:1082555-1087127	4572	-	28.7481	9.39657	48.0997	OK	88.0334	44.1006	131.966	OK
GL50803_31998	Hypothetical protein	0.326066	TCONS_00004728	XLOC_004511	-	supercontig_589:753715-756407	giardia_in_vivo_prox3-9cm	giardia_in_vitro	OK	38.4807	118.015	1.61677	2.18622	0.0003	0.00302926	yes	TCONS_00004728	=	XLOC_004511	-	TSS4701	supercontig_589:753715-756407	2526	-	38.4807	4.5835	72.3779	OK	118.015	56.1192	179.911	OK
GL50803_13133	Hypothetical protein	0.324612	TCONS_00003611	XLOC_003449	-	supercontig_579:627865-629446	giardia_in_vivo_prox3-9cm	giardia_in_vitro	OK	42.6423	131.364	1.62321	2.09511	0.0003	0.00302926	yes	TCONS_00003611	=	XLOC_003449	-	TSS3591	supercontig_579:627865-629446	1581	-	42.6423	4.22363	81.0609	OK	131.364	54.5563	208.171	OK
GL50803_32697	Hypothetical protein	0.324132	TCONS_00004465	XLOC_004253	-	supercontig_589:1127710-1129771	giardia_in_vivo_prox3-9cm	giardia_in_vitro	OK	36.4373	112.415	1.62535	2.1827	0.00015	0.00165874	yes	TCONS_00004465	=	XLOC_004253	-	TSS4439	supercontig_589:1127710-1129771	2061	-	36.4373	4.83342	68.0411	OK	112.415	49.4871	175.343	OK
GL50803_6483	Ribonuclease HI	0.323477	TCONS_00002616	XLOC_002500	-	supercontig_578:1081746-1082478	giardia_in_vivo_prox3-9cm	giardia_in_vitro	OK	39.8203	123.101	1.62827	1.42105	0.0089	0.0477714	yes	TCONS_00002616	=	XLOC_002500	-	TSS2602	supercontig_578:1081746-1082478	732	-	39.8203	0	91.5682	OK	123.101	10.6554	235.547	OK
GL50803_16602	Hypothetical protein	0.322475	TCONS_00001020	XLOC_000976	-	supercontig_573:652203-654552	giardia_in_vivo_prox3-9cm	giardia_in_vitro	OK	25.4777	79.0068	1.63274	2.04938	5e-05	0.000631375	yes	TCONS_00001020	=	XLOC_000976	-	TSS1014	supercontig_573:652203-654552	2349	-	25.4777	1.87955	49.0759	OK	79.0068	31.4759	126.538	OK
GL50803_15046	Ribosomal protein L26	0.321952	TCONS_00006286	XLOC_005988	-	supercontig_624:490118-491365	giardia_in_vivo_prox3-9cm	giardia_in_vitro	OK	1161.32	3607.12	1.63508	2.78518	5e-05	0.000631375	yes	TCONS_00006286	=	XLOC_005988	-	TSS6253	supercontig_624:490118-491365	408	-	1161.32	435	1887.65	OK	3607.12	1728.71	5485.53	OK
GL50803_11990	Hypothetical protein	0.318666	TCONS_00000301	XLOC_000288	-	supercontig_572:428938-429451	giardia_in_vivo_prox3-9cm	giardia_in_vitro	OK	162.366	509.518	1.64988	1.96389	0.00115	0.00936946	yes	TCONS_00000301	=	XLOC_000288	-	TSS300	supercontig_572:428938-429451	513	-	162.366	1.31393	323.418	OK	509.518	198.544	820.491	OK
GL50803_13075	Hypothetical protein	0.318373	TCONS_00001674	XLOC_001601	-	supercontig_577:1263361-1264813	giardia_in_vivo_prox3-9cm	giardia_in_vitro	OK	48.1444	151.22	1.65121	2.17389	5e-05	0.000631375	yes	TCONS_00001674	=	XLOC_001601	-	TSS1664	supercontig_577:1263361-1264813	1452	-	48.1444	5.71754	90.5713	OK	151.22	64.0649	238.375	OK
GL50803_9283	Hypothetical protein	0.318126	TCONS_00002563	XLOC_002448	-	supercontig_578:895677-902919	giardia_in_vivo_prox3-9cm	giardia_in_vitro	OK	16.03	50.3888	1.65233	2.64264	5e-05	0.000631375	yes	TCONS_00002563	=	XLOC_002448	-	TSS2550	supercontig_578:895677-902919	7242	-	16.03	4.7334	27.3265	OK	50.3888	24.9586	75.8189	OK
GL50803_103783	Protein 21.1	0.317233	TCONS_00004974	XLOC_004745	-	supercontig_590:55181-55898	giardia_in_vivo_prox3-9cm	giardia_in_vitro	OK	49.8554	157.157	1.65638	1.6372	0.00815	0.0445434	yes	TCONS_00004974	=	XLOC_004745	-	TSS4946	supercontig_590:55181-55898	717	-	49.8554	0	106.313	OK	157.157	27.1135	287.2	OK
GL50803_5294	Protein F10G7.1	0.316626	TCONS_00000907	XLOC_000870	-	supercontig_573:237788-240269	giardia_in_vivo_prox3-9cm	giardia_in_vitro	OK	35.3009	111.491	1.65914	2.34878	5e-05	0.000631375	yes	TCONS_00000907	=	XLOC_000870	-	TSS901	supercontig_573:237788-240269	2481	-	35.3009	6.2886	64.3133	OK	111.491	52.1276	170.854	OK
GL50803_10708	Hypothetical protein	0.316274	TCONS_00004902	XLOC_004677	-	supercontig_589:1266334-1268377	giardia_in_vivo_prox3-9cm	giardia_in_vitro	OK	49.2869	155.836	1.66075	2.41615	5e-05	0.000631375	yes	TCONS_00004902	=	XLOC_004677	-	TSS4874	supercontig_589:1266334-1268377	2043	-	49.2869	9.85543	88.7183	OK	155.836	75.1757	236.496	OK
GL50803_88556	Hypothetical protein	0.315666	TCONS_00002845	XLOC_002716	-	supercontig_578:271696-272683	giardia_in_vivo_prox3-9cm	giardia_in_vitro	OK	48.6422	154.094	1.66353	1.90717	0.0024	0.0169368	yes	TCONS_00002845	=	XLOC_002716	-	TSS2829	supercontig_578:271696-272683	987	-	48.6422	0	97.5774	OK	154.094	50.7169	257.471	OK
GL50803_17578	Kinase	0.313938	TCONS_00004219	XLOC_004021	-	supercontig_589:269235-272328	giardia_in_vivo_prox3-9cm	giardia_in_vitro	OK	21.2238	67.605	1.67145	2.20005	5e-05	0.000631375	yes	TCONS_00004219	=	XLOC_004021	-	TSS4195	supercontig_589:269235-272328	3093	-	21.2238	2.45993	39.9877	OK	67.605	28.9084	106.302	OK
GL50803_10572	Hypothetical protein	0.31379	TCONS_00003279	XLOC_003134	-	supercontig_579:525486-526464	giardia_in_vivo_prox3-9cm	giardia_in_vitro	OK	46.4713	148.097	1.67214	1.83419	0.00215	0.0155187	yes	TCONS_00003279	=	XLOC_003134	-	TSS3260	supercontig_579:525486-526464	978	-	46.4713	0	95.8778	OK	148.097	46.9021	249.293	OK
GL50803_16967	Kinase	0.313514	TCONS_00000605	XLOC_000585	-	supercontig_573:627911-632171	giardia_in_vivo_prox3-9cm	giardia_in_vitro	OK	31.601	100.796	1.6734	2.78473	5e-05	0.000631375	yes	TCONS_00000605	=	XLOC_000585	-	TSS602	supercontig_573:627911-632171	4260	-	31.601	10.5404	52.6617	OK	100.796	50.4169	151.176	OK
GL50803_14510	Protein 21.1	0.312475	TCONS_00006162	XLOC_005874	-	supercontig_624:55943-58892	giardia_in_vivo_prox3-9cm	giardia_in_vitro	OK	21.3351	68.2778	1.67819	2.16034	5e-05	0.000631375	yes	TCONS_00006162	=	XLOC_005874	-	TSS6130	supercontig_624:55943-58892	2949	-	21.3351	1.94171	40.7284	OK	68.2778	28.8505	107.705	OK
GL50803_16351	Hypothetical protein	0.311536	TCONS_00000684	XLOC_000656	-	supercontig_573:903947-908582	giardia_in_vivo_prox3-9cm	giardia_in_vitro	OK	20.9415	67.2202	1.68253	2.54	5e-05	0.000631375	yes	TCONS_00000684	=	XLOC_000656	-	TSS680	supercontig_573:903947-908582	4635	-	20.9415	5.02388	36.8591	OK	67.2202	32.5824	101.858	OK
GL50803_13797	Kinesin-14	0.309661	TCONS_00001799	XLOC_001720	-	supercontig_577:1944451-1947970	giardia_in_vivo_prox3-9cm	giardia_in_vitro	OK	9.59535	30.9866	1.69124	1.73141	0.00175	0.0132354	yes	TCONS_00001799	=	XLOC_001720	-	TSS1788	supercontig_577:1944451-1947970	3519	-	9.59535	0	20.6364	OK	30.9866	8.86584	53.1074	OK
GL50803_8782	Protein required for cell viability	0.309628	TCONS_00003057	XLOC_002924	-	supercontig_578:1372013-1373723	giardia_in_vivo_prox3-9cm	giardia_in_vitro	OK	24.7864	80.0523	1.69139	1.84236	0.0022	0.0157597	yes	TCONS_00003057	=	XLOC_002924	-	TSS3040	supercontig_578:1372013-1373723	1710	-	24.7864	0	51.5799	OK	80.0523	26.2762	133.829	OK
GL50803_16298	Hypothetical protein	0.309312	TCONS_00000140	XLOC_000134	-	supercontig_571:192764-193178	giardia_in_vivo_prox3-9cm	giardia_in_vitro	OK	719.651	2326.62	1.69287	2.92952	5e-05	0.000631375	yes	TCONS_00000140	=	XLOC_000134	-	TSS139	supercontig_571:192764-193178	414	-	719.651	261.194	1178.11	OK	2326.62	1196.58	3456.66	OK
GL50803_3032	Tryptophanyl-tRNA synthetase	0.308551	TCONS_00000558	XLOC_000539	-	supercontig_573:485147-486437	giardia_in_vivo_prox3-9cm	giardia_in_vitro	OK	80.81	261.902	1.69642	2.31658	5e-05	0.000631375	yes	TCONS_00000558	=	XLOC_000539	-	TSS555	supercontig_573:485147-486437	1290	-	80.81	11.5262	150.094	OK	261.902	119.53	404.275	OK
GL50803_7649	DNA ligase	0.308158	TCONS_00001809	XLOC_001730	-	supercontig_577:1996826-1999259	giardia_in_vivo_prox3-9cm	giardia_in_vitro	OK	37.7235	122.416	1.69826	2.42059	5e-05	0.000631375	yes	TCONS_00001809	=	XLOC_001730	-	TSS1798	supercontig_577:1996826-1999259	2433	-	37.7235	6.79141	68.6556	OK	122.416	58.3815	186.451	OK
GL50803_7270	Hypothetical protein	0.307224	TCONS_00005630	XLOC_005379	-	supercontig_592:1125981-1128132	giardia_in_vivo_prox3-9cm	giardia_in_vitro	OK	18.0818	58.8555	1.70263	1.79469	0.0019	0.0141076	yes	TCONS_00005630	=	XLOC_005379	-	TSS5599	supercontig_592:1125981-1128132	2151	-	18.0818	0	38.3851	OK	58.8555	18.5529	99.1581	OK
GL50803_28651	Dipeptidyl-peptidase I precursor	0.307207	TCONS_00003657	XLOC_003488	-	supercontig_579:818193-819690	giardia_in_vivo_prox3-9cm	giardia_in_vitro	OK	15.7159	51.1574	1.70272	1.43089	0.0055	0.0326616	yes	TCONS_00003657	=	XLOC_003488	-	TSS3636	supercontig_579:818193-819690	1497	-	15.7159	0	37.2576	OK	51.1574	4.19962	98.1152	OK
GL50803_4587	Hypothetical protein	0.306796	TCONS_00001446	XLOC_001382	-	supercontig_577:393495-396673	giardia_in_vivo_prox3-9cm	giardia_in_vitro	OK	26.5099	86.409	1.70465	1.81071	0.00245	0.0172044	yes	TCONS_00001446	=	XLOC_001382	-	TSS1437	supercontig_577:393495-396673	2544	-	26.5099	0	57.4078	OK	86.409	35.6685	137.149	OK
GL50803_16525	Ribosomal protein L3	0.305438	TCONS_00005893	XLOC_005620	-	supercontig_611:71612-73961	giardia_in_vivo_prox3-9cm	giardia_in_vitro	OK	339.904	1112.84	1.71105	2.43788	5e-05	0.000631375	yes	TCONS_00005893	=	XLOC_005620	-	TSS5862	supercontig_611:71612-73961	1140	-	339.904	64.9913	614.817	OK	1112.84	510.929	1714.76	OK
GL50803_93356	Hypothetical protein	0.305366	TCONS_00005633	XLOC_005382	-	supercontig_592:1135478-1137659	giardia_in_vivo_prox3-9cm	giardia_in_vitro	OK	25.9934	85.1221	1.71139	2.10007	0.0006	0.00540665	yes	TCONS_00005633	=	XLOC_005382	-	TSS5602	supercontig_592:1135478-1137659	2181	-	25.9934	1.12452	50.8622	OK	85.1221	33.9834	136.261	OK
GL50803_16312	Hypothetical protein	0.301952	TCONS_00000087	XLOC_000083	-	supercontig_571:287291-290243	giardia_in_vivo_prox3-9cm	giardia_in_vitro	OK	22.0981	73.1842	1.72761	2.2787	0.00015	0.00165874	yes	TCONS_00000087	=	XLOC_000083	-	TSS87	supercontig_571:287291-290243	2952	-	22.0981	2.52832	41.6679	OK	73.1842	31.7594	114.609	OK
GL50803_16265	Ribosomal protein S3a	0.301446	TCONS_00004007	XLOC_003822	-	supercontig_586:63111-63858	giardia_in_vivo_prox3-9cm	giardia_in_vitro	OK	751.803	2493.99	1.73003	3.29663	5e-05	0.000631375	yes	TCONS_00004007	=	XLOC_003822	-	TSS3985	supercontig_586:63111-63858	747	-	751.803	351.864	1151.74	OK	2493.99	1256.32	3731.65	OK
GL50803_7007	Hypothetical protein	0.300981	TCONS_00000454	XLOC_000439	-	supercontig_573:78543-78804	giardia_in_vivo_prox3-9cm	giardia_in_vitro	OK	518.572	1722.94	1.73225	2.53263	0.0013	0.0104128	yes	TCONS_00000454	=	XLOC_000439	-	TSS453	supercontig_573:78543-78804	261	-	518.572	174.788	862.356	OK	1722.94	554.931	2890.94	OK
GL50803_34141	Nin one binding protein-like protein	0.299691	TCONS_00006159	XLOC_005871	-	supercontig_624:38680-40066	giardia_in_vivo_prox3-9cm	giardia_in_vitro	OK	51.45	171.677	1.73845	2.2915	5e-05	0.000631375	yes	TCONS_00006159	=	XLOC_005871	-	TSS6127	supercontig_624:38680-40066	1386	-	51.45	5.8012	97.0989	OK	171.677	74.7293	268.625	OK
GL50803_10219	Protein 21.1	0.299486	TCONS_00003235	XLOC_003092	-	supercontig_579:369681-373974	giardia_in_vivo_prox3-9cm	giardia_in_vitro	OK	20.1764	67.3702	1.73944	2.4472	5e-05	0.000631375	yes	TCONS_00003235	=	XLOC_003092	-	TSS3216	supercontig_579:369681-373974	4293	-	20.1764	3.37097	36.9819	OK	67.3702	31.902	102.838	OK
GL50803_13227	Hypothetical protein	0.297031	TCONS_00000955	XLOC_000917	-	supercontig_573:484323-485082	giardia_in_vivo_prox3-9cm	giardia_in_vitro	OK	46.2852	155.826	1.75131	1.6874	0.00905	0.0483941	yes	TCONS_00000955	=	XLOC_000917	-	TSS949	supercontig_573:484323-485082	759	-	46.2852	0	102.746	OK	155.826	36.9319	274.72	OK
GL50803_9824	Proteasome subunit beta type 9 precursor	0.295712	TCONS_00001102	XLOC_001057	-	supercontig_573:991699-992365	giardia_in_vivo_prox3-9cm	giardia_in_vitro	OK	88.3937	298.918	1.75773	2.18452	0.00125	0.0100975	yes	TCONS_00001102	=	XLOC_001057	-	TSS1096	supercontig_573:991699-992365	666	-	88.3937	7.55228	169.235	OK	298.918	108.027	489.809	OK
GL50803_112112	Hypothetical protein	0.293942	TCONS_00001623	XLOC_001550	-	supercontig_577:1055897-1059560	giardia_in_vivo_prox3-9cm	giardia_in_vitro	OK	23.3588	79.4674	1.7664	2.53407	5e-05	0.000631375	yes	TCONS_00001623	=	XLOC_001550	-	TSS1613	supercontig_577:1055897-1059560	3663	-	23.3588	4.3806	42.337	OK	79.4674	37.8933	121.041	OK
GL50803_8880	Hypothetical protein	0.293036	TCONS_00004366	XLOC_004159	-	supercontig_589:800007-801834	giardia_in_vivo_prox3-9cm	giardia_in_vitro	OK	23.3179	79.5735	1.77085	1.91917	0.0013	0.0104128	yes	TCONS_00004366	=	XLOC_004159	-	TSS4340	supercontig_589:800007-801834	1827	-	23.3179	0	48.691	OK	79.5735	26.064	133.083	OK
GL50803_14171	Ribosomal protein L37	0.290137	TCONS_00000643	XLOC_000621	-	supercontig_573:778474-778744	giardia_in_vivo_prox3-9cm	giardia_in_vitro	OK	1432.06	4935.8	1.78519	3.64278	5e-05	0.000631375	yes	TCONS_00000643	=	XLOC_000621	-	TSS639	supercontig_573:778474-778744	270	-	1432.06	777.51	2086.62	OK	4935.8	2454.95	7416.64	OK
GL50803_11497	Hypothetical protein	0.288902	TCONS_00003458	XLOC_003301	-	supercontig_579:125066-127886	giardia_in_vivo_prox3-9cm	giardia_in_vitro	OK	16.6144	57.5087	1.79134	1.94226	0.00175	0.0132354	yes	TCONS_00003458	=	XLOC_003301	-	TSS3438	supercontig_579:125066-127886	2820	-	16.6144	0	35.1919	OK	57.5087	21.849	93.1684	OK
GL50803_14091	Ribosomal protein L14	0.287429	TCONS_00004591	XLOC_004377	-	supercontig_589:203932-204328	giardia_in_vivo_prox3-9cm	giardia_in_vitro	OK	1467.49	5105.58	1.79872	3.43846	5e-05	0.000631375	yes	TCONS_00004591	=	XLOC_004377	-	TSS4564	supercontig_589:203932-204328	396	-	1467.49	680.098	2254.89	OK	5105.58	2614.73	7596.43	OK
GL50803_114623	Hypothetical protein	0.285599	TCONS_00001950	XLOC_001863	-	supercontig_577:333889-335158	giardia_in_vivo_prox3-9cm	giardia_in_vitro	OK	231.996	812.314	1.80794	3.383	5e-05	0.000631375	yes	TCONS_00001950	=	XLOC_001863	-	TSS1938	supercontig_577:333889-335158	1269	-	231.996	101.588	362.404	OK	812.314	420.289	1204.34	OK
GL50803_7615	DNA topoisomerase III	0.284436	TCONS_00004318	XLOC_004112	-	supercontig_589:623202-625893	giardia_in_vivo_prox3-9cm	giardia_in_vitro	OK	15.9744	56.1616	1.81383	1.9873	0.0011	0.00906585	yes	TCONS_00004318	=	XLOC_004112	-	TSS4292	supercontig_589:623202-625893	2691	-	15.9744	0	33.4434	OK	56.1616	20.4181	91.9052	OK
GL50803_11700	Hypothetical protein	0.28418	TCONS_00002443	XLOC_002330	-	supercontig_578:123792-125496	giardia_in_vivo_prox3-9cm	giardia_in_vitro	OK	35.944	126.483	1.81511	2.15075	0.0002	0.00214501	yes	TCONS_00002443	=	XLOC_002330	-	TSS2430	supercontig_578:123792-125496	1704	-	35.944	0	72.5594	OK	126.483	53.704	199.261	OK
GL50803_5879	Protein 21.1	0.282741	TCONS_00003817	XLOC_003641	-	supercontig_581:150673-154501	giardia_in_vivo_prox3-9cm	giardia_in_vitro	OK	11.622	41.1048	1.82245	1.9781	0.00115	0.00936946	yes	TCONS_00003817	=	XLOC_003641	-	TSS3796	supercontig_581:150673-154501	3828	-	11.622	0	24.4943	OK	41.1048	14.9609	67.2488	OK
GL50803_101339	FKBP-type peptidyl-prolyl cis-trans isomerase	0.281002	TCONS_00003814	XLOC_003638	-	supercontig_581:106004-106652	giardia_in_vivo_prox3-9cm	giardia_in_vitro	OK	154.711	550.569	1.83135	2.63103	5e-05	0.000631375	yes	TCONS_00003814	=	XLOC_003638	-	TSS3793	supercontig_581:106004-106652	648	-	154.711	30.7584	278.663	OK	550.569	254.484	846.653	OK
GL50803_13156	Eukaryotic initiation factor 4A	0.279681	TCONS_00001869	XLOC_001786	-	supercontig_577:109382-110669	giardia_in_vivo_prox3-9cm	giardia_in_vitro	OK	23.3563	83.5106	1.83814	1.69834	0.0066	0.037738	yes	TCONS_00001869	=	XLOC_001786	-	TSS1858	supercontig_577:109382-110669	1287	-	23.3563	0	53.6775	OK	83.5106	20.6873	146.334	OK
GL50803_17280	Hypothetical protein	0.278802	TCONS_00002985	XLOC_002853	-	supercontig_578:1068728-1069619	giardia_in_vivo_prox3-9cm	giardia_in_vitro	OK	51.9481	186.326	1.84269	1.98778	0.0005	0.00463008	yes	TCONS_00002985	=	XLOC_002853	-	TSS2968	supercontig_578:1068728-1069619	891	-	51.9481	0	108.937	OK	186.326	61.609	311.044	OK
GL50803_16039	Hypothetical protein	0.278099	TCONS_00005546	XLOC_005297	-	supercontig_592:800970-803517	giardia_in_vivo_prox3-9cm	giardia_in_vitro	OK	25.0184	89.9623	1.84633	2.40295	5e-05	0.000631375	yes	TCONS_00005546	=	XLOC_005297	-	TSS5516	supercontig_592:800970-803517	2547	-	25.0184	2.3324	47.7044	OK	89.9623	39.6831	140.242	OK
GL50803_115239	Translation initiation factor IF-2	0.276715	TCONS_00001500	XLOC_001433	-	supercontig_577:579810-582591	giardia_in_vivo_prox3-9cm	giardia_in_vitro	OK	17.6756	63.8766	1.85353	2.21038	0.00015	0.00165874	yes	TCONS_00001500	=	XLOC_001433	-	TSS1490	supercontig_577:579810-582591	2781	-	17.6756	0.0914498	35.2598	OK	63.8766	25.4606	102.293	OK
GL50803_14615	Hypothetical protein	0.276181	TCONS_00000088	XLOC_000084	-	supercontig_571:293132-295550	giardia_in_vivo_prox3-9cm	giardia_in_vitro	OK	11.5233	41.7238	1.85631	1.67669	0.0049	0.0300059	yes	TCONS_00000088	=	XLOC_000084	-	TSS88	supercontig_571:293132-295550	2418	-	11.5233	0	26.9073	OK	41.7238	10.1308	73.3168	OK
GL50803_8445	Kinase	0.27536	TCONS_00005996	XLOC_005717	-	supercontig_622:17436-19230	giardia_in_vivo_prox3-9cm	giardia_in_vitro	OK	57.8181	209.973	1.86061	2.77117	5e-05	0.000631375	yes	TCONS_00005996	=	XLOC_005717	-	TSS5964	supercontig_622:17436-19230	1794	-	57.8181	12.7585	102.878	OK	209.973	103.115	316.832	OK
GL50803_14481	Hypothetical protein	0.27479	TCONS_00002219	XLOC_002116	-	supercontig_577:1279764-1280169	giardia_in_vivo_prox3-9cm	giardia_in_vitro	OK	277.777	1010.87	1.8636	2.65414	0.00045	0.00425706	yes	TCONS_00002219	=	XLOC_002116	-	TSS2207	supercontig_577:1279764-1280169	405	-	277.777	57.2423	498.312	OK	1010.87	441.586	1580.15	OK
GL50803_3157	Hypothetical protein	0.274154	TCONS_00006314	XLOC_006013	-	supercontig_627:40328-42404	giardia_in_vivo_prox3-9cm	giardia_in_vitro	OK	12.7397	46.4691	1.86694	1.705	0.00355	0.0230791	yes	TCONS_00006314	=	XLOC_006013	-	TSS6281	supercontig_627:40328-42404	2076	-	12.7397	0	29.4696	OK	46.4691	11.088	81.8502	OK
GL50803_13512	TFIIH P34	0.273464	TCONS_00003086	XLOC_002951	-	supercontig_578:1454886-1455726	giardia_in_vivo_prox3-9cm	giardia_in_vitro	OK	29.8092	109.006	1.87058	1.6464	0.0025	0.0174479	yes	TCONS_00003086	=	XLOC_002951	-	TSS3069	supercontig_578:1454886-1455726	840	-	29.8092	0	69.6427	OK	109.006	18.1204	199.892	OK
GL50803_28699	Hypothetical protein	0.27297	TCONS_00003755	XLOC_003581	-	supercontig_581:142457-143159	giardia_in_vivo_prox3-9cm	giardia_in_vitro	OK	51.3579	188.145	1.87319	1.78748	0.00595	0.0348255	yes	TCONS_00003755	=	XLOC_003581	-	TSS3734	supercontig_581:142457-143159	702	-	51.3579	0	115.026	OK	188.145	45.6378	330.653	OK
GL50803_7679	Protein 21.1	0.272509	TCONS_00006163	XLOC_005875	-	supercontig_624:58953-61125	giardia_in_vivo_prox3-9cm	giardia_in_vitro	OK	33.6333	123.421	1.87563	2.48986	5e-05	0.000631375	yes	TCONS_00006163	=	XLOC_005875	-	TSS6131	supercontig_624:58953-61125	2172	-	33.6333	3.5249	63.7417	OK	123.421	57.0488	189.793	OK
GL50803_14841	Phosphoglycolate phosphatase	0.271994	TCONS_00003954	XLOC_003773	-	supercontig_586:336766-337459	giardia_in_vivo_prox3-9cm	giardia_in_vitro	OK	54.1059	198.923	1.87835	1.8318	0.0053	0.0318391	yes	TCONS_00003954	=	XLOC_003773	-	TSS3933	supercontig_586:336766-337459	693	-	54.1059	0	120.158	OK	198.923	54.0522	343.794	OK
GL50803_10311	Ornithine carbamoyltransferase	0.268755	TCONS_00005165	XLOC_004934	-	supercontig_592:629013-629997	giardia_in_vivo_prox3-9cm	giardia_in_vitro	OK	3169.7	11794	1.89564	2.70545	5e-05	0.000631375	yes	TCONS_00005165	=	XLOC_004934	-	TSS5137	supercontig_592:629013-629997	984	-	3169.7	1387.8	4951.59	OK	11794	2451.61	21136.5	OK
GL50803_13561	Translation elongation factor	0.268653	TCONS_00000296	XLOC_000284	-	supercontig_572:409383-411420	giardia_in_vivo_prox3-9cm	giardia_in_vitro	OK	1074.71	4000.37	1.89619	3.37914	5e-05	0.000631375	yes	TCONS_00000296	=	XLOC_000284	-	TSS295	supercontig_572:409383-411420	663	-	1074.71	461.293	1688.13	OK	4000.37	1885.97	6114.77	OK
GL50803_33689	Dipeptidyl-peptidase III	0.267797	TCONS_00005332	XLOC_005091	-	supercontig_592:1169352-1171458	giardia_in_vivo_prox3-9cm	giardia_in_vitro	OK	14.8566	55.477	1.90079	1.65555	0.0075	0.0416301	yes	TCONS_00005332	=	XLOC_005091	-	TSS5302	supercontig_592:1169352-1171458	2106	-	14.8566	0	36.0499	OK	55.477	16.3132	94.6409	OK
GL50803_11749	Hypothetical protein	0.267773	TCONS_00000978	XLOC_000937	-	supercontig_573:548783-549467	giardia_in_vivo_prox3-9cm	giardia_in_vitro	OK	47.9981	179.249	1.90092	1.9055	0.0022	0.0157597	yes	TCONS_00000978	=	XLOC_000937	-	TSS972	supercontig_573:548783-549467	684	-	47.9981	0	103.322	OK	179.249	42.2606	316.238	OK
GL50803_17056	Ribosomal protein L9	0.266105	TCONS_00000043	XLOC_000041	-	supercontig_571:166207-166808	giardia_in_vivo_prox3-9cm	giardia_in_vitro	OK	421.526	1584.06	1.90993	3.09326	5e-05	0.000631375	yes	TCONS_00000043	=	XLOC_000041	-	TSS43	supercontig_571:166207-166808	558	-	421.526	133.526	709.527	OK	1584.06	767.282	2400.83	OK
GL50803_12220	Hydrolase	0.265955	TCONS_00005725	XLOC_005466	-	supercontig_603:97955-98642	giardia_in_vivo_prox3-9cm	giardia_in_vitro	OK	85.4237	321.196	1.91074	2.17698	0.0011	0.00906585	yes	TCONS_00005725	=	XLOC_005466	-	TSS5694	supercontig_603:97955-98642	687	-	85.4237	0	175.194	OK	321.196	124.207	518.185	OK
GL50803_12057	Gamma tubulin ring complex	0.264983	TCONS_00006108	XLOC_005824	-	supercontig_624:397547-400226	giardia_in_vivo_prox3-9cm	giardia_in_vitro	OK	10.959	41.3574	1.91603	1.73444	0.00535	0.0320381	yes	TCONS_00006108	=	XLOC_005824	-	TSS6076	supercontig_624:397547-400226	2679	-	10.959	0	25.8047	OK	41.3574	11.8166	70.8982	OK
GL50803_13964	Kinase	0.264172	TCONS_00005346	XLOC_005104	-	supercontig_592:3304-4762	giardia_in_vivo_prox3-9cm	giardia_in_vitro	OK	19.0151	71.9801	1.92045	1.79204	0.00415	0.0262311	yes	TCONS_00005346	=	XLOC_005104	-	TSS5316	supercontig_592:3304-4762	1458	-	19.0151	0	43.3977	OK	71.9801	17.9777	125.983	OK
GL50803_8058	Hypothetical protein	0.262927	TCONS_00000189	XLOC_000182	-	supercontig_572:36616-38356	giardia_in_vivo_prox3-9cm	giardia_in_vitro	OK	23.9641	91.1437	1.92727	2.1294	0.0005	0.00463008	yes	TCONS_00000189	=	XLOC_000182	-	TSS188	supercontig_572:36616-38356	1740	-	23.9641	0	49.8936	OK	91.1437	33.2467	149.041	OK
GL50803_7243	Encystation-specific secretory granule protein-1	0.262652	TCONS_00000385	XLOC_000372	-	supercontig_572:281964-284583	giardia_in_vivo_prox3-9cm	giardia_in_vitro	OK	24.0622	91.6124	1.92878	2.5172	5e-05	0.000631375	yes	TCONS_00000385	=	XLOC_000372	-	TSS384	supercontig_572:281964-284583	2619	-	24.0622	2.21451	45.9098	OK	91.6124	41.1065	142.118	OK
GL50803_31309	Serine/threonine protein phosphatase 5	0.262575	TCONS_00004849	XLOC_004624	-	supercontig_589:1108001-1110182	giardia_in_vivo_prox3-9cm	giardia_in_vitro	OK	26.492	100.893	1.9292	2.3973	0.0001	0.00117181	yes	TCONS_00004849	=	XLOC_004624	-	TSS4821	supercontig_589:1108001-1110182	2181	-	26.492	1.03624	51.9478	OK	100.893	43.7058	158.081	OK
GL50803_10879	Hypothetical protein	0.262246	TCONS_00002158	XLOC_002055	-	supercontig_577:966318-968778	giardia_in_vivo_prox3-9cm	giardia_in_vitro	OK	9.08078	34.6269	1.931	1.64941	0.0022	0.0157597	yes	TCONS_00002158	=	XLOC_002055	-	TSS2146	supercontig_577:966318-968778	2460	-	9.08078	0	21.7818	OK	34.6269	6.12017	63.1336	OK
GL50803_32470	Hypothetical protein	0.261887	TCONS_00004637	XLOC_004421	-	supercontig_589:373014-373576	giardia_in_vivo_prox3-9cm	giardia_in_vitro	OK	722.187	2757.63	1.93298	2.17299	5e-05	0.000631375	yes	TCONS_00004637	=	XLOC_004421	-	TSS4610	supercontig_589:373014-373576	381	-	722.187	12.1729	1432.2	OK	2757.63	704.818	4810.44	OK
GL50803_14620	Ribosomal protein S6	0.261779	TCONS_00000310	XLOC_000297	-	supercontig_572:33905-34755	giardia_in_vivo_prox3-9cm	giardia_in_vitro	OK	1843.53	7042.32	1.93358	3.03198	5e-05	0.000631375	yes	TCONS_00000310	=	XLOC_000297	-	TSS309	supercontig_572:33905-34755	747	-	1843.53	652.37	3034.7	OK	7042.32	2792.88	11291.8	OK
GL50803_14614	Eukaryotic translation initiation factor 5A	0.261535	TCONS_00000167	XLOC_000160	-	supercontig_571:290259-290709	giardia_in_vivo_prox3-9cm	giardia_in_vitro	OK	750.691	2870.33	1.93493	3.51039	5e-05	0.000631375	yes	TCONS_00000167	=	XLOC_000160	-	TSS166	supercontig_571:290259-290709	450	-	750.691	305.879	1195.5	OK	2870.33	1485.45	4255.21	OK
GL50803_10450	FKBP-type peptidyl-prolyl cis-trans isomerase	0.260791	TCONS_00000251	XLOC_000243	-	supercontig_572:242390-242720	giardia_in_vivo_prox3-9cm	giardia_in_vitro	OK	262.238	1005.55	1.93904	2.03758	0.00055	0.00506018	yes	TCONS_00000251	=	XLOC_000243	-	TSS250	supercontig_572:242390-242720	330	-	262.238	0	560.492	OK	1005.55	333.35	1677.76	OK
GL50803_5615	Hypothetical protein	0.256449	TCONS_00005406	XLOC_005163	-	supercontig_592:240590-241649	giardia_in_vivo_prox3-9cm	giardia_in_vitro	OK	39.17	152.74	1.96326	2.09634	0.0003	0.00302926	yes	TCONS_00005406	=	XLOC_005163	-	TSS5376	supercontig_592:240590-241649	1059	-	39.17	0	83.1606	OK	152.74	53.2509	252.23	OK
GL50803_22808	Histidyl-tRNA synthetase	0.255507	TCONS_00000204	XLOC_000196	-	supercontig_572:74753-77639	giardia_in_vivo_prox3-9cm	giardia_in_vitro	OK	32.8424	128.538	1.96856	2.94333	5e-05	0.000631375	yes	TCONS_00000204	=	XLOC_000196	-	TSS203	supercontig_572:74753-77639	2886	-	32.8424	7.32817	58.3567	OK	128.538	63.4846	193.591	OK
GL50803_14916	Kinase	0.253798	TCONS_00006211	XLOC_005920	-	supercontig_624:242943-245274	giardia_in_vivo_prox3-9cm	giardia_in_vitro	OK	14.4077	56.7683	1.97825	1.76983	0.00595	0.0348255	yes	TCONS_00006211	=	XLOC_005920	-	TSS6179	supercontig_624:242943-245274	2331	-	14.4077	0	34.5322	OK	56.7683	18.6838	94.8529	OK
GL50803_27602	Hypothetical protein	0.253255	TCONS_00000487	XLOC_000471	-	supercontig_573:196016-198554	giardia_in_vivo_prox3-9cm	giardia_in_vitro	OK	17.4656	68.9644	1.98133	2.19824	0.0005	0.00463008	yes	TCONS_00000487	=	XLOC_000471	-	TSS485	supercontig_573:196016-198554	2538	-	17.4656	0	36.5488	OK	68.9644	27.1599	110.769	OK
GL50803_3903	Protein 21.1	0.251817	TCONS_00006032	XLOC_005750	-	supercontig_624:74699-79136	giardia_in_vivo_prox3-9cm	giardia_in_vitro	OK	16.7579	66.5478	1.98955	2.81387	5e-05	0.000631375	yes	TCONS_00006032	=	XLOC_005750	-	TSS6000	supercontig_624:74699-79136	4437	-	16.7579	2.8335	30.6822	OK	66.5478	31.9471	101.148	OK
GL50803_14070	Kinesin-like protein	0.250737	TCONS_00003327	XLOC_003176	-	supercontig_579:636428-638810	giardia_in_vivo_prox3-9cm	giardia_in_vitro	OK	28.0003	111.672	1.99575	2.44255	0.00015	0.00165874	yes	TCONS_00003327	=	XLOC_003176	-	TSS3307	supercontig_579:636428-638810	2382	-	28.0003	0.0837542	55.9168	OK	111.672	51.6373	171.706	OK
GL50803_14507	Hypothetical protein	0.250302	TCONS_00006022	XLOC_005740	-	supercontig_624:43911-45078	giardia_in_vivo_prox3-9cm	giardia_in_vitro	OK	19.3741	77.4029	1.99826	1.71356	0.00185	0.0139178	yes	TCONS_00006022	=	XLOC_005740	-	TSS5990	supercontig_624:43911-45078	1167	-	19.3741	0	46.471	OK	77.4029	14.6475	140.158	OK
GL50803_16940	Hypothetical protein	0.249637	TCONS_00005507	XLOC_005258	-	supercontig_592:626904-627840	giardia_in_vivo_prox3-9cm	giardia_in_vitro	OK	54.2846	217.454	2.0021	2.25012	0.0005	0.00463008	yes	TCONS_00005507	=	XLOC_005258	-	TSS5477	supercontig_592:626904-627840	936	-	54.2846	0	112.545	OK	217.454	85.242	349.666	OK
GL50803_114218	Gamma tubulin	0.245232	TCONS_00003131	XLOC_002993	-	supercontig_579:3928-5404	giardia_in_vivo_prox3-9cm	giardia_in_vitro	OK	20.9494	85.4269	2.02778	1.88394	0.00335	0.0220303	yes	TCONS_00003131	=	XLOC_002993	-	TSS3112	supercontig_579:3928-5404	1476	-	20.9494	0	48.4412	OK	85.4269	24.7583	146.096	OK
GL50803_102455	Kinesin-6	0.240919	TCONS_00004207	XLOC_004011	-	supercontig_589:242887-246472	giardia_in_vivo_prox3-9cm	giardia_in_vitro	OK	27.1773	112.807	2.05338	3.1485	5e-05	0.000631375	yes	TCONS_00004207	=	XLOC_004011	-	TSS4183	supercontig_589:242887-246472	3585	-	27.1773	6.69856	47.6561	OK	112.807	56.447	169.167	OK
GL50803_34093	Hypothetical protein	0.23891	TCONS_00004151	XLOC_003959	-	supercontig_589:74005-74239	giardia_in_vivo_prox3-9cm	giardia_in_vitro	OK	775.928	3247.78	2.06546	3.43717	0.0004	0.00389402	yes	TCONS_00004151	=	XLOC_003959	-	TSS4128	supercontig_589:74005-74239	234	-	775.928	336.254	1215.6	OK	3247.78	1264.54	5231.02	OK
GL50803_16760	Phenylalanyl-tRNA synthetase beta chain	0.238245	TCONS_00000426	XLOC_000412	-	supercontig_572:411548-415679	giardia_in_vivo_prox3-9cm	giardia_in_vitro	OK	55.5981	233.365	2.06948	2.44326	5e-05	0.000631375	yes	TCONS_00000426	=	XLOC_000412	-	TSS425	supercontig_572:411548-415679	1770	-	55.5981	0	113.113	OK	233.365	103.719	363.011	OK
GL50803_17090	Giardia trophozoite antigen GTA-1	0.237697	TCONS_00001620	XLOC_001547	-	supercontig_577:1050760-1054237	giardia_in_vivo_prox3-9cm	giardia_in_vitro	OK	393.676	1656.21	2.0728	1.66137	0.0068	0.0386487	yes	TCONS_00001620	=	XLOC_001547	-	TSS1610	supercontig_577:1050760-1054237	546	-	393.676	0	1021.3	OK	1656.21	545.316	2767.1	OK
GL50803_23004	Hypothetical protein	0.237198	TCONS_00001130	XLOC_001084	-	supercontig_573:1088092-1088584	giardia_in_vivo_prox3-9cm	giardia_in_vitro	OK	226.166	953.49	2.07584	2.76071	5e-05	0.000631375	yes	TCONS_00001130	=	XLOC_001084	-	TSS1124	supercontig_573:1088092-1088584	492	-	226.166	22.2125	430.119	OK	953.49	454.982	1452	OK
GL50803_24452	Hypothetical protein	0.236862	TCONS_00003172	XLOC_003031	-	supercontig_579:166303-167011	giardia_in_vivo_prox3-9cm	giardia_in_vitro	OK	37.0839	156.563	2.07787	1.84159	0.001	0.00833821	yes	TCONS_00003172	=	XLOC_003031	-	TSS3153	supercontig_579:166303-167011	708	-	37.0839	0	86.4691	OK	156.563	28.1103	285.015	OK
GL50803_114546	Hypothetical protein	0.234061	TCONS_00000437	XLOC_000423	-	supercontig_572:433171-434197	giardia_in_vivo_prox3-9cm	giardia_in_vitro	OK	28.2376	120.642	2.09504	1.97403	0.0021	0.0152156	yes	TCONS_00000437	=	XLOC_000423	-	TSS436	supercontig_572:433171-434197	1026	-	28.2376	0	64.4254	OK	120.642	33.4545	207.829	OK
GL50803_17347	Hypothetical protein	0.231218	TCONS_00003334	XLOC_003182	-	supercontig_579:651622-652243	giardia_in_vivo_prox3-9cm	giardia_in_vitro	OK	53.4845	231.316	2.11267	2.16818	0.0014	0.011089	yes	TCONS_00003334	=	XLOC_003182	-	TSS3314	supercontig_579:651622-652243	621	-	53.4845	0	114.263	OK	231.316	62.3918	400.24	OK
GL50803_16751	Hypothetical protein	0.229271	TCONS_00005335	XLOC_005094	-	supercontig_592:1189761-1191462	giardia_in_vivo_prox3-9cm	giardia_in_vitro	OK	63.2094	275.697	2.12487	2.53431	0.00015	0.00165874	yes	TCONS_00005335	=	XLOC_005094	-	TSS5305	supercontig_592:1189761-1191462	1701	-	63.2094	0	129.33	OK	275.697	135.991	415.403	OK
GL50803_6725	Hypothetical protein	0.224709	TCONS_00002917	XLOC_002786	-	supercontig_578:799616-802277	giardia_in_vivo_prox3-9cm	giardia_in_vitro	OK	22.0977	98.3393	2.15387	2.78431	5e-05	0.000631375	yes	TCONS_00002917	=	XLOC_002786	-	TSS2900	supercontig_578:799616-802277	2661	-	22.0977	1.61765	42.5778	OK	98.3393	45.2824	151.396	OK
GL50803_13791	ATP-dependent RNA helicase	0.223943	TCONS_00004879	XLOC_004654	-	supercontig_589:1200917-1202795	giardia_in_vivo_prox3-9cm	giardia_in_vitro	OK	23.7836	106.204	2.15879	2.40486	5e-05	0.000631375	yes	TCONS_00004879	=	XLOC_004654	-	TSS4851	supercontig_589:1200917-1202795	1878	-	23.7836	0	49.8739	OK	106.204	43.7991	168.608	OK
GL50803_3490	Kinase	0.222911	TCONS_00001803	XLOC_001724	-	supercontig_577:1977228-1979463	giardia_in_vivo_prox3-9cm	giardia_in_vitro	OK	28.023	125.714	2.16546	2.84927	5e-05	0.000631375	yes	TCONS_00001803	=	XLOC_001724	-	TSS1792	supercontig_577:1977228-1979463	2235	-	28.023	2.52889	53.5172	OK	125.714	58.9087	192.52	OK
GL50803_11040	Kinase	0.222163	TCONS_00005539	XLOC_005290	-	supercontig_592:762809-763775	giardia_in_vivo_prox3-9cm	giardia_in_vitro	OK	12.2404	55.0966	2.17031	1.48436	0.0071	0.0399946	yes	TCONS_00005539	=	XLOC_005290	-	TSS5509	supercontig_592:762809-763775	966	-	12.2404	0	33.6763	OK	55.0966	0	111.327	OK
GL50803_9427	Hypothetical protein	0.221568	TCONS_00005305	XLOC_005066	-	supercontig_592:1044875-1045412	giardia_in_vivo_prox3-9cm	giardia_in_vitro	OK	28.4232	128.282	2.17417	1.64925	0.00885	0.0475479	yes	TCONS_00005305	=	XLOC_005066	-	TSS5275	supercontig_592:1044875-1045412	537	-	28.4232	0	71.6575	OK	128.282	0	258.228	OK
GL50803_22855	Hypothetical protein	0.221032	TCONS_00004009	XLOC_003824	-	supercontig_586:75614-76928	giardia_in_vivo_prox3-9cm	giardia_in_vitro	OK	70.355	318.302	2.17767	3.15875	5e-05	0.000631375	yes	TCONS_00004009	=	XLOC_003824	-	TSS3987	supercontig_586:75614-76928	1314	-	70.355	13.2572	127.453	OK	318.302	157.641	478.963	OK
GL50803_10423	Hypothetical protein	0.22058	TCONS_00004752	XLOC_004535	-	supercontig_589:839338-839809	giardia_in_vivo_prox3-9cm	giardia_in_vitro	OK	93.0997	422.068	2.18063	2.31525	0.00145	0.01139	yes	TCONS_00004752	=	XLOC_004535	-	TSS4725	supercontig_589:839338-839809	471	-	93.0997	0	196.461	OK	422.068	132.026	712.11	OK
GL50803_16425	Kinesin-5	0.218559	TCONS_00003486	XLOC_003328	-	supercontig_579:191150-194351	giardia_in_vivo_prox3-9cm	giardia_in_vitro	OK	13.2388	60.5732	2.1939	2.40317	0.00015	0.00165874	yes	TCONS_00003486	=	XLOC_003328	-	TSS3466	supercontig_579:191150-194351	3201	-	13.2388	0	28.1029	OK	60.5732	25.1968	95.9497	OK
GL50803_17385	Hypothetical protein	0.21066	TCONS_00000629	XLOC_000609	-	supercontig_573:748506-750771	giardia_in_vivo_prox3-9cm	giardia_in_vitro	OK	11.3979	54.1057	2.24701	2.10512	0.001	0.00833821	yes	TCONS_00000629	=	XLOC_000609	-	TSS626	supercontig_573:748506-750771	2265	-	11.3979	0	26.1972	OK	54.1057	15.7055	92.5059	OK
GL50803_2338	Hypothetical protein	0.210427	TCONS_00003991	XLOC_003806	-	supercontig_586:8579-9224	giardia_in_vivo_prox3-9cm	giardia_in_vitro	OK	56.9234	270.514	2.24861	2.41768	0.0006	0.00540665	yes	TCONS_00003991	=	XLOC_003806	-	TSS3969	supercontig_586:8579-9224	645	-	56.9234	0	119.527	OK	270.514	88.4654	452.563	OK
GL50803_101212	Hypothetical protein	0.210021	TCONS_00004566	XLOC_004353	-	supercontig_589:78192-83352	giardia_in_vivo_prox3-9cm	giardia_in_vitro	OK	13.2905	63.2819	2.2514	3.01885	5e-05	0.000631375	yes	TCONS_00004566	=	XLOC_004353	-	TSS4540	supercontig_589:78192-83352	5160	-	13.2905	1.38205	25.199	OK	63.2819	30.6412	95.9226	OK
GL50803_17524	Hypothetical protein	0.207694	TCONS_00006332	XLOC_006030	-	supercontig_627:20097-20610	giardia_in_vivo_prox3-9cm	giardia_in_vitro	OK	29.1216	140.214	2.26746	1.72824	0.0055	0.0326616	yes	TCONS_00006332	=	XLOC_006030	-	TSS6299	supercontig_627:20097-20610	513	-	29.1216	0	73.2397	OK	140.214	0	281.34	OK
GL50803_6259	GA binding protein beta-1 chain	0.207605	TCONS_00004656	XLOC_004440	-	supercontig_589:469091-469754	giardia_in_vivo_prox3-9cm	giardia_in_vitro	OK	23.9109	115.175	2.26809	1.65106	0.00935	0.0496719	yes	TCONS_00004656	=	XLOC_004440	-	TSS4629	supercontig_589:469091-469754	663	-	23.9109	0	62.3249	OK	115.175	0	232.95	OK
GL50803_15292	Hypothetical protein	0.205994	TCONS_00000771	XLOC_000740	-	supercontig_573:1213347-1214355	giardia_in_vivo_prox3-9cm	giardia_in_vitro	OK	49.8589	242.04	2.27933	2.38405	5e-05	0.000631375	yes	TCONS_00000771	=	XLOC_000740	-	TSS767	supercontig_573:1213347-1214355	1008	-	49.8589	0	109.445	OK	242.04	103.328	380.753	OK
GL50803_14938	Ribosomal protein L12	0.204976	TCONS_00000937	XLOC_000900	-	supercontig_573:415462-418675	giardia_in_vivo_prox3-9cm	giardia_in_vitro	OK	637.528	3110.26	2.28648	3.18935	5e-05	0.000631375	yes	TCONS_00000937	=	XLOC_000900	-	TSS931	supercontig_573:415462-418675	549	-	637.528	118.137	1156.92	OK	3110.26	1339.85	4880.67	OK
GL50803_28234	Adenylate kinase	0.20454	TCONS_00003716	XLOC_003545	-	supercontig_581:20680-21538	giardia_in_vivo_prox3-9cm	giardia_in_vitro	OK	64.4701	315.196	2.28955	2.61506	0.00015	0.00165874	yes	TCONS_00003716	=	XLOC_003545	-	TSS3695	supercontig_581:20680-21538	858	-	64.4701	0	133.802	OK	315.196	137.834	492.557	OK
GL50803_3570	Ribosomal protein S28	0.202869	TCONS_00004192	XLOC_003996	-	supercontig_589:196835-197030	giardia_in_vivo_prox3-9cm	giardia_in_vitro	OK	2239.51	11039.2	2.30138	5.07456	5e-05	0.000631375	yes	TCONS_00004192	=	XLOC_003996	-	TSS4168	supercontig_589:196835-197030	195	-	2239.51	1446.92	3032.1	OK	11039.2	5302.91	16775.5	OK
GL50803_10675	Hypothetical protein	0.201816	TCONS_00000610	XLOC_000590	-	supercontig_573:669145-671564	giardia_in_vivo_prox3-9cm	giardia_in_vitro	OK	14.7934	73.3013	2.30889	2.44317	5e-05	0.000631375	yes	TCONS_00000610	=	XLOC_000590	-	TSS607	supercontig_573:669145-671564	2370	-	14.7934	0	31.8796	OK	73.3013	27.9756	118.627	OK
GL50803_92645	5' nucleotidase family protein	0.201701	TCONS_00002294	XLOC_002189	-	supercontig_577:1505539-1507345	giardia_in_vivo_prox3-9cm	giardia_in_vitro	OK	25.7625	127.726	2.30971	2.53639	0.0002	0.00214501	yes	TCONS_00002294	=	XLOC_002189	-	TSS2282	supercontig_577:1505539-1507345	1806	-	25.7625	0	54.8731	OK	127.726	55.8306	199.621	OK
GL50803_10570	FKBP-type peptidyl-prolyl cis-trans isomerase	0.197582	TCONS_00003277	XLOC_003132	-	supercontig_579:522033-523098	giardia_in_vivo_prox3-9cm	giardia_in_vitro	OK	46.7038	236.377	2.33948	2.65782	0.00015	0.00165874	yes	TCONS_00003277	=	XLOC_003132	-	TSS3258	supercontig_579:522033-523098	1065	-	46.7038	0	97.2353	OK	236.377	103	369.754	OK
GL50803_16993	FtsJ cell division protein	0.196872	TCONS_00002929	XLOC_002797	-	supercontig_578:827526-830781	giardia_in_vivo_prox3-9cm	giardia_in_vitro	OK	16.149	82.0279	2.34467	2.93347	5e-05	0.000631375	yes	TCONS_00002929	=	XLOC_002797	-	TSS2912	supercontig_578:827526-830781	3255	-	16.149	0.474831	31.8232	OK	82.0279	38.184	125.872	OK
GL50803_13896	Cgi67 serine protease precursor-like protein	0.195514	TCONS_00000141	XLOC_000135	-	supercontig_571:193759-194779	giardia_in_vivo_prox3-9cm	giardia_in_vitro	OK	46.9436	240.104	2.35466	2.53806	5e-05	0.000631375	yes	TCONS_00000141	=	XLOC_000135	-	TSS140	supercontig_571:193759-194779	1020	-	46.9436	0	101.073	OK	240.104	103.328	376.88	OK
GL50803_9382	Prenyltransferase	0.193439	TCONS_00000934	XLOC_000897	-	supercontig_573:408800-410000	giardia_in_vivo_prox3-9cm	giardia_in_vitro	OK	21.5594	111.453	2.37005	2.193	0.00015	0.00165874	yes	TCONS_00000934	=	XLOC_000897	-	TSS928	supercontig_573:408800-410000	1200	-	21.5594	0	49.942	OK	111.453	31.7404	191.166	OK
GL50803_3934	Hypothetical protein	0.191655	TCONS_00002480	XLOC_002366	-	supercontig_578:253223-253817	giardia_in_vivo_prox3-9cm	giardia_in_vitro	OK	100.348	523.586	2.38341	2.54196	0.0002	0.00214501	yes	TCONS_00002480	=	XLOC_002366	-	TSS2467	supercontig_578:253223-253817	594	-	100.348	0	217.924	OK	523.586	228.921	818.251	OK
GL50803_17255	Hypothetical protein	0.191022	TCONS_00006188	XLOC_005898	-	supercontig_624:143121-145116	giardia_in_vivo_prox3-9cm	giardia_in_vitro	OK	31.7761	166.348	2.38819	3.16371	5e-05	0.000631375	yes	TCONS_00006188	=	XLOC_005898	-	TSS6156	supercontig_624:143121-145116	1995	-	31.7761	2.86756	60.6846	OK	166.348	80.3207	252.376	OK
GL50803_5161	Sec20	0.189275	TCONS_00003772	XLOC_003598	-	supercontig_581:222072-222720	giardia_in_vivo_prox3-9cm	giardia_in_vitro	OK	20.6368	109.031	2.40145	1.67273	0.00495	0.0301823	yes	TCONS_00003772	=	XLOC_003598	-	TSS3751	supercontig_581:222072-222720	648	-	20.6368	0	56.162	OK	109.031	0.129635	217.933	OK
GL50803_3978	Ubiquitin-conjugating enzyme E2-17 kDa	0.186945	TCONS_00001018	XLOC_000974	-	supercontig_573:650505-650982	giardia_in_vivo_prox3-9cm	giardia_in_vitro	OK	86.5157	462.788	2.41932	2.56262	0.0003	0.00302926	yes	TCONS_00001018	=	XLOC_000974	-	TSS1012	supercontig_573:650505-650982	477	-	86.5157	0	183.877	OK	462.788	153.568	772.007	OK
GL50803_3341	Hypothetical protein	0.186747	TCONS_00002705	XLOC_002586	-	supercontig_578:1403646-1404618	giardia_in_vivo_prox3-9cm	giardia_in_vitro	OK	14.1005	75.5057	2.42084	1.76338	0.00705	0.0397916	yes	TCONS_00002705	=	XLOC_002586	-	TSS2691	supercontig_578:1403646-1404618	972	-	14.1005	0	37.7752	OK	75.5057	7.84575	143.166	OK
GL50803_8557	Hypothetical protein	0.184254	TCONS_00001878	XLOC_001794	-	supercontig_577:136606-139024	giardia_in_vivo_prox3-9cm	giardia_in_vitro	OK	8.99331	48.8094	2.44024	2.15596	0.0001	0.00117181	yes	TCONS_00001878	=	XLOC_001794	-	TSS1867	supercontig_577:136606-139024	2418	-	8.99331	0	21.5873	OK	48.8094	14.2619	83.357	OK
GL50803_113836	High cysteine membrane protein EGF-like	0.184218	TCONS_00005995	XLOC_005716	-	supercontig_622:10118-15194	giardia_in_vivo_prox3-9cm	giardia_in_vitro	OK	4.77655	25.9288	2.44052	2.28714	0.0002	0.00214501	yes	TCONS_00005995	=	XLOC_005716	-	TSS5963	supercontig_622:10118-15194	5076	-	4.77655	0	11.0817	OK	25.9288	8.61792	43.2397	OK
GL50803_23496	RNA polymerase AI large subunit	0.183949	TCONS_00002834	XLOC_002705	-	supercontig_578:208457-216269	giardia_in_vivo_prox3-9cm	giardia_in_vitro	OK	7.20466	39.1667	2.44262	2.40489	5e-05	0.000631375	yes	TCONS_00002834	=	XLOC_002705	-	TSS2818	supercontig_578:208457-216269	6429	-	7.20466	0	16.3602	OK	39.1667	15.4162	62.9171	OK
GL50803_5842	Hypothetical protein	0.183543	TCONS_00005472	XLOC_005225	-	supercontig_592:519719-520580	giardia_in_vivo_prox3-9cm	giardia_in_vitro	OK	15.1383	82.4784	2.44581	1.74333	0.00525	0.0316389	yes	TCONS_00005472	=	XLOC_005225	-	TSS5442	supercontig_592:519719-520580	861	-	15.1383	0	41.073	OK	82.4784	6.54262	158.414	OK
GL50803_15545	Hypothetical protein	0.180975	TCONS_00000427	XLOC_000413	-	supercontig_572:416526-418401	giardia_in_vivo_prox3-9cm	giardia_in_vitro	OK	12.5348	69.2626	2.46614	2.25121	0.0002	0.00214501	yes	TCONS_00000427	=	XLOC_000413	-	TSS426	supercontig_572:416526-418401	1875	-	12.5348	0	29.543	OK	69.2626	22.0241	116.501	OK
GL50803_17587	CTP synthase	0.180412	TCONS_00004625	XLOC_004409	-	supercontig_589:325914-327777	giardia_in_vivo_prox3-9cm	giardia_in_vitro	OK	13.7193	76.0442	2.47063	2.3334	0.0005	0.00463008	yes	TCONS_00004625	=	XLOC_004409	-	TSS4598	supercontig_589:325914-327777	1863	-	13.7193	0	31.6828	OK	76.0442	25.5974	126.491	OK
GL50803_22204	Methionyl-tRNA synthetase	0.179751	TCONS_00005684	XLOC_005429	-	supercontig_595:38455-40204	giardia_in_vivo_prox3-9cm	giardia_in_vitro	OK	26.0164	144.736	2.47593	2.79369	5e-05	0.000631375	yes	TCONS_00005684	=	XLOC_005429	-	TSS5653	supercontig_595:38455-40204	1749	-	26.0164	0	54.5538	OK	144.736	64.6318	224.84	OK
GL50803_9087	Hypothetical protein	0.178852	TCONS_00001032	XLOC_000988	-	supercontig_573:700454-700961	giardia_in_vivo_prox3-9cm	giardia_in_vitro	OK	46.08	257.643	2.48316	2.19951	0.00645	0.0371038	yes	TCONS_00001032	=	XLOC_000988	-	TSS1026	supercontig_573:700454-700961	507	-	46.08	0	107.485	OK	257.643	46.1735	469.112	OK
GL50803_90418	Hypothetical protein	0.17654	TCONS_00000241	XLOC_000233	-	supercontig_572:203475-206391	giardia_in_vivo_prox3-9cm	giardia_in_vitro	OK	8.16524	46.2515	2.50193	2.31971	0.00015	0.00165874	yes	TCONS_00000241	=	XLOC_000233	-	TSS240	supercontig_572:203475-206391	2916	-	8.16524	0	19.1038	OK	46.2515	15.5392	76.9639	OK
GL50803_7414	Protein 21.1	0.172269	TCONS_00000288	XLOC_000276	-	supercontig_572:371773-372886	giardia_in_vivo_prox3-9cm	giardia_in_vitro	OK	78.0095	452.835	2.53727	3.18431	5e-05	0.000631375	yes	TCONS_00000288	=	XLOC_000276	-	TSS287	supercontig_572:371773-372886	1113	-	78.0095	1.00999	155.009	OK	452.835	228.295	677.376	OK
GL50803_5908	Hypothetical protein	0.171684	TCONS_00000352	XLOC_000339	-	supercontig_572:182854-183781	giardia_in_vivo_prox3-9cm	giardia_in_vitro	OK	140.895	820.663	2.54216	4.06144	5e-05	0.000631375	yes	TCONS_00000352	=	XLOC_000339	-	TSS351	supercontig_572:182854-183781	927	-	140.895	39.8106	241.98	OK	820.663	420.125	1221.2	OK
GL50803_5871	Developmentally regulated GTP-binding protein 1	0.166496	TCONS_00004386	XLOC_004178	-	supercontig_589:875816-876923	giardia_in_vivo_prox3-9cm	giardia_in_vitro	OK	8.83777	53.0809	2.58644	1.70208	0.00255	0.017667	yes	TCONS_00004386	=	XLOC_004178	-	TSS4360	supercontig_589:875816-876923	1107	-	8.83777	0	25.2816	OK	53.0809	0.648566	105.513	OK
GL50803_7850	SGT1-like protein	0.166165	TCONS_00004647	XLOC_004431	-	supercontig_589:413885-414392	giardia_in_vivo_prox3-9cm	giardia_in_vitro	OK	31.2282	187.935	2.58931	2.06351	0.00235	0.0166045	yes	TCONS_00004647	=	XLOC_004431	-	TSS4620	supercontig_589:413885-414392	507	-	31.2282	0	77.6612	OK	187.935	18.2581	357.613	OK
GL50803_33862	Ribosomal protein S12	0.165147	TCONS_00002426	XLOC_002314	-	supercontig_578:56947-60727	giardia_in_vivo_prox3-9cm	giardia_in_vitro	OK	590.467	3575.4	2.59818	2.84221	5e-05	0.000631375	yes	TCONS_00002426	=	XLOC_002314	-	TSS2413	supercontig_578:56947-60727	378	-	590.467	0	1240.79	OK	3575.4	1334.12	5816.67	OK
GL50803_16453	Carbamate kinase	0.164865	TCONS_00001179	XLOC_001132	-	supercontig_573:1308372-1309356	giardia_in_vivo_prox3-9cm	giardia_in_vitro	OK	513.461	3114.43	2.60064	4.77773	5e-05	0.000631375	yes	TCONS_00001179	=	XLOC_001132	-	TSS1173	supercontig_573:1308372-1309356	951	-	513.461	247.653	779.269	OK	3114.43	1404.54	4824.32	OK
GL50803_114674	Hypothetical protein	0.164243	TCONS_00002147	XLOC_002044	-	supercontig_577:922901-925064	giardia_in_vivo_prox3-9cm	giardia_in_vitro	OK	6.00746	36.5767	2.6061	1.85267	0.0035	0.0228846	yes	TCONS_00002147	=	XLOC_002044	-	TSS2135	supercontig_577:922901-925064	2163	-	6.00746	0	16.6254	OK	36.5767	6.44051	66.713	OK
GL50803_112718	Mitotic control protein dis3	0.157646	TCONS_00002590	XLOC_002474	-	supercontig_578:987103-990436	giardia_in_vivo_prox3-9cm	giardia_in_vitro	OK	6.28216	39.8497	2.66524	1.82207	0.0083	0.0451898	yes	TCONS_00002590	=	XLOC_002474	-	TSS2576	supercontig_578:987103-990436	3333	-	6.28216	0	18.3203	OK	39.8497	13.415	66.2845	OK
GL50803_112103	Arginine deiminase	0.155113	TCONS_00001610	XLOC_001538	-	supercontig_577:1009264-1011007	giardia_in_vivo_prox3-9cm	giardia_in_vitro	OK	497.226	3205.57	2.68861	4.54622	5e-05	0.000631375	yes	TCONS_00001610	=	XLOC_001538	-	TSS1600	supercontig_577:1009264-1011007	1743	-	497.226	242.724	751.727	OK	3205.57	1152.59	5258.55	OK
GL50803_16266	Hypothetical protein	0.148818	TCONS_00004011	XLOC_003826	-	supercontig_586:78661-79876	giardia_in_vivo_prox3-9cm	giardia_in_vitro	OK	14.1491	95.0763	2.74837	1.91188	0.00545	0.0324323	yes	TCONS_00004011	=	XLOC_003826	-	TSS3989	supercontig_586:78661-79876	1215	-	14.1491	0	40.181	OK	95.0763	22.2681	167.884	OK
GL50803_16237	Hypothetical protein	0.145791	TCONS_00001958	XLOC_001870	-	supercontig_577:354579-356616	giardia_in_vivo_prox3-9cm	giardia_in_vitro	OK	12.0235	82.4707	2.77802	2.57925	5e-05	0.000631375	yes	TCONS_00001958	=	XLOC_001870	-	TSS1946	supercontig_577:354579-356616	2037	-	12.0235	0	28.3601	OK	82.4707	31.4106	133.531	OK
GL50803_114777	Hypothetical protein	0.145689	TCONS_00001839	XLOC_001758	-	supercontig_577:16395-18366	giardia_in_vivo_prox3-9cm	giardia_in_vitro	OK	70.6358	484.841	2.77904	4.49994	5e-05	0.000631375	yes	TCONS_00001839	=	XLOC_001758	-	TSS1828	supercontig_577:16395-18366	1971	-	70.6358	20.6281	120.643	OK	484.841	251.433	718.25	OK
GL50803_9803	La ribonucleoprotein	0.144008	TCONS_00002766	XLOC_002642	-	supercontig_578:1598897-1599944	giardia_in_vivo_prox3-9cm	giardia_in_vitro	OK	15.3858	106.84	2.79578	2.03591	0.0039	0.0250118	yes	TCONS_00002766	=	XLOC_002642	-	TSS2751	supercontig_578:1598897-1599944	1047	-	15.3858	0	42.3027	OK	106.84	26.643	187.036	OK
GL50803_17454	Hypothetical protein	0.142522	TCONS_00001916	XLOC_001830	-	supercontig_577:242000-242963	giardia_in_vivo_prox3-9cm	giardia_in_vitro	OK	15.0208	105.393	2.81074	2.11398	0.0013	0.0104128	yes	TCONS_00001916	=	XLOC_001830	-	TSS1905	supercontig_577:242000-242963	963	-	15.0208	0	39.7666	OK	105.393	18.2688	192.516	OK
GL50803_10568	Hypothetical protein	0.142241	TCONS_00003583	XLOC_003422	-	supercontig_579:519351-520410	giardia_in_vivo_prox3-9cm	giardia_in_vitro	OK	12.6674	89.0562	2.8136	2.08023	0.0025	0.0174479	yes	TCONS_00003583	=	XLOC_003422	-	TSS3563	supercontig_579:519351-520410	1059	-	12.6674	0	34.0706	OK	89.0562	16.6594	161.453	OK
GL50803_10255	Translation initiation factor eIF-4A	0.137824	TCONS_00000223	XLOC_000215	-	supercontig_572:138780-139965	giardia_in_vivo_prox3-9cm	giardia_in_vitro	OK	92.3532	670.081	2.8591	2.54647	0.00585	0.0344527	yes	TCONS_00000223	=	XLOC_000215	-	TSS222	supercontig_572:138780-139965	1176	-	92.3532	0	227.405	OK	670.081	312.831	1027.33	OK
GL50803_10529	Bardet-Biedl syndrome 4 protein-like protein	0.137079	TCONS_00001891	XLOC_001807	-	supercontig_577:162690-163968	giardia_in_vivo_prox3-9cm	giardia_in_vitro	OK	9.12113	66.5392	2.86692	2.0588	0.0028	0.019006	yes	TCONS_00001891	=	XLOC_001807	-	TSS1880	supercontig_577:162690-163968	1278	-	9.12113	0	25.0427	OK	66.5392	11.6852	121.393	OK
GL50803_40244	P24	0.134026	TCONS_00003707	XLOC_003536	-	supercontig_581:4042-4342	giardia_in_vivo_prox3-9cm	giardia_in_vitro	OK	77.706	579.784	2.89942	2.89393	0.00695	0.0394226	yes	TCONS_00003707	=	XLOC_003536	-	TSS3686	supercontig_581:4042-4342	300	-	77.706	0	160.333	OK	579.784	61.7086	1097.86	OK
GL50803_6413	Hypothetical protein	0.132331	TCONS_00004860	XLOC_004635	-	supercontig_589:1137896-1138349	giardia_in_vivo_prox3-9cm	giardia_in_vitro	OK	38.5957	291.66	2.91778	2.31519	0.0016	0.0122969	yes	TCONS_00004860	=	XLOC_004635	-	TSS4832	supercontig_589:1137896-1138349	453	-	38.5957	0	98.1897	OK	291.66	53.2321	530.088	OK
GL50803_2622	Phosphatidylinositol-4-phosphate 5-kinase	0.12656	TCONS_00004858	XLOC_004633	-	supercontig_589:1130216-1131065	giardia_in_vivo_prox3-9cm	giardia_in_vitro	OK	37.0987	293.131	2.98211	3.10082	5e-05	0.000631375	yes	TCONS_00004858	=	XLOC_004633	-	TSS4830	supercontig_589:1130216-1131065	849	-	37.0987	0	81.6818	OK	293.131	123.902	462.36	OK
GL50803_6664	Zinc transporter domain	0.125757	TCONS_00002887	XLOC_002758	-	supercontig_578:398638-399799	giardia_in_vivo_prox3-9cm	giardia_in_vitro	OK	78.7501	626.207	2.99128	4.2396	5e-05	0.000631375	yes	TCONS_00002887	=	XLOC_002758	-	TSS2871	supercontig_578:398638-399799	1161	-	78.7501	11.9733	145.527	OK	626.207	320.923	931.49	OK
GL50803_10038	Alpha-18 giardin	0.125706	TCONS_00000008	XLOC_000008	-	supercontig_571:44294-45155	giardia_in_vivo_prox3-9cm	giardia_in_vitro	OK	23.8129	189.434	2.99188	2.17809	0.0036	0.0233508	yes	TCONS_00000008	=	XLOC_000008	-	TSS8	supercontig_571:44294-45155	861	-	23.8129	0	66.3068	OK	189.434	63.5273	315.341	OK
GL50803_7552	Hypothetical protein	0.121281	TCONS_00002221	XLOC_002118	-	supercontig_577:1287349-1288354	giardia_in_vivo_prox3-9cm	giardia_in_vitro	OK	9.76725	80.534	3.04357	2.02125	0.00695	0.0394226	yes	TCONS_00002221	=	XLOC_002118	-	TSS2209	supercontig_577:1287349-1288354	1005	-	9.76725	0	28.0945	OK	80.534	6.87149	154.196	OK
GL50803_16202	Axoneme central apparatus protein	0.113327	TCONS_00003442	XLOC_003285	-	supercontig_579:23856-25365	giardia_in_vivo_prox3-9cm	giardia_in_vitro	OK	19.3862	171.064	3.14143	3.06743	5e-05	0.000631375	yes	TCONS_00003442	=	XLOC_003285	-	TSS3422	supercontig_579:23856-25365	1509	-	19.3862	0	44.746	OK	171.064	76.6792	265.448	OK
GL50803_137617	VSP	0.111895	TCONS_00001682	XLOC_001609	-	supercontig_577:1297588-1299793	giardia_in_vivo_prox3-9cm	giardia_in_vitro	OK	59.1228	528.377	3.15978	5.20197	5e-05	0.000631375	yes	TCONS_00001682	=	XLOC_001609	-	TSS1672	supercontig_577:1297588-1299793	2205	-	59.1228	18.8687	99.3769	OK	528.377	266.574	790.181	OK
GL50803_14539	Protein 21.1	0.111698	TCONS_00002113	XLOC_002015	-	supercontig_577:825497-829127	giardia_in_vivo_prox3-9cm	giardia_in_vitro	OK	3.51254	31.4468	3.16233	2.33419	0.0009	0.0076729	yes	TCONS_00002113	=	XLOC_002015	-	TSS2101	supercontig_577:825497-829127	3630	-	3.51254	0	9.62194	OK	31.4468	9.16248	53.7311	OK
GL50803_10428	Ribosomal protein L10	0.107618	TCONS_00004750	XLOC_004533	-	supercontig_589:837170-838397	giardia_in_vivo_prox3-9cm	giardia_in_vitro	OK	345.697	3212.27	3.21602	2.24525	0.00085	0.00726839	yes	TCONS_00004750	=	XLOC_004533	-	TSS4723	supercontig_589:837170-838397	633	-	345.697	0	999.9	OK	3212.27	1280.49	5144.05	OK
GL50803_9912	Ribonuclease	0.10676	TCONS_00004450	XLOC_004238	-	supercontig_589:1070507-1073597	giardia_in_vivo_prox3-9cm	giardia_in_vitro	OK	4.54622	42.5835	3.22756	2.32936	0.0017	0.0129779	yes	TCONS_00004450	=	XLOC_004238	-	TSS4424	supercontig_589:1070507-1073597	3090	-	4.54622	0	12.7364	OK	42.5835	14.2047	70.9623	OK
GL50803_11950	Ribosomal protein L18	0.106735	TCONS_00004250	XLOC_004049	-	supercontig_589:373014-373576	giardia_in_vivo_prox3-9cm	giardia_in_vitro	OK	199.918	1873.04	3.2279	2.67103	0.00895	0.0479946	yes	TCONS_00004250	=	XLOC_004049	-	TSS4225	supercontig_589:373014-373576	540	-	199.918	0	507.703	OK	1873.04	635.622	3110.45	OK
GL50803_100955	Mitotic spindle checkpoint protein MAD2	0.0999045	TCONS_00004472	XLOC_004260	-	supercontig_589:1157318-1157930	giardia_in_vivo_prox3-9cm	giardia_in_vitro	OK	41.229	412.684	3.3233	2.80054	0.00155	0.011961	yes	TCONS_00004472	=	XLOC_004260	-	TSS4446	supercontig_589:1157318-1157930	612	-	41.229	0	104.357	OK	412.684	164.449	660.919	OK
GL50803_137618	VSP	0.097948	TCONS_00004160	XLOC_003968	-	supercontig_589:108178-110740	giardia_in_vivo_prox3-9cm	giardia_in_vitro	OK	60.4398	617.06	3.35184	5.65101	5e-05	0.000631375	yes	TCONS_00004160	=	XLOC_003968	-	TSS4137	supercontig_589:108178-110740	2562	-	60.4398	21.4921	99.3876	OK	617.06	301.897	932.222	OK
GL50803_13372	Spindle pole protein	0.0926539	TCONS_00001801	XLOC_001722	-	supercontig_577:1973535-1974930	giardia_in_vivo_prox3-9cm	giardia_in_vitro	OK	7.83522	84.5644	3.432	2.42173	0.00015	0.00165874	yes	TCONS_00001801	=	XLOC_001722	-	TSS1790	supercontig_577:1973535-1974930	1395	-	7.83522	0	22.1618	OK	84.5644	23.7987	145.33	OK
GL50803_9036	Hypothetical protein	0.092486	TCONS_00003958	XLOC_003776	-	supercontig_586:341539-342697	giardia_in_vivo_prox3-9cm	giardia_in_vitro	OK	8.5292	92.2215	3.43462	2.36974	0.00045	0.00425706	yes	TCONS_00003958	=	XLOC_003776	-	TSS3936	supercontig_586:341539-342697	1158	-	8.5292	0	24.4001	OK	92.2215	22.3145	162.129	OK
GL50803_15053	Hypothetical protein	0.0854082	TCONS_00002763	XLOC_002639	-	supercontig_578:1589101-1589392	giardia_in_vivo_prox3-9cm	giardia_in_vitro	OK	248.058	2904.38	3.54948	4.7724	5e-05	0.000631375	yes	TCONS_00002763	=	XLOC_002639	-	TSS2748	supercontig_578:1589101-1589392	291	-	248.058	27.8772	468.238	OK	2904.38	1380.71	4428.05	OK
GL50803_9810	Ribosomal protein L44	0.073553	TCONS_00002764	XLOC_002640	-	supercontig_578:1589432-1589753	giardia_in_vivo_prox3-9cm	giardia_in_vitro	OK	594.123	8077.48	3.76507	5.40258	5e-05	0.000631375	yes	TCONS_00002764	=	XLOC_002640	-	TSS2749	supercontig_578:1589432-1589753	321	-	594.123	98.5248	1089.72	OK	8077.48	4140.68	12014.3	OK
GL50803_10238	Hypothetical protein	0.0561556	TCONS_00002050	XLOC_001956	-	supercontig_577:616504-619579	giardia_in_vivo_prox3-9cm	giardia_in_vitro	OK	14.5771	259.584	4.15442	5.04056	5e-05	0.000631375	yes	TCONS_00002050	=	XLOC_001956	-	TSS2038	supercontig_577:616504-619579	3075	-	14.5771	0	29.6652	OK	259.584	133.971	385.197	OK
GL50803_137606	VSP	0.0266463	TCONS_00004362	XLOC_004155	-	supercontig_589:779204-781763	giardia_in_vivo_prox3-9cm	giardia_in_vitro	OK	3.66211	137.434	5.22992	3.67068	5e-05	0.000631375	yes	TCONS_00004362	=	XLOC_004155	-	TSS4336	supercontig_589:779204-781763	2559	-	3.66211	0	10.6456	OK	137.434	66.7114	208.156	OK
GL50803_101074	VSP with INR	0.0212979	TCONS_00003837	XLOC_003660	-	supercontig_581:238721-240941	giardia_in_vivo_prox3-9cm	giardia_in_vitro	OK	17.2604	810.428	5.55314	6.26064	5e-05	0.000631375	yes	TCONS_00003837	=	XLOC_003660	-	TSS3816	supercontig_581:238721-240941	2220	-	17.2604	0	36.526	OK	810.428	392.316	1228.54	OK
GL50803_9250	Hypothetical protein	0	TCONS_00002797	XLOC_002670	-	supercontig_578:89169-89289	giardia_in_vivo_prox3-9cm	giardia_in_vitro	OK	0	4867.29	inf	nan	5e-05	0.000631375	yes	TCONS_00002797	=	XLOC_002670	-	TSS2782	supercontig_578:89169-89289	120	-	0	0	0	OK	4867.29	0	11431.1	OK
GL50803_7107	Hypothetical protein	0	TCONS_00003913	XLOC_003732	-	supercontig_586:199897-200002	giardia_in_vivo_prox3-9cm	giardia_in_vitro	OK	0	2746.46	inf	nan	5e-05	0.000631375	yes	TCONS_00003913	=	XLOC_003732	-	TSS3892	supercontig_586:199897-200002	105	-	0	0	0	OK	2746.46	0	7951.2	OK
GL50803_9505	Hypothetical protein	0	TCONS_00000473	XLOC_000458	-	supercontig_573:132722-132893	giardia_in_vivo_prox3-9cm	giardia_in_vitro	OK	0	1730.1	inf	nan	5e-05	0.000631375	yes	TCONS_00000473	=	XLOC_000458	-	TSS472	supercontig_573:132722-132893	171	-	0	0	0	OK	1730.1	0	3774.49	OK
GL50803_32898	Hypothetical protein	0	TCONS_00004590	XLOC_004376	-	supercontig_589:202554-202665	giardia_in_vivo_prox3-9cm	giardia_in_vitro	OK	0	1515.36	inf	nan	5e-05	0.000631375	yes	TCONS_00004590	=	XLOC_004376	-	TSS4563	supercontig_589:202554-202665	111	-	0	0	0	OK	1515.36	0	4718.15	OK
GL50803_9414	Hypothetical protein	0	TCONS_00004940	XLOC_004713	-	supercontig_589:1359866-1359977	giardia_in_vivo_prox3-9cm	giardia_in_vitro	OK	0	1486.64	inf	nan	5e-05	0.000631375	yes	TCONS_00004940	=	XLOC_004713	-	TSS4912	supercontig_589:1359866-1359977	111	-	0	0	0	OK	1486.64	0	4651.08	OK
GL50803_36583	Hypothetical protein	0	TCONS_00006189	XLOC_005899	-	supercontig_624:146359-146473	giardia_in_vivo_prox3-9cm	giardia_in_vitro	OK	0	1361.01	inf	nan	5e-05	0.000631375	yes	TCONS_00006189	=	XLOC_005899	-	TSS6157	supercontig_624:146359-146473	114	-	0	0	0	OK	1361.01	0	4251.19	OK
GL50803_34736	Hypothetical protein	0	TCONS_00000793	XLOC_000759	-	supercontig_573:1291947-1292085	giardia_in_vivo_prox3-9cm	giardia_in_vitro	OK	0	1231.61	inf	nan	0.0001	0.00117181	yes	TCONS_00000793	=	XLOC_000759	-	TSS787	supercontig_573:1291947-1292085	138	-	0	0	0	OK	1231.61	0	3406.27	OK
GL50803_2503	Hypothetical protein	0	TCONS_00003004	XLOC_002872	-	supercontig_578:1140820-1140955	giardia_in_vivo_prox3-9cm	giardia_in_vitro	OK	0	1123.03	inf	nan	5e-05	0.000631375	yes	TCONS_00003004	=	XLOC_002872	-	TSS2987	supercontig_578:1140820-1140955	135	-	0	0	0	OK	1123.03	0	3214.99	OK
GL50803_26847	Hypothetical protein	0	TCONS_00005853	XLOC_005581	-	supercontig_608:53490-53613	giardia_in_vivo_prox3-9cm	giardia_in_vitro	OK	0	914.277	inf	nan	5e-05	0.000631375	yes	TCONS_00005853	=	XLOC_005581	-	TSS5822	supercontig_608:53490-53613	123	-	0	0	0	OK	914.277	0	2917.23	OK
GL50803_36603	Hypothetical protein	0	TCONS_00006182	XLOC_005893	-	supercontig_624:120079-120226	giardia_in_vivo_prox3-9cm	giardia_in_vitro	OK	0	870.514	inf	nan	5e-05	0.000631375	yes	TCONS_00006182	=	XLOC_005893	-	TSS6150	supercontig_624:120079-120226	147	-	0	0	0	OK	870.514	0	2463.31	OK
GL50803_2797	Hypothetical protein	0	TCONS_00000367	XLOC_000354	-	supercontig_572:227036-227162	giardia_in_vivo_prox3-9cm	giardia_in_vitro	OK	0	853.18	inf	nan	5e-05	0.000631375	yes	TCONS_00000367	=	XLOC_000354	-	TSS366	supercontig_572:227036-227162	126	-	0	0	0	OK	853.18	0	2707.13	OK
GL50803_39607	Hypothetical protein	0	TCONS_00002323	XLOC_002215	-	supercontig_577:1591431-1591578	giardia_in_vivo_prox3-9cm	giardia_in_vitro	OK	0	820.248	inf	nan	5e-05	0.000631375	yes	TCONS_00002323	=	XLOC_002215	-	TSS2311	supercontig_577:1591431-1591578	147	-	0	0	0	OK	820.248	0	2346.85	OK
GL50803_9509	RNA polymerase II subunit Rpb12	0	TCONS_00000470	XLOC_000455	-	supercontig_573:125152-125317	giardia_in_vivo_prox3-9cm	giardia_in_vitro	OK	0	734.165	inf	nan	5e-05	0.000631375	yes	TCONS_00000470	=	XLOC_000455	-	TSS469	supercontig_573:125152-125317	165	-	0	0	0	OK	734.165	0	2081.04	OK
GL50803_105640	Hypothetical protein	0	TCONS_00005089	XLOC_004860	-	supercontig_592:383630-383771	giardia_in_vivo_prox3-9cm	giardia_in_vitro	OK	0	643.338	inf	nan	5e-05	0.000631375	yes	TCONS_00005089	=	XLOC_004860	-	TSS5061	supercontig_592:383630-383771	141	-	0	0	0	OK	643.338	0	1986.84	OK
GL50803_113902	Hypothetical protein	0	TCONS_00002701	XLOC_002582	-	supercontig_578:1394410-1394731	giardia_in_vivo_prox3-9cm	giardia_in_vitro	OK	0	472.163	inf	nan	0.00515	0.0311682	yes	TCONS_00002701	=	XLOC_002582	-	TSS2687	supercontig_578:1394410-1394731	180	-	0	0	0	OK	472.163	0	1426.64	OK
GL50803_37977	Hypothetical protein	0	TCONS_00000410	XLOC_000396	-	supercontig_572:373666-373819	giardia_in_vivo_prox3-9cm	giardia_in_vitro	OK	0	461.945	inf	nan	5e-05	0.000631375	yes	TCONS_00000410	=	XLOC_000396	-	TSS409	supercontig_572:373666-373819	153	-	0	0	0	OK	461.945	0	1434.76	OK
GL50803_27973	Hypothetical protein	0	TCONS_00006303	XLOC_006004	-	supercontig_627:13274-13490	giardia_in_vivo_prox3-9cm	giardia_in_vitro	OK	0	419.905	inf	nan	5e-05	0.000631375	yes	TCONS_00006303	=	XLOC_006004	-	TSS6270	supercontig_627:13274-13490	216	-	0	0	0	OK	419.905	0	1041.77	OK
GL50803_9826	Hypothetical protein	0	TCONS_00000709	XLOC_000679	-	supercontig_573:994020-994293	giardia_in_vivo_prox3-9cm	giardia_in_vitro	OK	0	414.48	inf	nan	5e-05	0.000631375	yes	TCONS_00000709	=	XLOC_000679	-	TSS705	supercontig_573:994020-994293	273	-	0	0	0	OK	414.48	0	884.589	OK
GL50803_7136	Hypothetical protein	0	TCONS_00005081	XLOC_004852	-	supercontig_592:345353-345512	giardia_in_vivo_prox3-9cm	giardia_in_vitro	OK	0	360.342	inf	nan	5e-05	0.000631375	yes	TCONS_00005081	=	XLOC_004852	-	TSS5053	supercontig_592:345353-345512	159	-	0	0	0	OK	360.342	0	1144.95	OK
GL50803_35841	Hypothetical protein	0	TCONS_00002637	XLOC_002520	-	supercontig_578:1152118-1152289	giardia_in_vivo_prox3-9cm	giardia_in_vitro	OK	0	338.837	inf	nan	5e-05	0.000631375	yes	TCONS_00002637	=	XLOC_002520	-	TSS2623	supercontig_578:1152118-1152289	171	-	0	0	0	OK	338.837	0	1033.83	OK
GL50803_11605	Hypothetical protein	0	TCONS_00004952	XLOC_004725	-	supercontig_589:1406667-1406844	giardia_in_vivo_prox3-9cm	giardia_in_vitro	OK	0	336.332	inf	nan	5e-05	0.000631375	yes	TCONS_00004952	=	XLOC_004725	-	TSS4924	supercontig_589:1406667-1406844	177	-	0	0	0	OK	336.332	0	1005.21	OK
GL50803_349	Hypothetical protein	0	TCONS_00006010	XLOC_005731	-	supercontig_624:9243-9414	giardia_in_vivo_prox3-9cm	giardia_in_vitro	OK	0	320.251	inf	nan	5e-05	0.000631375	yes	TCONS_00006010	=	XLOC_005731	-	TSS5978	supercontig_624:9243-9414	171	-	0	0	0	OK	320.251	0	986.271	OK
GL50803_10271	Hypothetical protein	0	TCONS_00000218	XLOC_000210	-	supercontig_572:118623-118794	giardia_in_vivo_prox3-9cm	giardia_in_vitro	OK	0	300.864	inf	nan	5e-05	0.000631375	yes	TCONS_00000218	=	XLOC_000210	-	TSS217	supercontig_572:118623-118794	171	-	0	0	0	OK	300.864	0	936.594	OK
GL50803_11976	Hypothetical protein	0	TCONS_00004256	XLOC_004053	-	supercontig_589:398042-398363	giardia_in_vivo_prox3-9cm	giardia_in_vitro	OK	0	269.299	inf	nan	5e-05	0.000631375	yes	TCONS_00004256	=	XLOC_004053	-	TSS4231	supercontig_589:398042-398363	321	-	0	0	0	OK	269.299	0	574.318	OK
GL50803_2000	Hypothetical protein	0	TCONS_00000403	XLOC_000389	-	supercontig_572:334659-334872	giardia_in_vivo_prox3-9cm	giardia_in_vitro	OK	0	262.461	inf	nan	5e-05	0.000631375	yes	TCONS_00000403	=	XLOC_000389	-	TSS402	supercontig_572:334659-334872	213	-	0	0	0	OK	262.461	0	726.546	OK
GL50803_98942	Hypothetical protein	0	TCONS_00000843	XLOC_000809	-	supercontig_573:24101-24275	giardia_in_vivo_prox3-9cm	giardia_in_vitro	OK	0	258.603	inf	nan	5e-05	0.000631375	yes	TCONS_00000843	=	XLOC_000809	-	TSS837	supercontig_573:24101-24275	174	-	0	0	0	OK	258.603	0	826.244	OK
GL50803_6319	Hypothetical protein	0	TCONS_00003311	XLOC_003162	-	supercontig_579:599438-599633	giardia_in_vivo_prox3-9cm	giardia_in_vitro	OK	0	255.609	inf	nan	5e-05	0.000631375	yes	TCONS_00003311	=	XLOC_003162	-	TSS3291	supercontig_579:599438-599633	195	-	0	0	0	OK	255.609	0	752.564	OK
GL50803_8229	Hypothetical protein	0	TCONS_00000197	XLOC_000189	-	supercontig_572:60864-61080	giardia_in_vivo_prox3-9cm	giardia_in_vitro	OK	0	246.328	inf	nan	5e-05	0.000631375	yes	TCONS_00000197	=	XLOC_000189	-	TSS196	supercontig_572:60864-61080	216	-	0	0	0	OK	246.328	0	682.695	OK
GL50803_93877	Hypothetical protein	0	TCONS_00002315	XLOC_002207	-	supercontig_577:1571354-1571654	giardia_in_vivo_prox3-9cm	giardia_in_vitro	OK	0	236.012	inf	nan	5e-05	0.000631375	yes	TCONS_00002315	=	XLOC_002207	-	TSS2303	supercontig_577:1571354-1571654	300	-	0	0	0	OK	236.012	0	562.678	OK
GL50803_9851	Hypothetical protein	0	TCONS_00003261	XLOC_003117	-	supercontig_579:469622-469835	giardia_in_vivo_prox3-9cm	giardia_in_vitro	OK	0	211.455	inf	nan	5e-05	0.000631375	yes	TCONS_00003261	=	XLOC_003117	-	TSS3242	supercontig_579:469622-469835	213	-	0	0	0	OK	211.455	0	610.72	OK
GL50803_31984	Hypothetical protein	0	TCONS_00002852	XLOC_002723	-	supercontig_578:283082-283280	giardia_in_vivo_prox3-9cm	giardia_in_vitro	OK	0	207.149	inf	nan	5e-05	0.000631375	yes	TCONS_00002852	=	XLOC_002723	-	TSS2836	supercontig_578:283082-283280	198	-	0	0	0	OK	207.149	0	631.429	OK
GL50803_26439	Hypothetical protein	0	TCONS_00004270	XLOC_004067	-	supercontig_589:454120-454354	giardia_in_vivo_prox3-9cm	giardia_in_vitro	OK	0	194.686	inf	nan	5e-05	0.000631375	yes	TCONS_00004270	=	XLOC_004067	-	TSS4245	supercontig_589:454120-454354	234	-	0	0	0	OK	194.686	0	545.578	OK
GL50803_102070	Hypothetical protein	0	TCONS_00000517	XLOC_000499	-	supercontig_573:340443-340695	giardia_in_vivo_prox3-9cm	giardia_in_vitro	OK	0	160.022	inf	nan	5e-05	0.000631375	yes	TCONS_00000517	=	XLOC_000499	-	TSS515	supercontig_573:340443-340695	252	-	0	0	0	OK	160.022	0	447.298	OK
GL50803_98638	Hypothetical protein	0	TCONS_00005055	XLOC_004826	-	supercontig_592:220313-220526	giardia_in_vivo_prox3-9cm	giardia_in_vitro	OK	0	159.191	inf	nan	5e-05	0.000631375	yes	TCONS_00005055	=	XLOC_004826	-	TSS5027	supercontig_592:220313-220526	213	-	0	0	0	OK	159.191	0	487.384	OK
GL50803_92957	Hypothetical protein	0	TCONS_00000442	XLOC_000427	-	supercontig_573:33950-34202	giardia_in_vivo_prox3-9cm	giardia_in_vitro	OK	0	157.907	inf	nan	5e-05	0.000631375	yes	TCONS_00000442	=	XLOC_000427	-	TSS441	supercontig_573:33950-34202	252	-	0	0	0	OK	157.907	0	443.036	OK
GL50803_39547	Hypothetical protein	0	TCONS_00002288	XLOC_002183	-	supercontig_577:1488811-1489033	giardia_in_vivo_prox3-9cm	giardia_in_vitro	OK	0	156.091	inf	nan	5e-05	0.000631375	yes	TCONS_00002288	=	XLOC_002183	-	TSS2276	supercontig_577:1488811-1489033	222	-	0	0	0	OK	156.091	0	464.418	OK
GL50803_103536	Hypothetical protein	0	TCONS_00003609	XLOC_003447	-	supercontig_579:610762-611011	giardia_in_vivo_prox3-9cm	giardia_in_vitro	OK	0	155.875	inf	nan	5e-05	0.000631375	yes	TCONS_00003609	=	XLOC_003447	-	TSS3589	supercontig_579:610762-611011	249	-	0	0	0	OK	155.875	0	434.99	OK
GL50803_3679	Hypothetical protein	0	TCONS_00001970	XLOC_001882	-	supercontig_577:384659-384929	giardia_in_vivo_prox3-9cm	giardia_in_vitro	OK	0	151.909	inf	nan	5e-05	0.000631375	yes	TCONS_00001970	=	XLOC_001882	-	TSS1958	supercontig_577:384659-384929	270	-	0	0	0	OK	151.909	0	445.671	OK
GL50803_23858	Hypothetical protein	0	TCONS_00004429	XLOC_004218	-	supercontig_589:1010090-1010297	giardia_in_vivo_prox3-9cm	giardia_in_vitro	OK	0	142.995	inf	nan	5e-05	0.000631375	yes	TCONS_00004429	=	XLOC_004218	-	TSS4403	supercontig_589:1010090-1010297	207	-	0	0	0	OK	142.995	0	453.695	OK
GL50803_10857	Small nuclear ribonucleoprotein B	0	TCONS_00000261	XLOC_000253	-	supercontig_572:292580-292970	giardia_in_vivo_prox3-9cm	giardia_in_vitro	OK	0	138.325	inf	nan	5e-05	0.000631375	yes	TCONS_00000261	=	XLOC_000253	-	TSS260	supercontig_572:292580-292970	390	-	0	0	0	OK	138.325	0	331.635	OK
GL50803_34334	Hypothetical protein	0	TCONS_00003463	XLOC_003306	-	supercontig_579:143360-143618	giardia_in_vivo_prox3-9cm	giardia_in_vitro	OK	0	136.471	inf	nan	5e-05	0.000631375	yes	TCONS_00003463	=	XLOC_003306	-	TSS3443	supercontig_579:143360-143618	258	-	0	0	0	OK	136.471	0	381.316	OK
GL50803_86994	Hypothetical protein	0	TCONS_00004420	XLOC_004209	-	supercontig_589:981096-981333	giardia_in_vivo_prox3-9cm	giardia_in_vitro	OK	0	123.88	inf	nan	5e-05	0.000631375	yes	TCONS_00004420	=	XLOC_004209	-	TSS4394	supercontig_589:981096-981333	237	-	0	0	0	OK	123.88	0	371.554	OK
GL50803_28526	Hypothetical protein	0	TCONS_00003064	XLOC_002931	-	supercontig_578:1394410-1394731	giardia_in_vivo_prox3-9cm	giardia_in_vitro	OK	0	122.766	inf	nan	5e-05	0.000631375	yes	TCONS_00003064	=	XLOC_002931	-	TSS3047	supercontig_578:1394410-1394731	321	-	0	0	0	OK	122.766	0	351.781	OK
GL50803_11632	Hypothetical protein	0	TCONS_00003841	XLOC_003664	-	supercontig_581:253085-253337	giardia_in_vivo_prox3-9cm	giardia_in_vitro	OK	0	115.111	inf	nan	5e-05	0.000631375	yes	TCONS_00003841	=	XLOC_003664	-	TSS3820	supercontig_581:253085-253337	252	-	0	0	0	OK	115.111	0	337.055	OK
GL50803_4046	Hypothetical protein	0	TCONS_00004757	XLOC_004539	-	supercontig_589:858535-858904	giardia_in_vivo_prox3-9cm	giardia_in_vitro	OK	0	111.764	inf	nan	5e-05	0.000631375	yes	TCONS_00004757	=	XLOC_004539	-	TSS4730	supercontig_589:858535-858904	369	-	0	0	0	OK	111.764	0	267.823	OK
GL50803_31420	Hypothetical protein	0	TCONS_00004532	XLOC_004319	-	supercontig_589:1353490-1353730	giardia_in_vivo_prox3-9cm	giardia_in_vitro	OK	0	108.842	inf	nan	5e-05	0.000631375	yes	TCONS_00004532	=	XLOC_004319	-	TSS4506	supercontig_589:1353490-1353730	240	-	0	0	0	OK	108.842	0	331.799	OK
GL50803_6472	Hypothetical protein	0	TCONS_00005650	XLOC_005399	-	supercontig_592:1198105-1198369	giardia_in_vivo_prox3-9cm	giardia_in_vitro	OK	0	108.428	inf	nan	5e-05	0.000631375	yes	TCONS_00005650	=	XLOC_005399	-	TSS5619	supercontig_592:1198105-1198369	264	-	0	0	0	OK	108.428	0	312.681	OK
GL50803_20307	Hypothetical protein	0	TCONS_00000110	XLOC_000106	-	supercontig_571:79127-79499	giardia_in_vivo_prox3-9cm	giardia_in_vitro	OK	0	101.019	inf	nan	5e-05	0.000631375	yes	TCONS_00000110	=	XLOC_000106	-	TSS110	supercontig_571:79127-79499	372	-	0	0	0	OK	101.019	0	246.291	OK
GL50803_3745	Hypothetical protein	0	TCONS_00004264	XLOC_004061	-	supercontig_589:430748-430985	giardia_in_vivo_prox3-9cm	giardia_in_vitro	OK	0	100.291	inf	nan	5e-05	0.000631375	yes	TCONS_00004264	=	XLOC_004061	-	TSS4239	supercontig_589:430748-430985	237	-	0	0	0	OK	100.291	0	312.894	OK
GL50803_35993	Hypothetical protein	0	TCONS_00004815	XLOC_004593	-	supercontig_589:997511-997799	giardia_in_vivo_prox3-9cm	giardia_in_vitro	OK	0	97.7401	inf	nan	5e-05	0.000631375	yes	TCONS_00004815	=	XLOC_004593	-	TSS4787	supercontig_589:997511-997799	288	-	0	0	0	OK	97.7401	0	273.257	OK
GL50803_9644	Hypothetical protein	0	TCONS_00001413	XLOC_001351	-	supercontig_577:331432-331876	giardia_in_vivo_prox3-9cm	giardia_in_vitro	OK	0	92.4043	inf	nan	5e-05	0.000631375	yes	TCONS_00001413	=	XLOC_001351	-	TSS1404	supercontig_577:331432-331876	444	-	0	0	0	OK	92.4043	0	218.034	OK
GL50803_8325	Hypothetical protein	0	TCONS_00003184	XLOC_003043	-	supercontig_579:207163-207817	giardia_in_vivo_prox3-9cm	giardia_in_vitro	OK	0	91.1218	inf	nan	5e-05	0.000631375	yes	TCONS_00003184	=	XLOC_003043	-	TSS3165	supercontig_579:207163-207817	654	-	0	0	0	OK	91.1218	0	184.939	OK
GL50803_893	Hypothetical protein	0	TCONS_00000117	XLOC_000113	-	supercontig_571:98141-98417	giardia_in_vivo_prox3-9cm	giardia_in_vitro	OK	0	83.0849	inf	nan	0.003	0.0201	yes	TCONS_00000117	=	XLOC_000113	-	TSS117	supercontig_571:98141-98417	261	-	0	0	0	OK	83.0849	0	262.366	OK
GL50803_12993	VSP	0	TCONS_00006225	XLOC_005934	-	supercontig_624:285189-285480	giardia_in_vivo_prox3-9cm	giardia_in_vitro	OK	0	82.158	inf	nan	5e-05	0.000631375	yes	TCONS_00006225	=	XLOC_005934	-	TSS6193	supercontig_624:285189-285480	291	-	0	0	0	OK	82.158	0	235.998	OK
GL50803_27910	Hypothetical protein	0	TCONS_00005467	XLOC_005220	-	supercontig_592:505524-505902	giardia_in_vivo_prox3-9cm	giardia_in_vitro	OK	0	73.9754	inf	nan	5e-05	0.000631375	yes	TCONS_00005467	=	XLOC_005220	-	TSS5437	supercontig_592:505524-505902	378	-	0	0	0	OK	73.9754	0	215.415	OK
GL50803_19575	Variant-specific surface protein	0	TCONS_00003854	XLOC_003675	-	supercontig_581:290343-290694	giardia_in_vivo_prox3-9cm	giardia_in_vitro	OK	0	69.4321	inf	nan	5e-05	0.000631375	yes	TCONS_00003854	=	XLOC_003675	-	TSS3833	supercontig_581:290343-290694	351	-	0	0	0	OK	69.4321	0	197.295	OK
GL50803_15007	Hypothetical protein	0	TCONS_00001946	XLOC_001859	-	supercontig_577:327669-328089	giardia_in_vivo_prox3-9cm	giardia_in_vitro	OK	0	65.6013	inf	nan	5e-05	0.000631375	yes	TCONS_00001946	=	XLOC_001859	-	TSS1934	supercontig_577:327669-328089	420	-	0	0	0	OK	65.6013	0	197.03	OK
GL50803_93742	Variant-specific surface protein	0	TCONS_00005915	XLOC_005640	-	supercontig_611:132491-132791	giardia_in_vivo_prox3-9cm	giardia_in_vitro	OK	0	64.9742	inf	nan	5e-05	0.000631375	yes	TCONS_00005915	=	XLOC_005640	-	TSS5883	supercontig_611:132491-132791	300	-	0	0	0	OK	64.9742	0	192.58	OK
GL50803_93862	Hypothetical protein	0	TCONS_00002327	XLOC_002219	-	supercontig_577:1606462-1606738	giardia_in_vivo_prox3-9cm	giardia_in_vitro	OK	0	63.5861	inf	nan	5e-05	0.000631375	yes	TCONS_00002327	=	XLOC_002219	-	TSS2315	supercontig_577:1606462-1606738	276	-	0	0	0	OK	63.5861	0	197.941	OK
GL50803_29630	Hypothetical protein	0	TCONS_00000986	XLOC_000944	-	supercontig_573:560858-561206	giardia_in_vivo_prox3-9cm	giardia_in_vitro	OK	0	58.1153	inf	nan	5e-05	0.000631375	yes	TCONS_00000986	=	XLOC_000944	-	TSS980	supercontig_573:560858-561206	348	-	0	0	0	OK	58.1153	0	164.399	OK
GL50803_9068	Hypothetical protein	0	TCONS_00000464	XLOC_000449	-	supercontig_573:105333-105798	giardia_in_vivo_prox3-9cm	giardia_in_vitro	OK	0	55.84	inf	nan	5e-05	0.000631375	yes	TCONS_00000464	=	XLOC_000449	-	TSS463	supercontig_573:105333-105798	465	-	0	0	0	OK	55.84	0	166.088	OK
GL50803_103237	Variant-specific surface protein	0	TCONS_00004117	XLOC_003927	-	supercontig_588:24087-24591	giardia_in_vivo_prox3-9cm	giardia_in_vitro	OK	0	53.2976	inf	nan	5e-05	0.000631375	yes	TCONS_00004117	=	XLOC_003927	-	TSS4094	supercontig_588:24087-24591	504	-	0	0	0	OK	53.2976	0	131.824	OK
GL50803_32421	Hypothetical protein	0	TCONS_00006311	XLOC_006010	-	supercontig_627:35378-36560	giardia_in_vivo_prox3-9cm	giardia_in_vitro	OK	0	51.5581	inf	nan	0.00135	0.0107528	yes	TCONS_00006311	=	XLOC_006010	-	TSS6278	supercontig_627:35378-36560	501	-	0	0	5.58429	OK	51.5581	0	583.043	OK
GL50803_116477	VSP	0	TCONS_00000095	XLOC_000091	-	supercontig_571:20167-22414	giardia_in_vivo_prox3-9cm	giardia_in_vitro	OK	0	44.2223	inf	nan	5e-05	0.000631375	yes	TCONS_00000095	=	XLOC_000091	-	TSS95	supercontig_571:20167-22414	2247	-	0	0	0	OK	44.2223	10.4387	78.0059	OK
GL50803_112048	VSP	0	TCONS_00000515	XLOC_000497	-	supercontig_573:333188-333878	giardia_in_vivo_prox3-9cm	giardia_in_vitro	OK	0	43.9698	inf	nan	5e-05	0.000631375	yes	TCONS_00000515	=	XLOC_000497	-	TSS513	supercontig_573:333188-333878	690	-	0	0	0	OK	43.9698	0	102.974	OK
GL50803_104063	Hypothetical protein	0	TCONS_00001043	XLOC_000999	-	supercontig_573:741766-742132	giardia_in_vivo_prox3-9cm	giardia_in_vitro	OK	0	42.7666	inf	nan	5e-05	0.000631375	yes	TCONS_00001043	=	XLOC_000999	-	TSS1037	supercontig_573:741766-742132	366	-	0	0	0	OK	42.7666	0	125.395	OK
GL50803_30848	Hypothetical protein	0	TCONS_00003856	XLOC_003677	-	supercontig_583:1999-2359	giardia_in_vivo_prox3-9cm	giardia_in_vitro	OK	0	34.3331	inf	nan	5e-05	0.000631375	yes	TCONS_00003856	=	XLOC_003677	-	TSS3835	supercontig_583:1999-2359	360	-	0	0	0	OK	34.3331	0	105.888	OK
GL50803_7677	Hypothetical protein	0	TCONS_00006025	XLOC_005743	-	supercontig_624:55179-55938	giardia_in_vivo_prox3-9cm	giardia_in_vitro	OK	0	29.953	inf	nan	5e-05	0.000631375	yes	TCONS_00006025	=	XLOC_005743	-	TSS5993	supercontig_624:55179-55938	759	-	0	0	0	OK	29.953	0	73.4151	OK
GL50803_88750	Hypothetical protein	0	TCONS_00003874	XLOC_003694	-	supercontig_586:44047-44587	giardia_in_vivo_prox3-9cm	giardia_in_vitro	OK	0	23.3497	inf	nan	5e-05	0.000631375	yes	TCONS_00003874	=	XLOC_003694	-	TSS3853	supercontig_586:44047-44587	540	-	0	0	0	OK	23.3497	0	66.9366	OK
GL50803_114892	Reverse transcriptase/endonuclease	0	TCONS_00001626	XLOC_001553	-	supercontig_577:1067279-1068224	giardia_in_vivo_prox3-9cm	giardia_in_vitro	OK	0	19.7552	inf	nan	5e-05	0.000631375	yes	TCONS_00001626	=	XLOC_001553	-	TSS1616	supercontig_577:1067279-1068224	945	-	0	0	0	OK	19.7552	0	59.7584	OK
GL50803_28906	Multidrug resistance-associated protein Mrp2	0	TCONS_00001411	XLOC_001349	-	supercontig_577:328265-329198	giardia_in_vivo_prox3-9cm	giardia_in_vitro	OK	0	15.4033	inf	nan	5e-05	0.000631375	yes	TCONS_00001411	=	XLOC_001349	-	TSS1402	supercontig_577:328265-329198	933	-	0	0	0	OK	15.4033	0	44.5189	OK
GL50803_15228	Ribosomal protein S15A	0.946896	TCONS_00005706	XLOC_005449	-	supercontig_603:25188-25581	giardia_in_vivo_prox3-9cm	giardia_in_vitro	OK	26998	28512.1	0.078722	0.114255	0.81315	0.886119	no	TCONS_00005706	=	XLOC_005449	-	TSS5675	supercontig_603:25188-25581	393	-	26998	8537.28	45458.7	OK	28512.1	9497.12	47527	OK
GL50803_1636	Hypothetical protein	0	TCONS_00003070	XLOC_002936	-	supercontig_578:1407715-1411316	giardia_in_vivo_prox3-9cm	giardia_in_vitro	OK	0	13611.1	inf	nan	0.08415	0.245761	no	TCONS_00003070	=	XLOC_002936	-	TSS3053	supercontig_578:1407715-1411316	192	-	0	0	8.66771	OK	13611.1	4603.07	22619	OK
GL50803_9335	Hypothetical protein	0.758841	TCONS_00002017	XLOC_001926	-	supercontig_577:512105-512703	giardia_in_vivo_prox3-9cm	giardia_in_vitro	OK	9883.53	13024.5	0.398124	0.226372	0.6357	0.769781	no	TCONS_00002017	=	XLOC_001926	-	TSS2005	supercontig_577:512105-512703	141	-	9883.53	0	24587.9	OK	13024.5	0	38181.9	OK
GL50803_25406	Hypothetical protein	1.00294	TCONS_00003360	XLOC_003206	-	supercontig_579:717319-724435	giardia_in_vivo_prox3-9cm	giardia_in_vitro	OK	12401.8	12365.4	-0.00424089	-0.00121856	0.9865	0.989628	no	TCONS_00003360	=	XLOC_003206	-	TSS3340	supercontig_579:717319-724435	132	-	12401.8	0	62357.5	OK	12365.4	0	45201.5	OK
GL50803_9848	Dynein light chain	0.369327	TCONS_00003260	XLOC_003116	-	supercontig_579:468286-469529	giardia_in_vivo_prox3-9cm	giardia_in_vitro	OK	3935.77	10656.6	1.43703	2.36834	0.05505	0.181745	no	TCONS_00003260	=	XLOC_003116	-	TSS3241	supercontig_579:468286-469529	270	-	3935.77	1261.55	6609.98	OK	10656.6	5372.43	15940.8	OK
GL50803_26925	Hypothetical protein	1.19028	TCONS_00003307	XLOC_003160	-	supercontig_579:594252-594905	giardia_in_vivo_prox3-9cm	giardia_in_vitro	OK	8958.97	7526.75	-0.251304	-0.178977	0.5716	0.72051	no	TCONS_00003307	=	XLOC_003160	-	TSS3288	supercontig_579:594252-594905	366	-	8958.97	0	25621.7	OK	7526.75	3204.8	11848.7	OK
GL50803_5517	Ribosomal protein L37a	0.101267	TCONS_00002360	XLOC_002251	-	supercontig_577:1885954-1886326	giardia_in_vivo_prox3-9cm	giardia_in_vitro	OK	747.811	7384.52	3.30376	1.4967	0.0263	0.10668	no	TCONS_00002360	=	XLOC_002251	-	TSS2347	supercontig_577:1885954-1886326	285	-	747.811	0	2992.01	OK	7384.52	2967.56	11801.5	OK
GL50803_31374	Hypothetical protein	0	TCONS_00003803	XLOC_003627	-	supercontig_581:55441-56593	giardia_in_vivo_prox3-9cm	giardia_in_vitro	OK	0	7055.14	inf	nan	0.19305	0.381743	no	TCONS_00003803	=	XLOC_003627	-	TSS3782	supercontig_581:55441-56593	156	-	0	0	139.659	OK	7055.14	0	24702.2	OK
GL50803_21754	Hypothetical protein	0.0525293	TCONS_00000256	XLOC_000248	-	supercontig_572:281344-281923	giardia_in_vivo_prox3-9cm	giardia_in_vitro	OK	368.753	7019.95	4.25074	1.20342	0.17135	0.353565	no	TCONS_00000256	=	XLOC_000248	-	TSS255	supercontig_572:281344-281923	189	-	368.753	0	2139.14	OK	7019.95	258.801	13781.1	OK
GL50803_13268	Hypothetical protein	0.919035	TCONS_00000543	XLOC_000524	-	supercontig_573:425891-426158	giardia_in_vivo_prox3-9cm	giardia_in_vitro	OK	6271.3	6823.79	0.121808	0.240324	0.62375	0.762287	no	TCONS_00000543	=	XLOC_000524	-	TSS540	supercontig_573:425891-426158	267	-	6271.3	3111.28	9431.32	OK	6823.79	3482.17	10165.4	OK
GL50803_19003	Ribosomal protein L24A	0.688873	TCONS_00001962	XLOC_001874	-	supercontig_577:361195-361504	giardia_in_vivo_prox3-9cm	giardia_in_vitro	OK	3831.42	5561.87	0.537689	1.01748	0.04265	0.151523	no	TCONS_00001962	=	XLOC_001874	-	TSS1950	supercontig_577:361195-361504	309	-	3831.42	1724.36	5938.49	OK	5561.87	2869.95	8253.78	OK
GL50803_7082	Ribosomal protein S21	1.46778	TCONS_00004153	XLOC_003961	-	supercontig_589:77847-78117	giardia_in_vivo_prox3-9cm	giardia_in_vitro	OK	8087.29	5509.89	-0.553633	-1.08642	0.03	0.11694	no	TCONS_00004153	=	XLOC_003961	-	TSS4130	supercontig_589:77847-78117	270	-	8087.29	4036.73	12137.9	OK	5509.89	2764.83	8254.95	OK
GL50803_16588	Hypothetical protein	0.686702	TCONS_00003685	XLOC_003516	-	supercontig_579:949383-949752	giardia_in_vivo_prox3-9cm	giardia_in_vitro	OK	3700.96	5389.47	0.542246	1.06099	0.03215	0.123462	no	TCONS_00003685	=	XLOC_003516	-	TSS3664	supercontig_579:949383-949752	369	-	3700.96	1792.07	5609.84	OK	5389.47	2771.6	8007.34	OK
GL50803_6687	Glyceraldehyde 3-phosphate dehydrogenase	0.993954	TCONS_00006338	XLOC_006036	-	supercontig_627:35378-36560	giardia_in_vivo_prox3-9cm	giardia_in_vitro	OK	5270.25	5302.31	0.00874917	0.00765046	0.98485	0.988247	no	TCONS_00006338	=	XLOC_006036	-	TSS6305	supercontig_627:35378-36560	1011	-	5270.25	0	12957	OK	5302.31	2007.34	8597.28	OK
GL50803_1882	Hypothetical protein	8.77723	TCONS_00006166	XLOC_005878	-	supercontig_624:72294-74691	giardia_in_vivo_prox3-9cm	giardia_in_vitro	OK	45684.1	5204.84	-3.13377	-1.84692	0.02155	0.0929048	no	TCONS_00006166	=	XLOC_005878	-	TSS6134	supercontig_624:72294-74691	144	-	45684.1	0	102174	OK	5204.84	0	15619.4	OK
GL50803_98760	Hypothetical protein	1.79407	TCONS_00001838	XLOC_001757	-	supercontig_577:15130-15301	giardia_in_vivo_prox3-9cm	giardia_in_vitro	OK	9271.87	5168.06	-0.843238	-1.15541	0.0201	0.0884617	no	TCONS_00001838	=	XLOC_001757	-	TSS1827	supercontig_577:15130-15301	171	-	9271.87	3125.97	15417.8	OK	5168.06	1217.83	9118.28	OK
GL50803_9662	Ferredoxin Fd1	0.0447813	TCONS_00002527	XLOC_002412	-	supercontig_578:450996-451176	giardia_in_vivo_prox3-9cm	giardia_in_vitro	OK	226.308	5053.63	4.48096	7.06509	0.21545	0.404467	no	TCONS_00002527	=	XLOC_002412	-	TSS2514	supercontig_578:450996-451176	180	-	226.308	110.977	341.639	OK	5053.63	1432.76	8674.5	OK
GL50803_6135	Ribosomal protein S17	0.698945	TCONS_00001422	XLOC_001359	-	supercontig_577:356722-357136	giardia_in_vivo_prox3-9cm	giardia_in_vitro	OK	3498.26	5005.06	0.51675	0.986433	0.0422	0.1503	no	TCONS_00001422	=	XLOC_001359	-	TSS1413	supercontig_577:356722-357136	414	-	3498.26	1617.64	5378.88	OK	5005.06	2561.3	7448.81	OK
GL50803_7766	Ribosomal protein SA	1.06139	TCONS_00002114	XLOC_002016	-	supercontig_577:832859-833597	giardia_in_vivo_prox3-9cm	giardia_in_vitro	OK	5044.11	4752.38	-0.0859513	-0.144928	0.7755	0.862592	no	TCONS_00002114	=	XLOC_002016	-	TSS2102	supercontig_577:832859-833597	738	-	5044.11	1957.22	8131.01	OK	4752.38	2143.22	7361.54	OK
GL50803_9636	Hypothetical protein	0.974117	TCONS_00001951	XLOC_001864	-	supercontig_577:335438-335573	giardia_in_vivo_prox3-9cm	giardia_in_vitro	OK	4259.23	4372.4	0.0378329	0.0444423	0.9514	0.967713	no	TCONS_00001951	=	XLOC_001864	-	TSS1939	supercontig_577:335438-335573	135	-	4259.23	3168.37	5350.08	OK	4372.4	0	9409.4	OK
GL50803_38553	Hypothetical protein	2.57437	TCONS_00004939	XLOC_004712	-	supercontig_589:1352049-1353414	giardia_in_vivo_prox3-9cm	giardia_in_vitro	OK	11120	4319.51	-1.36422	-0.50208	0.3281	0.513191	no	TCONS_00004939	=	XLOC_004712	-	TSS4911	supercontig_589:1352049-1353414	159	-	11120	0	46967.6	OK	4319.51	0	12735.4	OK
GL50803_7351	Hypothetical protein	0.353787	TCONS_00001012	XLOC_000968	-	supercontig_573:619632-620587	giardia_in_vivo_prox3-9cm	giardia_in_vitro	OK	1513.47	4277.91	1.49905	2.53522	0.2391	0.425834	no	TCONS_00001012	=	XLOC_000968	-	TSS1006	supercontig_573:619632-620587	189	-	1513.47	1055.37	1971.57	OK	4277.91	1019.13	7536.69	OK
GL50803_30645	Hypothetical protein	0.635834	TCONS_00003640	XLOC_003474	-	supercontig_579:717319-724435	giardia_in_vivo_prox3-9cm	giardia_in_vitro	OK	2640.06	4152.12	0.653276	0.821885	0.10215	0.27494	no	TCONS_00003640	=	XLOC_003474	-	TSS3619	supercontig_579:717319-724435	507	-	2640.06	351.31	4928.81	OK	4152.12	1328.04	6976.2	OK
GL50803_8461	Hypothetical protein	0.264457	TCONS_00005443	XLOC_005199	-	supercontig_592:414210-414773	giardia_in_vivo_prox3-9cm	giardia_in_vitro	OK	1085.79	4105.74	1.9189	1.05286	0.1313	0.301757	no	TCONS_00005443	=	XLOC_005199	-	TSS5413	supercontig_592:414210-414773	219	-	1085.79	0	3428.02	OK	4105.74	0	9506.57	OK
GL50803_1640	Hypothetical protein	2.66068	TCONS_00003171	XLOC_003030	-	supercontig_579:165702-166211	giardia_in_vivo_prox3-9cm	giardia_in_vitro	OK	10865.4	4083.7	-1.41179	-0.95979	0.38765	0.568766	no	TCONS_00003171	=	XLOC_003030	-	TSS3152	supercontig_579:165702-166211	108	-	10865.4	9012.01	12718.7	OK	4083.7	0	12381.8	OK
GL50803_37869	Hypothetical protein	0	TCONS_00005134	XLOC_004903	-	supercontig_592:552654-553365	giardia_in_vivo_prox3-9cm	giardia_in_vitro	OK	0	4072.84	inf	nan	0.08115	0.23896	no	TCONS_00005134	=	XLOC_004903	-	TSS5106	supercontig_592:552654-553365	270	-	0	0	22.1382	OK	4072.84	576.156	7569.53	OK
GL50803_38460	Hypothetical protein	1.15947	TCONS_00000085	XLOC_000081	-	supercontig_571:284338-284788	giardia_in_vivo_prox3-9cm	giardia_in_vitro	OK	4632.03	3994.94	-0.213474	-0.125483	0.79205	0.873987	no	TCONS_00000085	=	XLOC_000081	-	TSS85	supercontig_571:284338-284788	165	-	4632.03	0	11183.2	OK	3994.94	0	11534.4	OK
GL50803_26727	Hypothetical protein	1.00543	TCONS_00004345	XLOC_004138	-	supercontig_589:733126-733231	giardia_in_vivo_prox3-9cm	giardia_in_vitro	OK	3791.04	3770.57	-0.00781174	-0.00605679	0.49875	0.664728	no	TCONS_00004345	=	XLOC_004138	-	TSS4319	supercontig_589:733126-733231	105	-	3791.04	3529.28	4052.8	OK	3770.57	0	10507.2	OK
GL50803_14329	Ribosomal protein S7	0.809149	TCONS_00001496	XLOC_001429	-	supercontig_577:548773-549346	giardia_in_vivo_prox3-9cm	giardia_in_vitro	OK	3008.02	3717.51	0.305519	0.572492	0.2476	0.433289	no	TCONS_00001496	=	XLOC_001429	-	TSS1486	supercontig_577:548773-549346	573	-	3008.02	1368.6	4647.45	OK	3717.51	1857.69	5577.32	OK
GL50803_113788	Hypothetical protein	0.0597725	TCONS_00005554	XLOC_005305	-	supercontig_592:830845-831016	giardia_in_vivo_prox3-9cm	giardia_in_vitro	OK	217.683	3641.86	4.06437	5.83408	0.1044	0.278091	no	TCONS_00005554	=	XLOC_005305	-	TSS5524	supercontig_592:830845-831016	171	-	217.683	133.378	301.989	OK	3641.86	419.819	6863.9	OK
GL50803_15223	Hypothetical protein	0.990197	TCONS_00005699	XLOC_005443	-	supercontig_603:9611-10152	giardia_in_vivo_prox3-9cm	giardia_in_vitro	OK	3268.6	3300.96	0.0142101	0.00846963	0.9847	0.988247	no	TCONS_00005699	=	XLOC_005443	-	TSS5668	supercontig_603:9611-10152	165	-	3268.6	0	8963.56	OK	3300.96	0	8387.06	OK
GL50803_103992	VSP	0.692021	TCONS_00004324	XLOC_004118	-	supercontig_589:647216-649100	giardia_in_vivo_prox3-9cm	giardia_in_vitro	OK	2215.43	3201.39	0.531113	0.747368	0.1251	0.296339	no	TCONS_00004324	=	XLOC_004118	-	TSS4298	supercontig_589:647216-649100	1884	-	2215.43	587.037	3843.82	OK	3201.39	1101.4	5301.38	OK
GL50803_115363	Hypothetical protein	0.520534	TCONS_00005983	XLOC_005704	-	supercontig_622:15723-15834	giardia_in_vivo_prox3-9cm	giardia_in_vitro	OK	1600.58	3074.88	0.941932	0.686274	0.52735	0.683958	no	TCONS_00005983	=	XLOC_005704	-	TSS5951	supercontig_622:15723-15834	111	-	1600.58	1375.02	1826.15	OK	3074.88	0	8909.48	OK
GL50803_32265	Hypothetical protein	0.765305	TCONS_00005766	XLOC_005502	-	supercontig_603:174403-175256	giardia_in_vivo_prox3-9cm	giardia_in_vitro	OK	2298.73	3003.68	0.385894	0.395063	0.40815	0.586233	no	TCONS_00005766	=	XLOC_005502	-	TSS5735	supercontig_603:174403-175256	573	-	2298.73	0	4903.39	OK	3003.68	776.581	5230.78	OK
GL50803_36567	Hypothetical protein	1.77577	TCONS_00005765	XLOC_005502	-	supercontig_603:174403-175256	giardia_in_vivo_prox3-9cm	giardia_in_vitro	OK	5189.3	2922.28	-0.828448	-1.04086	0.0387	0.141461	no	TCONS_00005765	=	XLOC_005502	-	TSS5734	supercontig_603:174403-175256	537	-	5189.3	1303.01	9075.59	OK	2922.28	554.337	5290.21	OK
GL50803_15551	Ribosomal protein S18	0.108692	TCONS_00000303	XLOC_000290	-	supercontig_572:430874-433106	giardia_in_vivo_prox3-9cm	giardia_in_vitro	OK	317.387	2920.07	3.20169	1.68232	0.03555	0.132498	no	TCONS_00000303	=	XLOC_000290	-	TSS302	supercontig_572:430874-433106	465	-	317.387	0	1126.44	OK	2920.07	933.749	4906.4	OK
GL50803_35976	Hypothetical protein	24.6508	TCONS_00002351	XLOC_002242	-	supercontig_577:1856879-1857728	giardia_in_vivo_prox3-9cm	giardia_in_vitro	OK	71808	2913.01	-4.62356	-1.51953	0.0203	0.0891353	no	TCONS_00002351	=	XLOC_002242	-	TSS2338	supercontig_577:1856879-1857728	102	-	71808	0	146703	OK	2913.01	0	14819	OK
GL50803_37212	Hypothetical protein	1.02648	TCONS_00000388	XLOC_000374	-	supercontig_572:286377-286491	giardia_in_vivo_prox3-9cm	giardia_in_vitro	OK	2940.21	2864.37	-0.0377037	-0.0286009	0.9665	0.977138	no	TCONS_00000388	=	XLOC_000374	-	TSS387	supercontig_572:286377-286491	114	-	2940.21	2598.33	3282.09	OK	2864.37	0	8088.41	OK
GL50803_36575	Hypothetical protein	3.12916	TCONS_00005760	XLOC_005497	-	supercontig_603:169115-169223	giardia_in_vivo_prox3-9cm	giardia_in_vitro	OK	8879.09	2837.53	-1.64578	-1.26196	0.05105	0.171826	no	TCONS_00005760	=	XLOC_005497	-	TSS5729	supercontig_603:169115-169223	108	-	8879.09	8234.92	9523.27	OK	2837.53	0	7963.42	OK
GL50803_35735	Hypothetical protein	0	TCONS_00001880	XLOC_001796	-	supercontig_577:140237-140759	giardia_in_vivo_prox3-9cm	giardia_in_vitro	OK	0	2793.23	inf	nan	0.2086	0.398784	no	TCONS_00001880	=	XLOC_001796	-	TSS1869	supercontig_577:140237-140759	144	-	0	0	39.0154	OK	2793.23	0	9013.79	OK
GL50803_32002	Hypothetical protein	1.03749	TCONS_00004378	XLOC_004170	-	supercontig_589:837170-838397	giardia_in_vivo_prox3-9cm	giardia_in_vitro	OK	2804.7	2703.36	-0.0530939	-0.0421627	0.9314	0.955214	no	TCONS_00004378	=	XLOC_004170	-	TSS4352	supercontig_589:837170-838397	318	-	2804.7	0	5895.72	OK	2703.36	0	6363.31	OK
GL50803_31271	Hypothetical protein	0.416818	TCONS_00004085	XLOC_003897	-	supercontig_586:364548-368141	giardia_in_vivo_prox3-9cm	giardia_in_vitro	OK	1126.38	2702.33	1.26251	0.516778	0.33365	0.518172	no	TCONS_00004085	=	XLOC_003897	-	TSS4063	supercontig_586:364548-368141	273	-	1126.38	0	4616.33	OK	2702.33	0	6398.03	OK
GL50803_16368	Ribosomal protein L31B	0.292911	TCONS_00004415	XLOC_004205	-	supercontig_589:970785-971175	giardia_in_vivo_prox3-9cm	giardia_in_vitro	OK	769.375	2626.65	1.77147	0.769544	0.09625	0.266737	no	TCONS_00004415	=	XLOC_004205	-	TSS4389	supercontig_589:970785-971175	321	-	769.375	0	3148.07	OK	2626.65	550.093	4703.21	OK
GL50803_5357	Hypothetical protein	0.27058	TCONS_00002546	XLOC_002431	-	supercontig_578:815367-815484	giardia_in_vivo_prox3-9cm	giardia_in_vitro	OK	709.627	2622.61	1.88587	1.42113	0.22445	0.41327	no	TCONS_00002546	=	XLOC_002431	-	TSS2533	supercontig_578:815367-815484	117	-	709.627	603.558	815.695	OK	2622.61	0	7431.32	OK
GL50803_31427	Hypothetical protein	0.490368	TCONS_00005783	XLOC_005517	-	supercontig_603:9611-10152	giardia_in_vivo_prox3-9cm	giardia_in_vitro	OK	1276.81	2603.78	1.02806	0.574024	0.34715	0.531171	no	TCONS_00005783	=	XLOC_005517	-	TSS5752	supercontig_603:9611-10152	183	-	1276.81	0	3929.23	OK	2603.78	0	6144.28	OK
GL50803_17364	Ribosomal protein S26	0.799538	TCONS_00005744	XLOC_005483	-	supercontig_603:134690-135050	giardia_in_vivo_prox3-9cm	giardia_in_vitro	OK	2075.92	2596.4	0.322766	0.411493	0.3963	0.575159	no	TCONS_00005744	=	XLOC_005483	-	TSS5713	supercontig_603:134690-135050	330	-	2075.92	337.889	3813.95	OK	2596.4	794.877	4397.93	OK
GL50803_7480	Hypothetical protein	0.0783008	TCONS_00000853	XLOC_000818	-	supercontig_573:63529-63670	giardia_in_vivo_prox3-9cm	giardia_in_vitro	OK	202.839	2590.51	3.67483	3.67155	0.0753	0.226417	no	TCONS_00000853	=	XLOC_000818	-	TSS847	supercontig_573:63529-63670	141	-	202.839	141.085	264.592	OK	2590.51	0	6097.35	OK
GL50803_24144	Hypothetical protein	0.346731	TCONS_00005813	XLOC_005546	-	supercontig_603:134690-135050	giardia_in_vivo_prox3-9cm	giardia_in_vitro	OK	897.559	2588.63	1.52811	1.26206	0.05805	0.188911	no	TCONS_00005813	=	XLOC_005546	-	TSS5782	supercontig_603:134690-135050	330	-	897.559	0	2268.78	OK	2588.63	788.56	4388.7	OK
GL50803_5665	Ubiquitin/ribosomal protein CEP52	0.786637	TCONS_00000418	XLOC_000404	-	supercontig_572:387415-387799	giardia_in_vivo_prox3-9cm	giardia_in_vitro	OK	2018.36	2565.81	0.346236	0.683741	0.1657	0.345411	no	TCONS_00000418	=	XLOC_000404	-	TSS417	supercontig_572:387415-387799	384	-	2018.36	1002.57	3034.14	OK	2565.81	1310.09	3821.54	OK
GL50803_12551	Variant-specific surface protein	0.20194	TCONS_00005785	XLOC_005519	-	supercontig_603:10793-11015	giardia_in_vivo_prox3-9cm	giardia_in_vitro	OK	515.864	2554.54	2.308	1.38755	0.01935	0.0858242	no	TCONS_00005785	=	XLOC_005519	-	TSS5754	supercontig_603:10793-11015	219	-	515.864	0	1643.85	OK	2554.54	684.176	4424.91	OK
GL50803_37482	Hypothetical protein	2.16141	TCONS_00006214	XLOC_005923	-	supercontig_624:257317-259070	giardia_in_vivo_prox3-9cm	giardia_in_vitro	OK	5515.29	2551.71	-1.11197	-0.563551	0.5461	0.699671	no	TCONS_00006214	=	XLOC_005923	-	TSS6182	supercontig_624:257317-259070	120	-	5515.29	3833.94	7196.65	OK	2551.71	0	9488.11	OK
GL50803_3896	Sec61-gamma	0.868706	TCONS_00000058	XLOC_000055	-	supercontig_571:208743-208968	giardia_in_vivo_prox3-9cm	giardia_in_vitro	OK	2205.94	2539.34	0.203059	0.270726	0.5836	0.731266	no	TCONS_00000058	=	XLOC_000055	-	TSS58	supercontig_571:208743-208968	225	-	2205.94	529.27	3882.61	OK	2539.34	737.548	4341.13	OK
GL50803_8172	Dynein heavy chain	0.632002	TCONS_00002746	XLOC_002622	-	supercontig_578:1555189-1556335	giardia_in_vivo_prox3-9cm	giardia_in_vitro	OK	1601.38	2533.82	0.661999	1.21506	0.01515	0.0713641	no	TCONS_00002746	=	XLOC_002622	-	TSS2731	supercontig_578:1555189-1556335	1146	-	1601.38	759.507	2443.25	OK	2533.82	1159.73	3907.91	OK
GL50803_17395	Ribosomal protein L5	0.851529	TCONS_00001071	XLOC_001027	-	supercontig_573:869044-869938	giardia_in_vivo_prox3-9cm	giardia_in_vitro	OK	2133.65	2505.67	0.23187	0.424142	0.39745	0.576389	no	TCONS_00001071	=	XLOC_001027	-	TSS1065	supercontig_573:869044-869938	894	-	2133.65	1038.23	3229.08	OK	2505.67	1108.85	3902.48	OK
GL50803_32474	Hypothetical protein	5.27694	TCONS_00004265	XLOC_004062	-	supercontig_589:431836-434379	giardia_in_vivo_prox3-9cm	giardia_in_vitro	OK	13204.9	2502.38	-2.3997	-0.854515	0.1295	0.299427	no	TCONS_00004265	=	XLOC_004062	-	TSS4240	supercontig_589:431836-434379	117	-	13204.9	8814.04	17595.8	OK	2502.38	0	12208.7	OK
GL50803_35562	Hypothetical protein	0.976024	TCONS_00001987	XLOC_001898	-	supercontig_577:418920-419022	giardia_in_vivo_prox3-9cm	giardia_in_vitro	OK	2440.92	2500.88	0.0350162	0.0240153	0.9499	0.966705	no	TCONS_00001987	=	XLOC_001898	-	TSS1975	supercontig_577:418920-419022	102	-	2440.92	2249.03	2632.81	OK	2500.88	0	7552.16	OK
GL50803_23871	Hypothetical protein	0.372338	TCONS_00004803	XLOC_004583	-	supercontig_589:970785-971175	giardia_in_vivo_prox3-9cm	giardia_in_vitro	OK	927.368	2490.66	1.42531	1.11628	0.13895	0.312651	no	TCONS_00004803	=	XLOC_004583	-	TSS4776	supercontig_589:970785-971175	390	-	927.368	0	2457.97	OK	2490.66	897.615	4083.7	OK
GL50803_38812	Hypothetical protein	40.9306	TCONS_00004128	XLOC_003936	-	supercontig_589:12634-14708	giardia_in_vivo_prox3-9cm	giardia_in_vitro	OK	97017.1	2370.28	-5.35511	-2.68514	0.24565	0.431913	no	TCONS_00004128	=	XLOC_003936	-	TSS4105	supercontig_589:12634-14708	183	-	97017.1	0	249558	OK	2370.28	0	7760.65	OK
GL50803_27852	Hypothetical protein	0.245925	TCONS_00004054	XLOC_003866	-	supercontig_586:250782-250926	giardia_in_vivo_prox3-9cm	giardia_in_vitro	OK	578.689	2353.11	2.02371	2.05186	0.2974	0.483994	no	TCONS_00004054	=	XLOC_003866	-	TSS4032	supercontig_586:250782-250926	144	-	578.689	414.323	743.054	OK	2353.11	0	5500.26	OK
GL50803_8004	Hypothetical protein	0.300926	TCONS_00000596	XLOC_000576	-	supercontig_573:588473-588620	giardia_in_vivo_prox3-9cm	giardia_in_vitro	OK	694.724	2308.62	1.73252	1.74756	0.3185	0.503788	no	TCONS_00000596	=	XLOC_000576	-	TSS593	supercontig_573:588473-588620	147	-	694.724	549.962	839.485	OK	2308.62	0	5444.84	OK
GL50803_38650	Hypothetical protein	6.18064	TCONS_00001302	XLOC_001245	-	supercontig_574:75883-76624	giardia_in_vivo_prox3-9cm	giardia_in_vitro	OK	14051	2273.39	-2.62776	-0.838021	0.1994	0.388587	no	TCONS_00001302	=	XLOC_001245	-	TSS1294	supercontig_574:75883-76624	114	-	14051	0	47926.3	OK	2273.39	0	10496.6	OK
GL50803_29429	Hypothetical protein	4.86269	TCONS_00001326	XLOC_001269	-	supercontig_574:131681-131804	giardia_in_vivo_prox3-9cm	giardia_in_vitro	OK	10948	2251.43	-2.28176	-1.48261	0.01485	0.0702415	no	TCONS_00001326	=	XLOC_001269	-	TSS1318	supercontig_574:131681-131804	123	-	10948	0	22011	OK	2251.43	0	6481.98	OK
GL50803_28397	Hypothetical protein	2.15089	TCONS_00004023	XLOC_003837	-	supercontig_586:138481-150029	giardia_in_vivo_prox3-9cm	giardia_in_vitro	OK	4750.84	2208.78	-1.10493	-0.357208	0.5932	0.738259	no	TCONS_00004023	=	XLOC_003837	-	TSS4001	supercontig_586:138481-150029	126	-	4750.84	3670.53	5831.14	OK	2208.78	0	11667	OK
GL50803_3331	Malate dehydrogenase	0.634677	TCONS_00001082	XLOC_001037	-	supercontig_573:902758-903754	giardia_in_vivo_prox3-9cm	giardia_in_vitro	OK	1398.77	2203.91	0.655903	1.19455	0.01775	0.0805468	no	TCONS_00001082	=	XLOC_001037	-	TSS1076	supercontig_573:902758-903754	996	-	1398.77	612.065	2185.48	OK	2203.91	1073.49	3334.33	OK
GL50803_2312	Hypothetical protein	1.29186	TCONS_00001533	XLOC_001465	-	supercontig_577:726361-728059	giardia_in_vivo_prox3-9cm	giardia_in_vitro	OK	2810.36	2175.43	-0.369454	-0.0930008	0.83135	0.89851	no	TCONS_00001533	=	XLOC_001465	-	TSS1523	supercontig_577:726361-728059	123	-	2810.36	0	16717.8	OK	2175.43	0	7432.51	OK
GL50803_35563	Hypothetical protein	0.147315	TCONS_00001986	XLOC_001897	-	supercontig_577:411024-414336	giardia_in_vivo_prox3-9cm	giardia_in_vitro	OK	319.034	2165.66	2.76302	0.615637	0.2185	0.408157	no	TCONS_00001986	=	XLOC_001897	-	TSS1974	supercontig_577:411024-414336	120	-	319.034	23.6557	614.413	OK	2165.66	0	15490	OK
GL50803_9969	Hypothetical protein	1.77426	TCONS_00005544	XLOC_005295	-	supercontig_592:797119-797870	giardia_in_vivo_prox3-9cm	giardia_in_vitro	OK	3815.28	2150.35	-0.827216	-0.380102	0.7326	0.835769	no	TCONS_00005544	=	XLOC_005295	-	TSS5514	supercontig_592:797119-797870	102	-	3815.28	3480.39	4150.16	OK	2150.35	0	8635.19	OK
GL50803_38637	Hypothetical protein	0.0838281	TCONS_00001299	XLOC_001243	-	supercontig_574:70175-71405	giardia_in_vivo_prox3-9cm	giardia_in_vitro	OK	180.201	2149.65	3.57643	1.95395	0.1612	0.340391	no	TCONS_00001299	=	XLOC_001243	-	TSS1291	supercontig_574:70175-71405	240	-	180.201	0	505.082	OK	2149.65	0	5987.9	OK
GL50803_27948	Hypothetical protein	0.981257	TCONS_00002539	XLOC_002424	-	supercontig_578:802947-803629	giardia_in_vivo_prox3-9cm	giardia_in_vitro	OK	2098.31	2138.39	0.0273029	0.02952	0.9694	0.979027	no	TCONS_00002539	=	XLOC_002424	-	TSS2526	supercontig_578:802947-803629	183	-	2098.31	949.421	3247.19	OK	2138.39	0	4617.63	OK
GL50803_11118	Enolase	0.844985	TCONS_00003040	XLOC_002907	-	supercontig_578:1272263-1273659	giardia_in_vivo_prox3-9cm	giardia_in_vitro	OK	1794.95	2124.24	0.243005	0.440503	0.3744	0.557809	no	TCONS_00003040	=	XLOC_002907	-	TSS3023	supercontig_578:1272263-1273659	1338	-	1794.95	833.881	2756.02	OK	2124.24	964.311	3284.17	OK
GL50803_39483	Ribosomal protein S29A	0.609681	TCONS_00002800	XLOC_002673	-	supercontig_578:119315-121398	giardia_in_vivo_prox3-9cm	giardia_in_vitro	OK	1291.14	2117.73	0.713878	0.857027	0.10155	0.27474	no	TCONS_00002800	=	XLOC_002673	-	TSS2785	supercontig_578:119315-121398	414	-	1291.14	84.4528	2497.82	OK	2117.73	681.469	3554	OK
GL50803_98056	Ribosomal protein L17	0.295606	TCONS_00002108	XLOC_002011	-	supercontig_577:819051-821290	giardia_in_vivo_prox3-9cm	giardia_in_vitro	OK	619.947	2097.21	1.75826	0.909423	0.0698	0.214871	no	TCONS_00002108	=	XLOC_002011	-	TSS2096	supercontig_577:819051-821290	495	-	619.947	0	2225.43	OK	2097.21	648.727	3545.7	OK
GL50803_16086	Ribosomal protein L2	0.635179	TCONS_00003969	XLOC_003786	-	supercontig_586:364548-368141	giardia_in_vivo_prox3-9cm	giardia_in_vitro	OK	1293.7	2036.75	0.654767	1.03024	0.0394	0.14301	no	TCONS_00003969	=	XLOC_003786	-	TSS3947	supercontig_586:364548-368141	756	-	1293.7	457.465	2129.94	OK	2036.75	817.344	3256.16	OK
GL50803_9779	UPL-1	0.901852	TCONS_00006289	XLOC_005991	-	supercontig_624:492935-493868	giardia_in_vivo_prox3-9cm	giardia_in_vitro	OK	1823.86	2022.35	0.149041	0.28746	0.55245	0.70511	no	TCONS_00006289	=	XLOC_005991	-	TSS6256	supercontig_624:492935-493868	933	-	1823.86	885.539	2762.17	OK	2022.35	1007.27	3037.43	OK
GL50803_9926	Hypothetical protein	1.16669	TCONS_00006148	XLOC_005861	-	supercontig_624:5836-5950	giardia_in_vivo_prox3-9cm	giardia_in_vitro	OK	2355.47	2018.93	-0.222427	-0.163181	0.69935	0.813148	no	TCONS_00006148	=	XLOC_005861	-	TSS6116	supercontig_624:5836-5950	114	-	2355.47	2135.04	2575.91	OK	2018.93	0	5829.24	OK
GL50803_31936	Hypothetical protein	0.174446	TCONS_00001862	XLOC_001779	-	supercontig_577:73792-74577	giardia_in_vivo_prox3-9cm	giardia_in_vitro	OK	350.208	2007.54	2.51914	2.41091	0.30125	0.48753	no	TCONS_00001862	=	XLOC_001779	-	TSS1851	supercontig_577:73792-74577	204	-	350.208	202.666	497.75	OK	2007.54	0	4789.79	OK
GL50803_38378	Hypothetical protein	1.6489	TCONS_00005231	XLOC_004996	-	supercontig_592:836150-836306	giardia_in_vivo_prox3-9cm	giardia_in_vitro	OK	3296.07	1998.95	-0.7215	-0.550158	0.27825	0.462802	no	TCONS_00005231	=	XLOC_004996	-	TSS5202	supercontig_592:836150-836306	156	-	3296.07	0	7164.08	OK	1998.95	0	4774.63	OK
GL50803_17244	Ribosomal protein L7a	1.15124	TCONS_00005044	XLOC_004815	-	supercontig_592:175763-176550	giardia_in_vivo_prox3-9cm	giardia_in_vitro	OK	2294.17	1992.79	-0.203185	-0.392729	0.43855	0.613345	no	TCONS_00005044	=	XLOC_004815	-	TSS5016	supercontig_592:175763-176550	787	-	2294.17	1118.36	3469.98	OK	1992.79	992.947	2992.63	OK
GL50803_29061	Hypothetical protein	0.163714	TCONS_00003870	XLOC_003690	-	supercontig_586:28559-29018	giardia_in_vivo_prox3-9cm	giardia_in_vitro	OK	325.956	1991.01	2.61075	0.723027	0.2379	0.424981	no	TCONS_00003870	=	XLOC_003690	-	TSS3849	supercontig_586:28559-29018	177	-	325.956	0	1853.41	OK	1991.01	0	5495.46	OK
GL50803_21866	Hypothetical protein	1.21237	TCONS_00004161	XLOC_003969	-	supercontig_589:111000-112686	giardia_in_vivo_prox3-9cm	giardia_in_vitro	OK	2401.88	1981.14	-0.27783	-0.156623	0.85995	0.914209	no	TCONS_00004161	=	XLOC_003969	-	TSS4138	supercontig_589:111000-112686	165	-	2401.88	540.97	4262.79	OK	1981.14	0	6604.9	OK
GL50803_39416	Hypothetical protein	0	TCONS_00001324	XLOC_001267	-	supercontig_574:129577-131140	giardia_in_vivo_prox3-9cm	giardia_in_vitro	OK	0	1979.35	inf	nan	0.132	0.302511	no	TCONS_00001324	=	XLOC_001267	-	TSS1316	supercontig_574:129577-131140	108	-	0	0	20.3582	OK	1979.35	0	8619.63	OK
GL50803_26129	Hypothetical protein	1.85552	TCONS_00002135	XLOC_002034	-	supercontig_577:889758-889920	giardia_in_vivo_prox3-9cm	giardia_in_vitro	OK	3658.38	1971.62	-0.891827	-0.705799	0.156	0.334621	no	TCONS_00002135	=	XLOC_002034	-	TSS2123	supercontig_577:889758-889920	162	-	3658.38	31.9485	7284.82	OK	1971.62	0	4819.07	OK
GL50803_21628	Hypothetical protein	0.650471	TCONS_00003730	XLOC_003557	-	supercontig_581:55441-56593	giardia_in_vivo_prox3-9cm	giardia_in_vitro	OK	1277.07	1963.3	0.620436	1.15661	0.0194	0.085979	no	TCONS_00003730	=	XLOC_003557	-	TSS3709	supercontig_581:55441-56593	1152	-	1277.07	616.495	1937.65	OK	1963.3	914.354	3012.24	OK
GL50803_10091	Ribosomal protein L23	1.50574	TCONS_00003995	XLOC_003810	-	supercontig_586:28559-29018	giardia_in_vivo_prox3-9cm	giardia_in_vitro	OK	2920.6	1939.64	-0.590478	-1.15674	0.02035	0.0892173	no	TCONS_00003995	=	XLOC_003810	-	TSS3973	supercontig_586:28559-29018	429	-	2920.6	1480.85	4360.35	OK	1939.64	954.862	2924.41	OK
GL50803_34649	Hypothetical protein	0	TCONS_00000022	XLOC_000020	-	supercontig_571:73890-74391	giardia_in_vivo_prox3-9cm	giardia_in_vitro	OK	0	1938.01	inf	nan	0.108	0.283307	no	TCONS_00000022	=	XLOC_000020	-	TSS22	supercontig_571:73890-74391	216	-	0	0	44.5006	OK	1938.01	0	4135.55	OK
GL50803_38886	Hypothetical protein	0.110338	TCONS_00002631	XLOC_002514	-	supercontig_578:1131951-1133241	giardia_in_vivo_prox3-9cm	giardia_in_vitro	OK	210.839	1910.84	3.18	1.18639	0.37355	0.55734	no	TCONS_00002631	=	XLOC_002514	-	TSS2617	supercontig_578:1131951-1133241	150	-	210.839	0	745.174	OK	1910.84	0	7103.44	OK
GL50803_97824	Variant-specific surface protein	0.0339566	TCONS_00005784	XLOC_005518	-	supercontig_603:9611-10152	giardia_in_vivo_prox3-9cm	giardia_in_vitro	OK	64.8789	1910.64	4.88016	1.14517	0.12185	0.296249	no	TCONS_00005784	=	XLOC_005518	-	TSS5753	supercontig_603:9611-10152	216	-	64.8789	0	439.848	OK	1910.64	0	4249.32	OK
GL50803_7999	Ribosomal protein S3	0.803356	TCONS_00001000	XLOC_000957	-	supercontig_573:584837-585553	giardia_in_vivo_prox3-9cm	giardia_in_vitro	OK	1534.37	1909.95	0.315895	0.629082	0.2044	0.395132	no	TCONS_00001000	=	XLOC_000957	-	TSS994	supercontig_573:584837-585553	654	-	1534.37	770.902	2297.83	OK	1909.95	980.108	2839.8	OK
GL50803_4652	Ribosomal protein S16	0.97043	TCONS_00003603	XLOC_003441	-	supercontig_579:575449-575926	giardia_in_vivo_prox3-9cm	giardia_in_vitro	OK	1842.06	1898.19	0.0433068	0.0846151	0.86145	0.915097	no	TCONS_00003603	=	XLOC_003441	-	TSS3583	supercontig_579:575449-575926	477	-	1842.06	888.932	2795.19	OK	1898.19	976.662	2819.72	OK
GL50803_29095	Hypothetical protein	3.20733	TCONS_00003538	XLOC_003379	-	supercontig_579:361516-361633	giardia_in_vivo_prox3-9cm	giardia_in_vitro	OK	5976.22	1863.3	-1.68137	-1.2372	0.04885	0.166687	no	TCONS_00003538	=	XLOC_003379	-	TSS3518	supercontig_579:361516-361633	117	-	5976.22	4970.5	6981.94	OK	1863.3	0	5359.72	OK
GL50803_37892	Hypothetical protein	0.166279	TCONS_00000893	XLOC_000856	-	supercontig_573:184975-189453	giardia_in_vivo_prox3-9cm	giardia_in_vitro	OK	308.543	1855.57	2.58832	0.711246	0.27475	0.459344	no	TCONS_00000893	=	XLOC_000856	-	TSS887	supercontig_573:184975-189453	102	-	308.543	17.9771	599.108	OK	1855.57	0	11052.3	OK
GL50803_23524	Hypothetical protein	1.60083	TCONS_00002437	XLOC_002325	-	supercontig_578:90416-90524	giardia_in_vivo_prox3-9cm	giardia_in_vitro	OK	2913.68	1820.11	-0.678816	-0.454279	0.5083	0.671484	no	TCONS_00002437	=	XLOC_002325	-	TSS2424	supercontig_578:90416-90524	108	-	2913.68	2680.64	3146.73	OK	1820.11	0	5587.66	OK
GL50803_28203	Hypothetical protein	0.905843	TCONS_00003982	XLOC_003797	-	supercontig_586:395078-395733	giardia_in_vivo_prox3-9cm	giardia_in_vitro	OK	1629.44	1798.81	0.142669	0.0879043	0.83295	0.89851	no	TCONS_00003982	=	XLOC_003797	-	TSS3960	supercontig_586:395078-395733	132	-	1629.44	932.652	2326.23	OK	1798.81	0	5772.31	OK
GL50803_98861	Surface protein	0.474116	TCONS_00005782	XLOC_005516	-	supercontig_603:8903-9373	giardia_in_vivo_prox3-9cm	giardia_in_vitro	OK	852.475	1798.03	1.07668	0.9962	0.08	0.236185	no	TCONS_00005782	=	XLOC_005516	-	TSS5751	supercontig_603:8903-9373	288	-	852.475	0	1995.61	OK	1798.03	596.29	2999.76	OK
GL50803_26497	Hypothetical protein	1.96644	TCONS_00000081	XLOC_000077	-	supercontig_571:276484-276610	giardia_in_vivo_prox3-9cm	giardia_in_vitro	OK	3535.51	1797.92	-0.975589	-0.73927	0.322	0.507492	no	TCONS_00000081	=	XLOC_000077	-	TSS81	supercontig_571:276484-276610	126	-	3535.51	2513.27	4557.75	OK	1797.92	0	5045.77	OK
GL50803_11304	Hypothetical protein	0.123478	TCONS_00004393	XLOC_004185	-	supercontig_589:895292-895688	giardia_in_vivo_prox3-9cm	giardia_in_vitro	OK	221.281	1792.07	3.01767	3.25955	0.09315	0.262618	no	TCONS_00004393	=	XLOC_004185	-	TSS4367	supercontig_589:895292-895688	396	-	221.281	0	482.243	OK	1792.07	884.656	2699.49	OK
GL50803_37381	Hypothetical protein	5.3962	TCONS_00001588	XLOC_001516	-	supercontig_577:949009-951208	giardia_in_vivo_prox3-9cm	giardia_in_vitro	OK	9631.79	1784.92	-2.43194	-1.2308	0.45235	0.624972	no	TCONS_00001588	=	XLOC_001516	-	TSS1578	supercontig_577:949009-951208	117	-	9631.79	7868.27	11395.3	OK	1784.92	0	6663.23	OK
GL50803_10330	Tenascin precursor	0.280293	TCONS_00005503	XLOC_005254	-	supercontig_592:618450-619236	giardia_in_vivo_prox3-9cm	giardia_in_vitro	OK	497.197	1773.85	1.835	1.73871	0.02725	0.109211	no	TCONS_00005503	=	XLOC_005254	-	TSS5473	supercontig_592:618450-619236	774	-	497.197	0	1183.17	OK	1773.85	910.253	2637.45	OK
GL50803_102678	Hypothetical protein	1.14149	TCONS_00001786	XLOC_001707	-	supercontig_577:1885954-1886326	giardia_in_vivo_prox3-9cm	giardia_in_vitro	OK	2016.47	1766.53	-0.190916	-0.226605	0.6677	0.791374	no	TCONS_00001786	=	XLOC_001707	-	TSS1775	supercontig_577:1885954-1886326	372	-	2016.47	536.964	3495.97	OK	1766.53	161.231	3371.82	OK
GL50803_34780	Hypothetical protein	12.7526	TCONS_00002745	XLOC_002621	-	supercontig_578:1553098-1554721	giardia_in_vivo_prox3-9cm	giardia_in_vitro	OK	22118.7	1734.44	-3.67272	-1.21767	0.07025	0.21598	no	TCONS_00002745	=	XLOC_002621	-	TSS2730	supercontig_578:1553098-1554721	108	-	22118.7	0	65969.7	OK	1734.44	0	8119.67	OK
GL50803_15260	Ribosomal protein S15	1.18873	TCONS_00002553	XLOC_002438	-	supercontig_578:838276-840001	giardia_in_vivo_prox3-9cm	giardia_in_vitro	OK	2047.26	1722.23	-0.249412	-0.428973	0.3877	0.568766	no	TCONS_00002553	=	XLOC_002438	-	TSS2540	supercontig_578:838276-840001	438	-	2047.26	833.477	3261.04	OK	1722.23	781.834	2662.63	OK
GL50803_31471	Hypothetical protein	0	TCONS_00000169	XLOC_000162	-	supercontig_571:296528-297855	giardia_in_vivo_prox3-9cm	giardia_in_vitro	OK	0	1719.62	inf	nan	0.13685	0.309762	no	TCONS_00000169	=	XLOC_000162	-	TSS168	supercontig_571:296528-297855	114	-	0	0	14.5982	OK	1719.62	0	6901.25	OK
GL50803_9488	Hypothetical protein	1.95584	TCONS_00004667	XLOC_004451	-	supercontig_589:523172-523889	giardia_in_vivo_prox3-9cm	giardia_in_vitro	OK	3360.91	1718.4	-0.967788	-0.381388	0.67445	0.795401	no	TCONS_00004667	=	XLOC_004451	-	TSS4640	supercontig_589:523172-523889	105	-	3360.91	2941.5	3780.32	OK	1718.4	0	7759.53	OK
GL50803_16652	Ribosomal protein S13	1.24425	TCONS_00001539	XLOC_001471	-	supercontig_577:746947-748074	giardia_in_vivo_prox3-9cm	giardia_in_vitro	OK	2136.24	1716.89	-0.315273	-0.560754	0.26095	0.446816	no	TCONS_00001539	=	XLOC_001471	-	TSS1529	supercontig_577:746947-748074	465	-	2136.24	967.139	3305.34	OK	1716.89	764.078	2669.71	OK
GL50803_6133	Ribosomal protein L35	0.38478	TCONS_00001423	XLOC_001360	-	supercontig_577:357632-359787	giardia_in_vivo_prox3-9cm	giardia_in_vitro	OK	659.159	1713.08	1.3779	1.29925	0.0236	0.0996308	no	TCONS_00001423	=	XLOC_001360	-	TSS1414	supercontig_577:357632-359787	459	-	659.159	0	1544.69	OK	1713.08	689.931	2736.24	OK
GL50803_36007	Hypothetical protein	1.94922	TCONS_00004814	XLOC_004592	-	supercontig_589:994741-996475	giardia_in_vivo_prox3-9cm	giardia_in_vitro	OK	3304.09	1695.08	-0.962898	-0.291597	0.67315	0.794974	no	TCONS_00004814	=	XLOC_004592	-	TSS4786	supercontig_589:994741-996475	105	-	3304.09	2085.96	4522.22	OK	1695.08	0	9429.56	OK
GL50803_92306	Hypothetical protein	0.405862	TCONS_00003923	XLOC_003742	-	supercontig_586:222093-223863	giardia_in_vivo_prox3-9cm	giardia_in_vitro	OK	686.585	1691.67	1.30093	0.411128	0.45005	0.622852	no	TCONS_00003923	=	XLOC_003742	-	TSS3902	supercontig_586:222093-223863	231	-	686.585	0	3415.39	OK	1691.67	0	4832.18	OK
GL50803_16431	Ribosomal protein L19	1.10718	TCONS_00003186	XLOC_003045	-	supercontig_579:216422-217218	giardia_in_vivo_prox3-9cm	giardia_in_vitro	OK	1860.61	1680.49	-0.1469	-0.274643	0.58625	0.733295	no	TCONS_00003186	=	XLOC_003045	-	TSS3167	supercontig_579:216422-217218	591	-	1860.61	914.112	2807.12	OK	1680.49	773.894	2587.08	OK
GL50803_16387	Ribosomal protein L18a	0.679152	TCONS_00001488	XLOC_001421	-	supercontig_577:512105-512703	giardia_in_vivo_prox3-9cm	giardia_in_vitro	OK	1133.75	1669.36	0.558193	0.504192	0.2972	0.483994	no	TCONS_00001488	=	XLOC_001421	-	TSS1478	supercontig_577:512105-512703	522	-	1133.75	0	2690.9	OK	1669.36	525.932	2812.79	OK
GL50803_34732	Hypothetical protein	1.23894	TCONS_00000792	XLOC_000758	-	supercontig_573:1280889-1282374	giardia_in_vivo_prox3-9cm	giardia_in_vitro	OK	2064.36	1666.23	-0.309106	-0.0876774	0.88365	0.92801	no	TCONS_00000792	=	XLOC_000758	-	TSS786	supercontig_573:1280889-1282374	132	-	2064.36	0	9462.42	OK	1666.23	0	7203.39	OK
GL50803_29504	Hypothetical protein	0.0188929	TCONS_00006238	XLOC_005946	-	supercontig_624:319600-320407	giardia_in_vivo_prox3-9cm	giardia_in_vitro	OK	31.2784	1655.56	5.726	1.05392	0.1574	0.33661	no	TCONS_00006238	=	XLOC_005946	-	TSS6206	supercontig_624:319600-320407	231	-	31.2784	0	260.039	OK	1655.56	0	4634.79	OK
GL50803_5593	Ribosomal protein L11	1.31829	TCONS_00001728	XLOC_001653	-	supercontig_577:1433601-1434267	giardia_in_vivo_prox3-9cm	giardia_in_vitro	OK	2151.01	1631.67	-0.398661	-0.729663	0.1487	0.325804	no	TCONS_00001728	=	XLOC_001653	-	TSS1718	supercontig_577:1433601-1434267	522	-	2151.01	1054.24	3247.77	OK	1631.67	717.783	2545.56	OK
GL50803_33769	NADH oxidase lateral transfer candidate	0.766611	TCONS_00003432	XLOC_003275	-	supercontig_579:971995-973450	giardia_in_vivo_prox3-9cm	giardia_in_vitro	OK	1229.72	1604.1	0.383433	0.720953	0.1452	0.321118	no	TCONS_00003432	=	XLOC_003275	-	TSS3412	supercontig_579:971995-973450	1455	-	1229.72	597.771	1861.67	OK	1604.1	756.04	2452.16	OK
GL50803_38019	Hypothetical protein	1.37838	TCONS_00005705	XLOC_005448	-	supercontig_603:23903-24998	giardia_in_vivo_prox3-9cm	giardia_in_vitro	OK	2173.22	1576.65	-0.462967	-0.122055	0.80675	0.881851	no	TCONS_00005705	=	XLOC_005448	-	TSS5674	supercontig_603:23903-24998	135	-	2173.22	0	11844.9	OK	1576.65	0	5992.46	OK
GL50803_7872	Hypothetical protein	0.623505	TCONS_00004417	XLOC_004206	-	supercontig_589:974976-975988	giardia_in_vivo_prox3-9cm	giardia_in_vitro	OK	982.981	1576.54	0.681524	0.506543	0.6383	0.771719	no	TCONS_00004417	=	XLOC_004206	-	TSS4391	supercontig_589:974976-975988	162	-	982.981	648.358	1317.6	OK	1576.54	0	4467.67	OK
GL50803_2554	Hypothetical protein	0.861941	TCONS_00004227	XLOC_004028	-	supercontig_589:290166-290349	giardia_in_vivo_prox3-9cm	giardia_in_vitro	OK	1352.05	1568.61	0.214334	0.16688	0.7405	0.840964	no	TCONS_00004227	=	XLOC_004028	-	TSS4202	supercontig_589:290166-290349	183	-	1352.05	0	3224.86	OK	1568.61	0	3323.43	OK
GL50803_37258	Hypothetical protein	0	TCONS_00000822	XLOC_000788	-	supercontig_573:1411471-1411573	giardia_in_vivo_prox3-9cm	giardia_in_vitro	OK	0	1563.13	inf	nan	0.0972	0.267935	no	TCONS_00000822	=	XLOC_000788	-	TSS816	supercontig_573:1411471-1411573	102	-	0	0	0	OK	1563.13	0	5200.47	OK
GL50803_8394	Hypothetical protein	0.998886	TCONS_00000993	XLOC_000951	-	supercontig_573:578566-578812	giardia_in_vivo_prox3-9cm	giardia_in_vitro	OK	1532.82	1534.53	0.00160863	0.00206697	0.996	0.996525	no	TCONS_00000993	=	XLOC_000951	-	TSS987	supercontig_573:578566-578812	246	-	1532.82	360.258	2705.38	OK	1534.53	367.053	2702.01	OK
GL50803_7843	Hypothetical protein	0.66392	TCONS_00004645	XLOC_004429	-	supercontig_589:406869-407511	giardia_in_vivo_prox3-9cm	giardia_in_vitro	OK	1003.09	1510.86	0.590913	1.12653	0.0221	0.0945601	no	TCONS_00004645	=	XLOC_004429	-	TSS4618	supercontig_589:406869-407511	597	-	1003.09	497.146	1509.04	OK	1510.86	719.456	2302.26	OK
GL50803_16263	Sjogren's syndrome nuclear autoantigen 1-like protein	0.634392	TCONS_00003880	XLOC_003700	-	supercontig_586:55642-55963	giardia_in_vivo_prox3-9cm	giardia_in_vitro	OK	947.795	1494.02	0.656553	1.14597	0.0525	0.175565	no	TCONS_00003880	=	XLOC_003700	-	TSS3859	supercontig_586:55642-55963	321	-	947.795	440.2	1455.39	OK	1494.02	617.757	2370.28	OK
GL50803_4547	Ribosomal protein S9	0.613438	TCONS_00003217	XLOC_003074	-	supercontig_579:328044-330732	giardia_in_vivo_prox3-9cm	giardia_in_vitro	OK	911.618	1486.08	0.705008	1.18656	0.02135	0.0924625	no	TCONS_00003217	=	XLOC_003074	-	TSS3198	supercontig_579:328044-330732	570	-	911.618	338.71	1484.53	OK	1486.08	694.822	2277.33	OK
GL50803_39064	Hypothetical protein	0.329825	TCONS_00000638	XLOC_000616	-	supercontig_573:765985-766784	giardia_in_vivo_prox3-9cm	giardia_in_vitro	OK	487.778	1478.9	1.60022	0.887099	0.6395	0.772418	no	TCONS_00000638	=	XLOC_000616	-	TSS634	supercontig_573:765985-766784	129	-	487.778	309.832	665.724	OK	1478.9	0	5137.63	OK
GL50803_32125	Hypothetical protein	3.62612	TCONS_00003359	XLOC_003205	-	supercontig_579:717319-724435	giardia_in_vivo_prox3-9cm	giardia_in_vitro	OK	5320.39	1467.24	-1.85843	-1.27932	0.0215	0.0927595	no	TCONS_00003359	=	XLOC_003205	-	TSS3339	supercontig_579:717319-724435	339	-	5320.39	0	10650	OK	1467.24	0	4030.53	OK
GL50803_25776	Hypothetical protein	6.24911	TCONS_00005701	XLOC_005444	-	supercontig_603:10793-11015	giardia_in_vivo_prox3-9cm	giardia_in_vitro	OK	9071.46	1451.64	-2.64365	-1.81006	0.0121	0.0598173	no	TCONS_00005701	=	XLOC_005444	-	TSS5670	supercontig_603:10793-11015	153	-	9071.46	2078.69	16064.2	OK	1451.64	0	4169.47	OK
GL50803_31989	Hypothetical protein	1.70299	TCONS_00002538	XLOC_002423	-	supercontig_578:802346-802742	giardia_in_vivo_prox3-9cm	giardia_in_vitro	OK	2456.96	1442.73	-0.768074	-0.322214	0.5889	0.735479	no	TCONS_00002538	=	XLOC_002423	-	TSS2525	supercontig_578:802346-802742	156	-	2456.96	0	8927.95	OK	1442.73	0	4322.27	OK
GL50803_28619	Hypothetical protein	5.22282	TCONS_00002783	XLOC_002659	-	supercontig_578:37868-40570	giardia_in_vivo_prox3-9cm	giardia_in_vitro	OK	7417.61	1420.23	-2.38483	-1.59239	0.01005	0.0525572	no	TCONS_00002783	=	XLOC_002659	-	TSS2768	supercontig_578:37868-40570	189	-	7417.61	0	14875.8	OK	1420.23	0	4000.02	OK
GL50803_19808	Hypothetical protein	0.0746348	TCONS_00002790	XLOC_002666	-	supercontig_578:56947-60727	giardia_in_vivo_prox3-9cm	giardia_in_vitro	OK	104.029	1393.84	3.74401	2.3893	0.04585	0.159704	no	TCONS_00002790	=	XLOC_002666	-	TSS2775	supercontig_578:56947-60727	405	-	104.029	0	306.896	OK	1393.84	59.8078	2727.86	OK
GL50803_37426	Hypothetical protein	1.15341	TCONS_00004897	XLOC_004672	-	supercontig_589:1258783-1258969	giardia_in_vivo_prox3-9cm	giardia_in_vitro	OK	1601.62	1388.6	-0.205902	-0.234845	0.71935	0.825282	no	TCONS_00004897	=	XLOC_004672	-	TSS4869	supercontig_589:1258783-1258969	186	-	1601.62	962.101	2241.14	OK	1388.6	0	2982.69	OK
GL50803_27878	Hypothetical protein	0.605875	TCONS_00002988	XLOC_002856	-	supercontig_578:1075887-1076082	giardia_in_vivo_prox3-9cm	giardia_in_vitro	OK	837.035	1381.53	0.722906	0.83622	0.24575	0.431913	no	TCONS_00002988	=	XLOC_002856	-	TSS2971	supercontig_578:1075887-1076082	195	-	837.035	550.223	1123.85	OK	1381.53	0	2968.09	OK
GL50803_28236	Hypothetical protein	0	TCONS_00003719	XLOC_003547	-	supercontig_581:21680-28061	giardia_in_vivo_prox3-9cm	giardia_in_vitro	OK	0	1380.05	inf	nan	0.0947	0.2645	no	TCONS_00003719	=	XLOC_003547	-	TSS3698	supercontig_581:21680-28061	174	-	0	0	12.333	OK	1380.05	0	7482.33	OK
GL50803_37109	Hypothetical protein	3.32906	TCONS_00002969	XLOC_002837	-	supercontig_578:1019502-1021542	giardia_in_vivo_prox3-9cm	giardia_in_vitro	OK	4580.25	1375.84	-1.73511	-0.885995	0.09525	0.265016	no	TCONS_00002969	=	XLOC_002837	-	TSS2952	supercontig_578:1019502-1021542	168	-	4580.25	0	13813.2	OK	1375.84	0	3877.85	OK
GL50803_26228	Hypothetical protein	2.13308	TCONS_00004209	XLOC_004013	-	supercontig_589:247415-247523	giardia_in_vivo_prox3-9cm	giardia_in_vitro	OK	2913.68	1365.95	-1.09294	-0.675957	0.3987	0.577462	no	TCONS_00004209	=	XLOC_004013	-	TSS4185	supercontig_589:247415-247523	108	-	2913.68	2680.64	3146.73	OK	1365.95	0	4425.73	OK
[truncated: 5,140 more rows]

## Sheet: kallisto_sleuth_results
GiardiaDB	Gene description	Fold change for significant DE genes, (in vivo)/(in vitro)	target_id	test_stat	pval	qval	rss	sigma_sq	tech_var	mean_obs	var_obs	sigma_sq_pmax	smooth_sigma_sq	final_sigma_sq	degrees_free	Significant DE genes by wald test	target_id	pval	qval	b	se_b	mean_obs	var_obs	sigma_q_sq	sigma_sq	smooth_sigma_sq	smooth_sigma_sq_pmax
[truncated: 6,505 more rows]
