# Supplementary material for: Transcriptomic Profiling of High-Density Giardia Foci Encysting in the Murine Proximal Intestine
Source: Front Cell Infect Microbiol. 2017 May 31;7:227. doi: 10.3389/fcimb.2017.00227 (PMC5450421; doi:10.3389/fcimb.2017.00227)
Supplement: Supplemental Table 3 — Overall heatmap of all FPKM. [file Table3.XLSX]

## Sheet: SupplementalTable2_hmap_ordered
GiardiaDB	TYDK_troph4.FPKM	TYDK_troph2.FPKM	TYDK_troph1_FPKM	TYDK_troph3.FPKM	invivo_pSI_mouse4.FPKM	invivo_pSI_mouse1.FPKM	invivo_PSI_mouse2.FPKM	invivo_pSI_mouse3.FPKM
GL50803_32470	421.792	494.831	498.948	430.167	405.334	0	299.042	231.159
GL50803_16525	0	1123.55	1074.39	980.083	0	0	0	0
GL50803_7522	251.879	235.086	235.969	251.293	119.523	51.9591	169.051	164.286
GL50803_17254	467.489	457.93	465.548	501.848	149.769	115.197	235.915	194.402
GL50803_90343	336.715	339.252	322.04	328.909	118.451	129.047	167.05	185.74
GL50803_8854	263.189	251.686	255.551	239.321	0	51.5181	61.8167	55.131
GL50803_22855	280.991	296.036	279.578	271.168	24.1772	75.5791	33.2259	64.3443
GL50803_3256	208.894	185.879	199.155	206.476	49.811	57.874	57.2491	74.333
GL50803_10238	329.443	255.345	274.484	289.732	5.38086	16.3869	24.3394	17.1845
GL50803_15251	303.772	278.082	269.01	282.142	97.5952	57.2486	83.5827	79.6127
GL50803_100955	332.524	288.54	298.637	343.014	4.68635	64.7891	30.5734	0
GL50803_9270	190.747	152.131	170.113	192.202	57.1704	34.9512	35.7954	67.2669
GL50803_9505	215.416	256.508	198.626	234.129	0	35.4256	0	0
GL50803_6664	545.186	561.254	538.141	572.989	96.912	54.5491	52.0017	72.2172
GL50803_16751	200.646	294.82	231.785	221.648	22.6972	80.9388	25.6666	20.7105
GL50803_137617	471.461	706.836	584.948	613.267	103.88	60.7735	62.2284	85.2356
GL50803_15567	477.834	475.664	478.671	487.401	267.957	251.874	158.777	136.545
GL50803_114674	288.615	273.303	328.716	268.115	63.2163	36.281	27.6815	23.6162
GL50803_7444	351.075	282.023	313.846	337.464	145.779	83.1383	39.5461	62.8626
GL50803_41942	335.267	324.656	308.788	338.095	107.266	23.4242	65.8108	101.935
GL50803_23235	120.301	104.486	102.212	113.071	38.583	25.683	39.2674	55.4491
GL50803_13220	93.4376	94.6545	97.3616	90.6628	29.1437	11.4782	24.5525	45.2962
GL50803_101278	336.548	329.668	363.513	368.546	127.989	152.767	245.012	139.573
GL50803_112801	657.266	439.901	420.63	792.085	85.8096	133.257	56.8389	216.856
GL50803_5883	471.718	357.655	415.92	491.546	139.437	246.389	173.41	62.573
GL50803_17090	406.007	348.565	347.181	397.813	133.011	259.314	133.492	0
GL50803_33218	260.208	215.563	228.503	240.435	126.414	113.823	121.229	77.4596
GL50803_16343	465.593	388.445	418.399	478.313	144.85	251.534	187.982	81.4337
GL50803_95593	457.02	85.2822	379.686	488.721	298.838	186.653	214.407	109.019
GL50803_15897	94.5911	91.0673	93.2128	89.6382	233.766	235.755	302.244	260.127
GL50803_14863	0	0	0	0	213.562	233.781	247.793	210.309
GL50803_16914	0	0	0	0	44.1676	54.6263	63.6579	31.2154
GL50803_113793	198.233	164.254	155.092	158.957	307.978	447.64	279.657	287.048
GL50803_2419	85.2593	82.3491	77.5829	80.5813	236.641	205.743	217.627	269.332
GL50803_16817	144.044	144.185	142.629	141.582	487.96	315.167	501.864	548.684
GL50803_16492	54.0455	0	51.9755	55.1677	202.081	172.364	223.969	257.731
GL50803_11684	0	0	67.8209	0	173.028	151.816	228.867	250.629
GL50803_15376	62.5951	60.6704	62.2952	64.0287	145.348	96.9117	221.807	276.151
GL50803_112681	66.9158	68.3154	68.0235	86.0455	237.985	139.205	275.823	420.256
GL50803_24068	129.131	149.57	131.281	125.823	552.306	632.822	623.698	270.147
GL50803_15004	139.566	156.181	162.36	147.191	378.615	267.751	381.779	213.507
GL50803_16215	122.395	121.353	124.583	118.029	323.413	300.989	324.522	186.465
GL50803_5809	73.4598	61.1662	67.4529	69.7608	259.886	174.361	258.108	175.573
GL50803_23560	56.3594	52.2601	55.1327	52.6374	188.997	147.174	272.974	123.686
GL50803_3958	96.9857	90.087	82.364	80.575	141.743	339.922	343.395	296.35
GL50803_14164	79.5266	77.2214	75.1299	79.0643	123.577	289.521	328.747	306.732
GL50803_33672	30.8506	29.0819	29.0196	28.5982	110.675	543.048	404.029	179.233
GL50803_15472	0	0	0	0	0	402.805	185.442	246.789
GL50803_10429	0	0	0	0	0	0	486.44	630.074
GL50803_6509	52.4674	50.731	52.4959	55.7583	58.6651	96.3133	188.167	297.751
GL50803_7139	56.6293	66.3102	51.4835	56.9376	90.5958	238.71	227.662	199.138
GL50803_13204	209.907	177.271	192.368	211.025	336.63	373.71	554.442	565.843
GL50803_13636	0	0	0	0	59.159	238.701	197.916	116.266
GL50803_102322	24.4521	27.7578	27.6917	25.2189	65.1824	129.842	189.967	112.351
GL50803_6022	0	0	0	0	488.138	774.749	0	405.915
GL50803_7677	26.0154	23.7748	23.8534	26.5135	0	0	0	0
GL50803_3745	29.6977	27.9604	23.0751	33.7235	0	0	0	0
GL50803_96399	87.0149	71.8377	82.1721	82.752	14.105	23.8021	32.3233	10.5411
GL50803_10661	123.283	111.055	120.045	118.503	54.2965	41.5395	70.8341	53.6112
GL50803_23858	34.4365	28.414	33.9657	24.8698	0	0	0	0
GL50803_10857	69.6164	71.5943	46.5054	56.826	0	0	0	0
GL50803_17429	107.16	98.6934	105.012	99.0716	57.8021	39.9658	23.1936	29.7742
GL50803_103285	70.3509	64.6739	68.5789	68.0138	34.593	12.8442	16.5657	29.1848
GL50803_6472	39.0826	36.7493	36.6637	36.8222	0	0	0	0
GL50803_16264	124.253	116.933	115.361	117.102	26.3245	35.2341	25.9375	39.4433
GL50803_86994	41.5183	36.048	37.3501	43.5132	0	0	0	0
GL50803_16534	87.742	77.0597	75.465	88.6408	35.8763	29.7327	25.942	28.5299
GL50803_9068	48.4608	35.4134	36.0351	40.4373	0	0	0	0
GL50803_10219	82.5766	62.9118	65.6962	70.6093	20.556	19.2421	16.0101	8.20615
GL50803_9283	57.593	48.863	54.115	53.3746	16.359	7.60435	21.5306	9.43704
GL50803_17097	99.1105	94.6419	96.9456	94.6785	45.6971	33.4907	51.0765	35.5992
GL50803_3903	65.1433	59.4525	62.4483	64.6541	14.9167	12.4117	18.2737	7.93982
GL50803_27910	44.3469	44.4488	41.5331	44.3435	0	0	0	0
GL50803_17084	61.2323	58.3281	58.1749	59.5749	21.363	14.2622	14.2105	15.973
GL50803_35993	42.9151	40.9436	46.3324	38.4316	0	0	0	0
GL50803_93862	33.3024	40.9389	37.4	34.0534	0	0	0	0
GL50803_31984	33.8262	38.391	39.9068	36.6389	0	0	0	0
GL50803_91480	118.058	107.548	116.824	117.095	43.5096	39.2572	35.0503	75.2694
GL50803_6082	45.3527	35.782	40.646	42.4713	12.4455	14.7509	6.78658	24.2894
GL50803_7350	51.6304	45.0262	50.4166	51.8159	7.11513	13.8273	25.407	15.2505
GL50803_137749	57.414	50.1298	55.6304	54.9099	5.82529	17.4495	27.6672	22.176
GL50803_7031	181.413	164.424	174.961	173.611	75.1635	64.9372	111.965	87.7178
GL50803_39547	43.4199	41.1533	41.4815	40.4804	0	0	24.1613	0
GL50803_86680	87.1475	66.3148	75.8616	78.2045	43.2758	14.4159	21.904	47.4938
GL50803_23064	42.9283	42.0835	41.5192	41.8496	23.3872	8.26575	11.6347	11.3306
GL50803_102070	51.3465	51.0223	49.8297	50.1254	21.8867	0	0	0
GL50803_15007	50.6288	49.3802	57.7777	56.1233	26.0013	0	0	0
GL50803_9851	54.8193	56.2504	47.4466	49.8296	31.0729	0	5.85628	0
GL50803_7850	144.247	148.528	124.687	124.255	60.2673	18.1034	0	0
GL50803_28379	110.82	117.627	117.246	114.146	64.689	32.263	65.5492	35.1349
GL50803_16321	92.4236	81.65	91.0523	91.1105	32.4126	41.5524	27.3988	40.1388
GL50803_101212	67.4384	63.8167	66.5192	67.5862	7.8242	8.89393	6.04363	19.8672
GL50803_91348	145.146	130.997	134.123	142.705	41.0578	83.054	50.4014	58.2773
GL50803_16351	69.812	70.354	73.9474	66.1943	6.75894	25.7432	13.4563	22.8017
GL50803_40228	84.4077	65.7583	71.3514	78.1627	20.5816	31.374	20.3624	28.7532
GL50803_112978	52.6165	43.0112	47.9561	47.7206	26.3195	13.8753	28.5056	28.1367
GL50803_6319	54.3342	46.7519	45.3229	44.8986	0	0	0	0
GL50803_3679	53.9555	50.8221	53.2576	43.9587	0	0	0	0
GL50803_98942	60.3322	48.2291	53.1339	51.6983	0	0	0	0
GL50803_16672	128.239	129.291	132.161	126.331	52.4186	34.638	65.5499	66.1072
GL50803_112408	73.8473	67.4679	76.2298	73.4333	25.7823	25.2811	30.2542	28.502
GL50803_16312	75.8545	69.4412	78.5649	72.795	16.8153	9.3277	25.3113	17.9007
GL50803_35841	52.1941	59.3547	55.8341	54.2383	0	0	0	0
GL50803_349	55.6363	58.0278	55.9242	58.2846	0	39.7196	0	0
GL50803_17543	172.118	183.56	169.658	169.463	56.3599	69.8165	52.9632	47.164
GL50803_20307	56.7412	53.1635	47.072	55.7458	0	0	0	0
GL50803_11605	45.9324	61.1801	49.8767	58.4435	0	0	0	0
GL50803_37977	46.5712	56.2879	44.5996	45.8252	0	0	0	0
GL50803_10271	44.3262	50.4938	38.2678	43.653	0	0	0	0
GL50803_4046	52.0811	56.2442	45.4431	50.1692	0	0	8.45123	0
GL50803_7268	157.648	129.257	136.511	158.483	83.677	32.8425	75.2534	70.2338
GL50803_103202	81.3165	67.7076	71.6191	76.5978	24.297	24.44	33.3372	12.9328
GL50803_94322	157.756	180.093	173.806	165.267	90.0016	92.6321	43.4007	62.8594
GL50803_2000	57.7767	72.1668	70.0331	60.9054	12.4291	0	0	0
GL50803_8229	44.0244	66.7962	61.2964	51.2179	0	0	0	0
GL50803_26847	63.5432	74.8957	57.7308	65.229	0	0	0	0
GL50803_105640	61.7926	64.424	61.9063	59.054	0	0	0	0
GL50803_113836	58.4666	49.8873	60.9809	63.812	10.1522	17.6059	20.9374	53.7035
GL50803_103536	43.9846	47.1886	57.9684	57.0741	0	5.1605	0	31.1255
GL50803_26439	60.4785	41.0014	60.6674	57.5588	0	0	26.1207	0
GL50803_21897	84.7841	75.1402	82.2939	81.9713	25.8888	26.6043	54.4007	12.3994
GL50803_93002	105.455	83.7561	96.9854	103.968	22.5518	38.8131	65.4742	19.0319
GL50803_9382	109.547	110.62	103.464	98.1862	0	0	46.7774	14.6787
GL50803_17105	110.398	106.712	109.293	110.596	27.6193	38.9106	75.0177	59.7621
GL50803_3746	111.256	93.4902	94.9204	103.486	36.3025	39.8677	48.9375	15.9839
GL50803_37452	113.821	97.294	98.7385	112.317	45.5872	45.4984	58.5331	18.8994
GL50803_2503	103.518	95.9604	100.584	89.2818	32.684	0	36.9599	0
GL50803_17283	95.4647	87.5363	90.4925	93.5185	22.9207	22.0828	35.4683	11.5578
GL50803_16237	87.042	76.6957	79.7894	86.3607	1.787	10.7239	27.5566	0
GL50803_101866	96.7425	92.8345	98.6167	98.3641	18.1578	60.4343	38.4999	28.9949
GL50803_7552	77.4905	64.305	70.6476	71.1214	16.464	9.13275	0	0
GL50803_112112	91.6102	73.2344	79.608	86.3536	31.5598	7.51716	22.135	14.4261
GL50803_15218	211.536	171.303	183.87	209.09	51.1414	129.912	59.9953	35.7651
GL50803_94542	100.486	80.697	88.7209	100.988	33.4972	33.2552	27.8235	11.9661
GL50803_16945	119.712	86.3314	102.599	110.723	38.5694	18.9131	49.4306	41.0589
GL50803_36583	84.6062	60.8912	64.1671	90.5445	0	0	0	0
GL50803_7679	129.046	121.772	121.305	123.927	19.1974	16.9032	5.74314	64.8777
GL50803_114698	90.1342	87.7806	88.086	87.7613	25.4521	26.23	25.1292	50.4153
GL50803_41258	126.6	120.077	123.665	122.386	72.7531	40.5167	47.6933	76.4693
GL50803_9825	199.017	239.747	205.865	185.569	53.9392	71.7578	75.3579	159.743
GL50803_39904	132.35	129.469	132.38	128.133	45.8474	38.1483	58.9998	95.1729
GL50803_29630	23.8338	0	31.0466	28.3849	0	0	0	0
GL50803_16731	61.3931	10.5899	53.3895	61.6237	23.0141	33.845	26.1203	17.3254
GL50803_9414	98.0303	88.6813	80.958	73.4189	47.701	0	0	0
GL50803_14460	329.685	313.936	319.134	298.04	257.477	137.154	189.138	141.058
GL50803_14846	134.294	141.983	132.56	134.363	83.708	52.465	65.5331	33.7117
GL50803_36603	0	78.6415	0	67.218	0	0	0	0
GL50803_17454	0	68.6082	64.4388	71.372	0	38.1244	9.71497	0
GL50803_112584	0	0	0	0	0	0	0	0
GL50803_101805	0	0	0	0	0	0	0	0
GL50803_113902	0	0	0	0	0	0	0	0
GL50803_114210	0	0	0	0	0	0	0	0
GL50803_114813	0	0	0	0	0	0	0	0
GL50803_12993	0	0	0	0	0	0	0	0
GL50803_16283	0	0	0	0	0	0	0	0
GL50803_16544	0	0	0	0	0	0	0	0
GL50803_16888	0	0	0	0	0	0	0	0
GL50803_5515	0	0	0	0	0	0	0	0
GL50803_5610	0	0	0	0	0	0	0	0
GL50803_7136	0	0	0	0	0	0	0	0
GL50803_8325	0	0	0	0	0	0	0	0
GL50803_9348	0	0	0	0	0	55.6635	0	0
GL50803_102455	0	0	0	0	0	0	0	0
GL50803_13747	0	0	0	0	0	712.476	0	0
GL50803_92498	0	0	0	0	0	0	0	0
GL50803_9509	0	0	0	0	0	0	0	0
GL50803_112718	0	0	0	0	3.30959	0	16.5795	0
GL50803_6342	0	0	0	0	0	34.3955	0	29.5395
GL50803_32681	0	0	0	0	0	36.5411	0	14.2052
GL50803_23496	0	38.6204	0	0	7.25787	6.90991	6.79095	5.47981
GL50803_28906	34.4301	34.046	34.8893	36.9011	18.6803	24.5939	13.3697	9.4395
GL50803_103237	39.4919	44.8378	42.9157	37.6714	0	0	0	0
GL50803_137727	0	15.2895	17.9822	16.7547	0	0	0	0
GL50803_19575	39.4237	41.0546	41.8846	36.2398	0	0	0	87.3186
GL50803_31420	23.7047	7.96378	39.7643	4.11985	0	0	0	0
GL50803_13372	0	0	63.4194	0	0	13.0275	7.86883	0
GL50803_104063	30.7738	38.0518	43.8025	29.4009	5.02313	31.598	30.4464	0
GL50803_96363	0	0	0	0	17.5338	18.8155	19.079	17.2564
GL50803_7648	0	0	0	0	21.0876	7.02795	41.2615	31.4701
GL50803_32730	13.1673	11.2276	9.91351	10.8329	32.8863	34.3919	28.456	45.5421
GL50803_31998	0	0	0	0	21.1796	53.9952	21.6295	31.7977
GL50803_16967	0	0	0	0	34.9569	17.1935	32.2098	16.5391
GL50803_10231	0	0	0	0	71.5694	65.5605	63.038	31.4542
GL50803_6582	0	0	0	0	31.6205	10.949	38.5192	20.731
GL50803_21048	0	0	0	0	21.4056	16.6661	29.8839	10.186
GL50803_16954	0.00602	0.009609	0.002055	0.007598	35.3863	8.03023	18.1889	20.5474
GL50803_9046	48.107	51.2973	52.4735	50.8346	90.1102	163.264	139.004	105.317
GL50803_95895	48.7395	49.3207	46.6911	48.4978	152.822	93.6074	136.256	141.066
GL50803_11321	0	0	0	0	48.5368	51.2213	32.1287	36.5215
GL50803_17251	0	0	0	0	38.6175	32.719	39.5547	45.633
GL50803_15054	0	0	0	0	20.5085	0	0	54.2573
GL50803_12989	0	0	0	0	0	0	0	62.796
GL50803_16235	17.8009	18.2395	18.2766	22.4733	0	0	0	72.6664
GL50803_7207	124.123	0	108.566	121.122	31.0406	28.8903	66.0409	22.1771
GL50803_91919	0	268.331	271.249	233.833	76.2084	99.947	48.3715	73.1
GL50803_7532	492.053	447.138	468.558	516.169	89.6819	79.2856	202.301	176.143
GL50803_3206	374.286	352.975	379.224	400.435	106.435	177.684	215.009	224.1
GL50803_103059	159.158	122.89	158.595	137.791	31.0715	44.3098	81.8815	62.2024
GL50803_14071	183.185	208.594	199.514	186.694	61.601	78.8712	127.89	57.1894
GL50803_16760	246	213.329	208.95	221.026	65.188	65.753	31.2906	9.95172
GL50803_115159	222.043	216.831	218.242	201.917	105.121	66.4074	93.4741	63.7211
GL50803_9826	143.303	140.467	141.846	144.739	0	0	0	0
GL50803_7107	155.617	148.628	167.023	158.175	0	0	0	0
GL50803_17255	174.969	138.565	162.954	181.379	32.4568	13.8022	31.2631	17.6583
GL50803_16342	104.51	95.6712	97.1275	99.6942	44.5106	53.4531	37.4546	49.4437
GL50803_10608	204.161	170.339	186.639	173.955	42.4629	104.088	49.1358	75.7605
GL50803_22543	231.216	207.65	220.199	217.354	53.2893	46.6741	52.2365	85.0933
GL50803_40831	98.7638	88.9153	96.2565	96.3929	48.111	14.3577	19.5128	28.3551
GL50803_2622	270.895	215.864	211.519	269.756	71.4603	31.3516	0	0
GL50803_116477	447.115	518.198	412.015	410.855	23.6743	7.74478	38.5266	38.6725
GL50803_14331	423.277	454.544	316.695	431.973	146.203	240.388	61.8253	132.247
GL50803_16050	151.645	127.242	143.371	149.26	13.0125	55.312	61.8022	58.6549
GL50803_12148	176.087	156.139	160.84	174.978	25.4487	59.8663	94.4805	67.2302
GL50803_16504	206.997	163.827	180.55	193.076	94.4733	104.65	132.427	72.8136
GL50803_14818	119.651	117.63	125.291	118.069	32.3295	49.6445	41.2661	44.3126
GL50803_13500	326.809	303.728	325.212	314.686	150.468	87.7703	137.567	161.569
GL50803_6725	109.272	87.7547	93.4234	105.633	14.5088	24.1447	9.37543	19.8584
GL50803_93877	108.317	91.8281	103.133	106.169	7.35395	0	0	0
GL50803_137695	160.123	142.741	151.517	159.025	79.0054	92.3887	64.3256	54.009
GL50803_9644	101.971	108.123	105.427	105.675	15.5277	29.3545	6.46176	3.57042
GL50803_3490	131.886	124.742	118.508	126.696	29.1689	12.3201	27.4594	15.7623
GL50803_17558	144.715	123.644	133.258	149.658	45.9992	78.7787	72.2513	61.8047
GL50803_114216	137.658	115.715	136.229	125.303	48.5404	69.8663	63.4383	46.3897
GL50803_32898	83.9955	99.2521	84.2872	82.216	0	0	0	0
GL50803_17285	167.402	187.069	178.009	167	61.2938	60.2406	52.9233	53.143
GL50803_28526	85.2513	111.687	88.9381	96.1589	4.46728	88.0675	0	0
GL50803_3032	229.196	274.481	246.348	237.108	80.1235	92.4961	38.679	13.6546
GL50803_137606	187.681	266.651	212.489	234.386	0	30.1287	16.7001	52.0147
GL50803_34141	169.612	174.997	171.175	152.25	62.8744	26.489	24.8399	50.8349
GL50803_16371	208.758	190.446	191.616	186.533	102.379	72.307	36.8507	86.3802
GL50803_18470	412.539	362.349	376.52	386.459	86.0975	137.579	137.783	88.0088
GL50803_10161	147.341	171.638	153.662	157.917	30.139	38.763	55.9916	41.2513
GL50803_34736	116.822	108.619	114.089	107.422	0	0	0	0
GL50803_27973	112.152	119.37	117.254	107.754	0	0	0	0
GL50803_11976	120.703	127.089	97.7421	120.447	0	0	0	0
GL50803_22808	127.994	127.636	129.863	133.885	22.9332	18.6369	18.9746	48.8268
GL50803_13922	141.998	117.651	124.357	144.459	20.1731	49.9877	37.4845	43.1723
GL50803_35332	83.6387	122.751	118.014	136.547	52.0816	53.6923	40.237	17.7778
GL50803_112048	270.597	365.152	331.76	457.746	250.081	457.016	189.984	88.497
GL50803_92957	67.9312	80.1717	97.6209	111.53	0	48.5632	36.1349	0
GL50803_893	138.202	114.616	115.985	47.2927	19.0188	0	0	0
GL50803_8426	0	139.652	0	165.896	53.4274	68.8293	68.5252	97.4617
GL50803_5164	0	0	0	0	249.007	335.161	300.372	80.516
GL50803_17198	55.9004	41.3406	48.1667	46.2002	177.423	147.589	162.978	97.0583
GL50803_15521	5.77977	6.99469	5.56268	7.36053	74.4243	119.66	130.13	54.3651
GL50803_10659	15.2716	17.2018	16.2053	16.539	95.3727	87.1005	139.227	55.07
GL50803_24412	57.4965	56.5903	58.0842	60.3481	198.541	185.015	195.867	150.022
GL50803_14800	0	0	0	0	118.612	61.7971	156.105	102.568
GL50803_8182	0	0	0	0	122.238	182.215	159.178	136.881
GL50803_17448	0	0	0	0	44.0155	34.7089	44.986	31.7621
GL50803_16078	69.0122	72.3848	62.0758	69.2188	134.204	328.452	213.974	73.9476
GL50803_7414	0	0	0	0	61.8443	95.8255	119.36	15.8261
GL50803_16217	0	0	0	0	54.6074	293.907	217.319	67.1788
GL50803_15053	29.3565	59.4537	41.5471	23.7154	37.9068	170.322	104.593	24.2123
GL50803_10038	0	0	0	0	0	31.9807	21.7316	0
GL50803_17342	0	0	0	0	23.6773	97.4092	89.1762	111.32
GL50803_17065	59.4522	58.1336	61.5125	58.3965	126.988	271.455	268.637	196.911
GL50803_15084	0	0	0	0	34.3612	24.6203	49.4967	57.281
GL50803_15000	59.7864	64.394	55.9851	57.2395	149.066	207.925	160.701	214.661
GL50803_114991	24.891	21.212	21.9381	23.3652	56.9776	28.4457	89.1018	96.3206
GL50803_16996	0	0	0	0	69.0984	73.9006	30.9338	112.89
GL50803_113565	0	0	0	0	19.4319	57.0476	0	117.867
GL50803_14247	32.766	39.8017	34.149	36.5164	204.426	118.266	111.392	108.547
GL50803_14047	56.5569	76.3032	65.5871	57.9182	225.739	114.16	123.292	131.45
GL50803_221691	19.9193	17.8323	20.9142	19.4753	107.706	66.6951	68.5025	43.2998
GL50803_112063	193.698	212.745	213.817	213.189	249.44	219.907	215.146	217.46
GL50803_17056	0	0	0	0	232.676	0	0	0
GL50803_9354	54.261	59.4633	61.727	60.4186	151.592	171.885	144.38	176.775
GL50803_7710	0	0	0	0	159.806	111.789	197.047	256.311
GL50803_6427	90.8699	105.371	91.2802	90.4428	256.185	205.456	194.386	237.116
GL50803_22385	0	0	0	0	218.541	213.033	0	167.583
GL50803_16587	20.2909	20.2263	20.5706	20.2765	169.164	119.002	53.4598	146.023
GL50803_4266	0	146.165	0	0	74.2833	50.1001	70.3453	64.8181
GL50803_16532	321.147	0	0	275.944	73.1877	54.6102	0	66.3605
GL50803_8587	203.704	0	198.641	0	93.9413	100.843	101.152	36.4686
GL50803_10881	212.21	0	0	0	74.1115	76.1895	106.215	68.5383
GL50803_15009	44.0943	48.8379	51.8575	49.262	88.1188	91.8512	107.8	280.396
GL50803_114626	26.665	32.7278	51.7581	61.4827	59.3616	60.8534	99.4324	271.632
GL50803_14626	0	0	0	0	0	1358.3	0	396.46
GL50803_11642	1.75594	0	0.613013	1.23693	0	0	0	119.83
GL50803_2797	0	0	0	0	0	0	0	324.327
GL50803_6686	81.8451	93.1674	92.8975	87.5957	0	286.975	234.862	366.396
GL50803_113987	49.8162	45.6506	59.6395	57.6955	142.687	81.0361	193.184	411.071
GL50803_101451	60.7657	62.0069	59.3451	49.4091	193.378	570.221	187.573	489.286
GL50803_9718	0	0	0	0	303.349	0	347.489	773.771
GL50803_14573	155.109	158.143	156.898	162.947	245.106	343.886	550.351	972.309
GL50803_113531	49.3674	41.3052	27.0333	38.5718	69.4566	69.2675	168.224	415.983
GL50803_28962	106.968	108.223	107.25	101.213	148.869	285.486	181.439	533.385
GL50803_1076	0	0	0	0	0	258.199	0	106.908
GL50803_16833	288.67	294.37	304.662	294.094	615.132	783.963	138.588	1160.11
GL50803_86906	117.627	93.6604	120.088	115.757	257.047	468.555	227.149	1265.62
GL50803_113439	264.06	359.76	402.5	305.7	388.623	538.03	848.484	2609.62
GL50803_16916	246.468	0	0	0	448.768	314.822	107.4	2014.59
GL50803_137604	322.416	320.917	286.55	323.732	496.736	620.001	1136.08	2083.31
GL50803_113797	263.838	222.415	172.015	284.055	448.839	532.582	956.629	2057.08
GL50803_16936	29.5083	25.3318	24.9228	29.8633	207.306	81.4522	307.806	760.123
GL50803_115066	50.3316	35.0074	41.9935	46.6315	165.376	173.057	315.875	708.292
GL50803_9183	173.853	167.872	180.839	182.439	417.552	172.68	450.438	926.916
GL50803_7719	0	0	165.915	596.561	502.07	442.402	177.488	264.7
GL50803_9916	0	14.4412	20.1942	15.8688	545.014	597.887	323.896	246.93
GL50803_15267	0	0	0	0	403.601	348.123	316.405	163.745
GL50803_95693	97.1802	98.6909	93.6258	94.0427	480.344	569.343	302.399	160.13
GL50803_9827	349.832	314.904	390.819	400.082	1164.14	898.032	694.318	761.236
GL50803_13329	132.371	120.29	127.052	146.806	575.83	304.8	235.815	337.401
GL50803_94525	98.756	84.0509	89.2485	81.655	567.704	368.8	244.346	261.822
GL50803_29307	143.626	147.857	143.091	144.941	1200.92	586.838	583.376	447.322
GL50803_8960	97.6847	95.9669	96.3208	96.4972	1042.11	1153.7	650.672	370.867
GL50803_14651	0	0	0	0	850.882	515.801	517.934	286.873
GL50803_2933	314.427	323.658	328.999	322.485	1510.8	1015.21	1072.12	648.128
GL50803_15499	249.447	208.571	217.192	223.363	743.63	594.334	614.939	395.778
GL50803_14926	242.971	231.373	224.427	241.994	997.044	2013.88	686.9	558.96
GL50803_14567	0	0	0	0	733.935	0	519.748	281.945
GL50803_32069	5.31921	110.763	25.7402	20.346	894.318	1065.1	657.463	532.419
GL50803_16623	68.0558	73.5273	75.3538	65.5976	479.963	550.887	261.865	539.646
GL50803_14064	112.198	0	110.633	121.784	443.993	258.527	359.042	409.826
GL50803_8074	248.25	242.389	244.124	232.955	824.659	808.2	532.607	641.589
GL50803_15011	-1.8e-05	0	0	0	982.514	746.005	279.451	799.982
GL50803_17121	18.4647	21.1805	28.0972	29.6658	482.521	397.008	0	0
GL50803_16842	0	0	0	0	981.204	25.5154	19.3051	0
GL50803_5800	0	0	0	0	780.415	0	0	0
GL50803_4767	0	0	0	0	925.835	0	0	0
GL50803_8826	737.577	653.806	689.15	726.124	2368.22	2163.7	2204.95	2418.89
GL50803_17516	480.376	548.683	490.139	513.979	2611	3274.54	2195.26	2247.87
GL50803_25013	625.117	741.028	633.602	688.073	6896.59	6839.87	3959.83	5275.11
GL50803_21942	533.693	595.72	610.8	622.168	5377.84	3565.79	3709.61	4715.41
GL50803_8360	243.983	238.25	239.742	232.574	1150.97	1104.75	1030.14	706.173
GL50803_14759	162.627	174.429	166.445	167.978	1292.93	1083.27	1257.97	991.924
GL50803_15832	452.857	392.928	445.443	443.579	4414.51	3035.07	3555.2	2741.79
GL50803_103373	60.0506	64.7112	63.4444	138.182	867.204	464.35	661.982	574.666
GL50803_88765	284.808	276.131	291.379	293.822	1649.23	2251.51	1158.73	986.224
GL50803_96818	555.067	399.887	431.762	471.138	2913.42	2083.44	2569.68	1513.18
GL50803_6430	3150.95	3160.39	3064.77	3276.71	8810.15	9416.83	7207.81	5792.67
GL50803_17304	271.702	243.894	266.785	274.88	722.801	595.555	594.927	515.997
GL50803_15427	1368.49	1593.32	1408.91	1395.28	3723.04	4114.94	3427.27	3111.12
GL50803_13608	289.825	298.448	319.734	330.26	1019.18	664.25	720.699	825.716
GL50803_4026	179.732	184.27	206.897	186.02	657.481	432.928	317.295	441.36
GL50803_114787	559.19	744.101	665.629	622.337	7776.74	4967.13	3804.16	4317.35
GL50803_6679	286.408	276.841	264.268	280.176	930.556	1211.8	609.954	553.241
GL50803_4705	237.529	235.155	224.12	242.474	1527.95	1400.66	963.925	954.858
GL50803_8064	460.662	388.627	369.124	456.432	3358.01	2161.36	1195.96	1463.94
GL50803_137733	280.931	354.37	315.255	265.331	1890.41	1265.48	880.293	1039.91
GL50803_32245	18.9489	22.1148	21.098	26.6678	47939	98.5609	18675.8	14108.4
GL50803_23888	261.576	278.004	241.526	260.694	1313.98	1199.61	686.656	575.511
GL50803_6917	565.266	533.695	469.521	534.184	2181.9	2647.55	1207.81	968.084
GL50803_16034	460.457	533.013	503.409	438.82	3009.16	2513.58	1756.82	1038.42
GL50803_13272	407.366	445.632	412.608	392.721	1329.94	1060.18	939.621	638.199
GL50803_5810	941.878	1069.87	934.434	980.167	8014.93	5011.36	3481.92	1864.62
GL50803_13864	957.659	976.328	1042.96	936.467	7073.42	4845.05	3771.22	2159.75
GL50803_14670	727.663	795.662	808.077	655.216	8912.06	4543.99	2934.94	2072.06
GL50803_6289	630.617	782.929	655.569	704.525	2880.1	2242.1	1411.54	1307.49
GL50803_5258	232.317	254.667	205.504	204.17	1305.11	418.035	596.496	287.535
GL50803_10822	602.178	678.373	665.573	611.784	2460.1	1608.95	1383.56	1129.44
GL50803_9355	343.184	294.372	318.906	383.765	1210.67	1483.06	1061.06	565.397
GL50803_5779	200.997	231.266	211.048	220.404	1022.06	1311.5	1012.39	548.435
GL50803_8682	176.88	173.331	188.878	202.153	996.985	1418.98	1232.62	458.335
GL50803_8903	292.141	302.808	281.103	298.622	744.043	1119.17	742.894	406.625
GL50803_17224	363.048	380.045	363.874	355.583	1611.25	1747.28	1187.8	549.833
GL50803_16318	0	0	0	0	308.091	270.732	523.672	0
GL50803_14604	94.4449	0	0	110.91	480.284	485.298	589.232	0
GL50803_115158	48.9833	53.3865	52.236	50.3028	546.614	951.467	716.956	118.719
GL50803_15353	160.897	163.796	143.503	159.374	330.997	328.616	486.269	254.917
GL50803_8726	0	32.6216	23.3085	24.4514	68.2267	101.036	96.1186	42.4149
GL50803_91707	106.562	90.9154	95.985	96.3578	580.926	794.687	982.693	712.571
GL50803_8377	10.289	9.00287	5.38503	8.92248	485.284	1559.31	887.38	614.727
GL50803_17043	122.999	122.411	129.219	125.602	819.642	1015.21	1310.83	747.744
GL50803_10882	424.854	468.812	486.727	481.808	2080.42	2887.86	2964.51	2244.12
GL50803_10217	340.934	353.149	348.454	343.411	2813.6	4015.17	3520.06	2033.37
GL50803_9062	0	0	0	0	1515.28	777.934	1097.89	1113.96
GL50803_17150	0	0	0	0	2174.67	1819.37	1654.14	1766.41
GL50803_8048	155.746	127.888	142.392	136.319	1016.7	1078.1	934.235	935.724
GL50803_137680	82.4349	84.5852	78.0289	81.7312	290.607	371.863	328.345	272.036
GL50803_93548	470.948	365.77	431.872	454.766	1532.06	1126.56	1259.6	1758.63
GL50803_14748	126.385	142.389	131.905	136.271	1032.63	1008.68	917.856	1196.17
GL50803_9088	0	0	0	0	90.8424	114.526	220.129	188.388
GL50803_2421	177.463	193.488	190.83	174.907	375.257	1626.71	792.7	733.929
GL50803_14259	19.7725	24.3319	24.491	22.2049	417.138	7105.73	1418.96	1247.82
GL50803_5435	65.5905	73.1202	69.5552	64.7154	1908.99	11704.6	8669.35	9754.99
GL50803_16433	182.289	166.394	182.264	177.456	249.679	379.015	546.22	491.414
GL50803_10885	219.414	206.98	227.219	230.431	660.494	795.82	1702.81	1410.36
GL50803_16125	453.924	467.56	464.033	485.526	1334.25	882.297	1999.96	2029.4
GL50803_11299	0	0	0	0	469.404	433.41	790.697	864.195
GL50803_11540	0	0	0	0	2016.44	2833.02	2556.89	2630.07
GL50803_98054	992.661	1139.12	1152.34	1038.86	2385.15	3259.41	2765.67	3512.89
GL50803_16667	430.244	437.892	436.806	442.469	978.858	827.953	1157.6	1105.72
GL50803_8722	0	0	0	147.027	319.431	0	813.949	694.178
GL50803_12063	295.219	275.724	308.656	301.224	579.687	1370.21	1363.92	957.256
GL50803_40376	41.3098	40.6997	42.6089	43.3799	57.3925	310.243	594.479	444.902
GL50803_24512	0	0	0	0	0	0	678.982	607.374
GL50803_7134	84.5394	80.3067	82.2485	78.6182	242.916	440.588	415.427	398.921
GL50803_11209	36.5135	39.4421	34.337	35.5153	105.935	169.466	142.979	163.483
GL50803_9515	0	0	0	0	66.6666	66.6635	131.181	156.714
GL50803_2201	65.9383	81.7391	75.3956	67.4627	209.466	487.762	297.705	408.113
GL50803_15587	177.061	199.056	191.528	197.275	516.769	357.652	566.163	578.951
GL50803_21321	96.2702	81.2832	88.8049	90.1031	346.227	617.95	517.534	664.271
GL50803_112432	52.0732	46.0045	55.7651	53.2424	401.959	546.752	723.122	718.45
GL50803_7715	97.6458	93.4791	88.8675	99.6326	309.015	414.442	775.1	831.973
GL50803_102813	255.846	245.472	248.02	253.717	661.532	1292.1	1096.59	1293.76
GL50803_137715	116.82	144.801	130.357	134.551	280.167	488.421	598.601	774.21
GL50803_95162	0	0	0	0	1384.6	1536.36	2122.61	2694.71
GL50803_88960	0	0	0	0	862.414	0	1059.61	1538.1
GL50803_6372	136.794	115.719	125.613	142.85	480.048	286.354	489.459	611.772
GL50803_2897	45.9931	44.3293	46.927	43.9583	76.9551	1145.63	891.836	468.503
GL50803_17120	13.7704	22.9471	18.3772	16.138	47.5761	853.829	504.646	97.6762
GL50803_7982	0	0	0	0	0	3295.27	1619.81	540.294
GL50803_7797	0	0	0	0	0	1427.76	905.426	620.085
GL50803_17153	0.000199	0	0	114.499	0	723.747	739.528	398.037
GL50803_8245	254.532	366.268	319.692	300.416	614.892	5444.74	2894.4	1608.38
GL50803_86908	98.0043	88.2395	101.171	108.076	2177.09	656.648	963.784	3561.42
GL50803_5919	46.5026	53.8271	51.0335	51.6736	285.978	137.968	194.382	501.193
GL50803_16779	818.378	779.514	865.322	869.192	2300.06	989.553	1006.42	3162.83
GL50803_1345	2134.9	2143.86	2223.77	2065.53	647.774	646.902	695.245	514.676
GL50803_112103	3003.08	2958.5	3222.31	3027.77	191.569	463.926	511.482	353.701
GL50803_16453	3079.35	2211.09	2605.31	2885.41	315.035	379.878	428.656	259.306
GL50803_16376	368.615	352.891	359.075	344.775	182.852	200.494	176.453	113.567
GL50803_12150	713.149	667.794	674.17	728.896	192.23	316.381	293.449	151.622
GL50803_14551	1082.01	953.107	973.83	1094.27	537.848	666.722	374.777	298.694
GL50803_3983	209.745	178.114	190.962	183.746	51.3549	90.7647	72.7647	88.0715
GL50803_10521	480.95	463.962	480.364	479.145	222.391	217.411	207.699	282.055
GL50803_15520	1498.65	2161.3	1864.23	1755.99	375.509	631.019	334.458	548.245
GL50803_14938	1842.48	2503.96	2235.36	2073.62	270.246	223.694	204.491	577.518
GL50803_11950	1734.2	2306.15	2201.01	1926.84	120.727	415.75	69.1021	163.095
GL50803_11247	1620.51	2087.03	2015.21	1831.33	302.142	845.222	480.059	756.762
GL50803_5604	942.121	1213.4	1100.67	1035.27	420.417	684.335	382.779	642.404
GL50803_12981	1457.94	1775.61	1645.85	1472.64	692.654	0	668.761	1020.58
GL50803_17054	3710.08	4667.03	4542.97	3884.17	1333.82	1284.8	917.936	1147.35
GL50803_10311	8931.15	11256.2	10623	10121.1	1805.3	2670.71	2143.01	2042.83
GL50803_14614	1633.25	1887.49	1716.28	1720.44	294.157	367.138	258.627	502.595
GL50803_10870	353.075	411.571	379.142	390.449	141.986	132.064	105.819	168.962
GL50803_16298	1261.75	1396.84	1314.76	1293.79	423.383	155.191	225.676	459.503
GL50803_33862	2407.64	2761.62	2534.19	2484.1	399.796	408.874	245.519	93.1972
GL50803_10428	2218.75	2687.52	2734.11	2406.28	234.801	263.759	264.513	55.6534
GL50803_9810	3222.47	3953.47	3528.94	3019.8	251.201	324.248	268.132	54.8731
GL50803_7533	236.037	276.647	250.629	245.904	76.5827	96.7812	83.6248	39.4056
GL50803_5845	1576.22	1735.45	1637.13	1542.29	763.967	883.23	565.011	402.612
GL50803_16265	2007.97	2116.23	2079.31	2075.04	690.5	531.294	463.223	188.169
GL50803_114623	850.767	876.635	787.65	846.109	251.389	314.845	261.078	117.984
GL50803_6171	1476.14	1736.36	1524.74	1523.15	616.858	641.284	353.976	269.622
GL50803_13561	2714.17	3427.51	3049.48	2874.31	1281.44	511.668	492.373	314.56
GL50803_16114	1702.36	2117.49	1962.8	1745.6	1090.56	601.811	602.68	645.212
GL50803_14620	5204.05	6196.5	6006.73	5328.2	1732.75	1407.86	1174.42	351.814
GL50803_10919	2279.88	2763.72	2606.19	2416.49	1393.7	1414.62	892.273	571.486
GL50803_8462	2382.11	2997.61	2723.47	2495.45	1036.17	914.247	677.407	766.74
GL50803_7870	1744.95	2342.74	2166.75	1899.31	773.715	667.916	527.069	535.872
GL50803_14699	1536.41	2088.44	1901.66	1715.61	962.441	809.914	606.084	806.506
GL50803_7878	1506.82	1849.04	1796.97	1592.32	611.496	642.275	225.841	402.153
GL50803_3570	1506.14	2023.13	1737.88	1606.76	658.458	295.593	76.7629	270.989
GL50803_112208	1542.95	1674.53	1711.71	1561.64	791.87	913.985	575.432	680.181
GL50803_14091	2110.86	2728.63	2500.05	2533.74	853.5	0	0	578.247
GL50803_14321	2225.24	2842.19	2614.04	2420.76	1776.72	1159.82	745.036	779.299
GL50803_10367	3044.14	3734.64	3305.36	2895.18	2166.64	1791.06	814.09	965.917
GL50803_10780	1589.37	2113.13	1924.39	1801.68	1497.85	976.588	645.32	676.389
GL50803_5947	1573.93	2059.27	1893.47	1677.07	1130.96	610.91	285.023	697.943
GL50803_9861	1483.18	1432.46	1557.11	1484.1	857.377	735.545	327.468	457.85
GL50803_7110	3110.67	3182.6	2844.83	3080.81	1679.88	1699.31	727.397	814.926
GL50803_4239	2283.27	2257.11	2007.85	2029.55	1544.69	711.408	517.858	499.368
GL50803_16310	1198.41	1371.89	1398.56	1389.46	996.21	718.775	489.534	229.377
GL50803_16202	180.858	143.124	153.851	179.81	14.6201	25.9113	16.5327	0
GL50803_11720	574.987	503.496	509.44	538.607	249.336	267.688	245.068	222.664
GL50803_7195	508.698	442.608	448.013	465.176	172.95	288.619	210.41	174.016
GL50803_114777	558.57	483.258	521.487	473.933	64.3048	120.067	128.094	123.625
GL50803_8044	1524.45	1457.74	1520.69	1536.06	323.088	469.185	442.259	441.37
GL50803_5908	744.625	692.844	689.585	717.058	99.9561	108.914	92.3101	120.089
GL50803_11359	1407.75	1349.86	1580.81	1423.38	345.825	474.505	301.261	305.576
GL50803_7588	919.414	1043.71	998.234	1032.66	529.254	555.381	421.157	290.349
GL50803_23004	550.301	636.675	599.35	563.982	202.008	93.277	63.3839	107.404
GL50803_101074	1235.44	1640.76	1302.41	1206.55	35.6598	49.0234	35.7174	58.7144
GL50803_14457	1038.03	1175.98	1114.53	1107.13	425.476	684.742	98.9997	506.993
GL50803_5942	643.182	698.567	695.382	658.334	143.094	216.167	215.878	330.285
GL50803_101534	503.27	596.954	596.982	494.389	150.807	209.457	142.961	307.942
GL50803_7188	460.826	502.556	479.736	489.771	159.701	204.021	264.921	224.54
GL50803_137618	707.84	1353.59	1050.52	1076.19	36.6849	89.9575	71.5524	138.306
GL50803_14168	219.922	171.242	169.879	193.629	64.027	97.6375	84.4253	36.2499
GL50803_10167	321.456	233.625	261.027	293.776	129.45	71.0027	204.199	147.303
GL50803_16867	394.935	221.579	326.355	437.727	82.7843	192.632	198.065	106.913
GL50803_17230	1526.69	1012.53	1106.76	1257.93	833.06	535.919	469.773	203.618
