# Supplementary material for: Transcriptomic Profiling of High-Density Giardia Foci Encysting in the Murine Proximal Intestine
Source: Front Cell Infect Microbiol. 2017 May 31;7:227. doi: 10.3389/fcimb.2017.00227 (PMC5450421; doi:10.3389/fcimb.2017.00227)
Supplement: Supplemental Table 4 — Heat map table unregulated. [file Table4.XLSX]

## Sheet: Sheet1
GiardiaDB	gene name	fold up	process	Notes and References
GL50803_5435	cyst wall protein 2	152.802	encystation
GL50803_14259	glucose 6-phosphate N-acetyltransferase	145.497	encystation	PMID: 12706796
GL50803_17120	CEGP1 protein	28.5196	encystation	PMID: 24391747
GL50803_7982	UDP-glucose 4-epimerase	26.2653	encystation	PMID: 12706796
GL50803_86908	hypothetical protein	24.4863	unknown	<100 aa, no overlapping orf
GL50803_15521	high cysteine membrane protein (HCMp) Group 2	19.7246	encystation	PMID: 17183673
GL50803_16936	high cysteine membrane protein (HCMp) EGF-like	15.6689	encystation	PMID: 17183673
GL50803_115158	variant specific surface protein (VSP-76)	15.6416	VSP	PMID: 23695837, PMID: 20618957
GL50803_33672	conserved hypothetical protein	14.2999	unknown
GL50803_25013	high cysteine protein	13.3069	unknown	<100 aa, GL50803_112235 (larger protein)
GL50803_14748	conserved hypothetical protein	13.2137	unknown	Supplemental Figure 5: mb, nuclei, sl cyto, flagella
GL50803_16318	high cysteine membrane protein (HCMp) Group 1	13.1925	encystation	PMID: 17183673
GL50803_17043	glyceraldehyde 3-phosphate dehydrogenase	13.0015	glycolysis
GL50803_11642	ceramide glucosyltransferase	12.6557	encystation	PMID: 23589290
GL50803_32245	hypothetical protein	12.4473	unknown
GL50803_10217	cathepsin B precursor (CP1)	11.6698	protease	PMID: 18445589
GL50803_2897	S8 peptidase family protein	11.5774	encystation	PMID: 24391747
GL50803_112432	variant specific surface protein	11.2569	VSP	PMID: 23695837, PMID: 20618957
GL50803_88960	hypothetical protein	11.2561	unknown	Supplemental Figure 5: no localization in trophs
GL50803_115066	high cysteine membrane protein (HCMp) VSP-like	10.6278	encystation	PMID: 17183673
GL50803_5919	cation efflux family protein	10.5943	transporter
GL50803_40376	high cysteine membrane protein (HCNCp) Group 1	10.5736	encystation	PMID: 17183673
GL50803_7719	hypothetical protein	10.4577	unknown
GL50803_8960	alpha/beta hydrolase family protein	10.2976	unknown
GL50803_16842	high cysteine membrane protein (HCMp) Group 2	10.0847	encystation	PMID: 17183673
GL50803_15832	aminoacyl-histidine dipeptidase	9.86245	amino acid metabolism
GL50803_91707	high cysteine membrane protein (HCMp) Group 1	9.66919	encystation	PMID: 17183673
GL50803_21321	high cysteine membrane protein (HCMp) Group 5	9.65582	encystation	PMID: 17183673
GL50803_21942	NADP-specific glutamate dehydrogenase	8.89206	pyruvate metabolism
GL50803_8048	hypothetical protein	8.79478	unknown
GL50803_9062	long chain fatty acid CoA ligase	8.66879	lipid metabolism	PMID: 26257723
GL50803_112584	high cysteine membrane protein (HCMp) VSP-like	8.53464	encystation	PMID: 17183673
GL50803_8245	glucosamine-6-phosphate deaminase	8.40981	encystation
GL50803_14759	6-phosphogluconate dehydrogenase	8.39672	PPP
GL50803_101451	hypothetical protein	8.21527	unknown
GL50803_14670	protein disulfide isomerase PDI3	8.0309	oxidative stress	PMID: 26341007, PMID: 26672398
GL50803_137715	variant specific surface protein	7.97806	VSP	PMID: 23695837, PMID: 20618957
GL50803_114626	high cysteine membrane protein (HCMp) EGF-like	7.88365	encystation	PMID: 17183673
GL50803_7715	high cysteine membrane protein (HCMp) Group 1	7.83294	encystation	PMID: 17183673
GL50803_10659	high cysteine membrane protein (HCMp) Group 1	7.22713	encystation	PMID: 17183673
GL50803_113531	high cysteine membrane protein (HCMp) EGF-like	7.19148	encystation	PMID: 17183673
GL50803_16623	MutT/nudix family protein	6.95852	transcription/DNA binding
GL50803_10885	4-alpha-glucanotransferase	6.83319	carbohydrate metabolism
GL50803_7797	alpha-5 giardin	6.82212	enycstation	FIGURE 5, PMID: 15862575
GL50803_114813	variant specific surface protein (VSP-141)	6.81987	VSP	PMID: 23695837, PMID: 20618957
GL50803_5779	hypothetical protein	6.73757	unknown
GL50803_86906	hypothetical protein	6.68823	unknown
GL50803_16283	amino acid transporter family	6.68222	transporter
GL50803_17516	cathepsin B precursor	6.62605	protease	PMID: 18445589
GL50803_13747	C4 protein	6.59967	unknown	PMID: 1493870
GL50803_10882	conserved hypothetical protein	6.58075	unknown	Supplemental Figure 5: plasma membrane, lateral shield
GL50803_2421	cyst wall protein 3	6.4981	encystation
GL50803_88765	cytosolic HSP70	6.48661	oxidative stress	PMID: 26341007, PMID: 26672398
GL50803_114787	alpha-7.3 giardin	6.44844	unknown	PMID: 15862575
GL50803_14604	nucleotide triphosphate hydrolase family protein	6.43049	purine/pyrimidine salvage	PPP
GL50803_15009	flavohemoglobin	6.32035	oxidative stress	PMID: 26341007, PMID: 26672398
GL50803_16587	serine/threonine kinase GK060	6.2476	unknown	unique kinase family (active), PMID: 21787419
GL50803_14626	NADB-Rossman superfamily protein	6.14538	unknown
GL50803_15011	hypothetical protein	6.05003	unknown
GL50803_7134	hypothetical protein	6.0452	unknown
GL50803_4705	hypothetical protein	6.0326	enycstation	Figure 5
GL50803_102813	ankyrin domain containing protein	5.97058	unknown
GL50803_96818	nucleoside transporter domain protein	5.93473	transporter
GL50803_29307	UTP-glucose-1-phosphate uridylyltransferase	5.90814	carbohydrate metabolism
GL50803_102322	glycosyltransferase family 2 domain protein	5.75722	encystation
GL50803_8682	glucose-6-phosphate 1-dehydrogenase	5.75377	PPP
GL50803_112681	AAA family domain containing protein	5.72422	unknown
GL50803_14926	ankyrin domain containing protein	5.6954	unknown	Supplemental Figure 5: punctate nuclei
GL50803_16034	CAMK kinase GK013	5.61511	unknown
GL50803_101805	high cysteine membrane protein (HCMp) Group 1	5.46126	encystation	PMID: 17183673
GL50803_137727	high cysteine membrane protein (HCMp) EGF-like	5.43637	encystation	PMID: 17183673
GL50803_14863	ankyrin domain containing protein	5.40292	unknown
GL50803_137680	cathepsin L protease	5.38952	encystation	PMID: 18445589
GL50803_8360	acid sphingomyelinase-like phosphodiesterase 3b precursor	5.38149	encystation	PMCID: PMC2446683
GL50803_5810	FMN binding domain containing protein	5.37589	oxidative stress	PMID: 26341007, PMID: 26672398
GL50803_22385	ankyrin domain containing protein	5.35254	unknown
GL50803_9718	ras GTPase	5.30725	intracellular signalling
GL50803_11209	cathepsin L protease precursor	5.26617	protease
GL50803_4767	ankyrin domain containing protein	5.22473	unknown
GL50803_114991	high cysteine membrane protein (HCMp) EGF-like	5.17308	encystation	PMID: 17183673
GL50803_114210	hypothetical protein	5.14348	unknown
GL50803_95693	hypothetical protein	5.08063	unknown
GL50803_113797	variant specific surface protein (VSP-5)	5.07191	VSP	PMID: 23695837, PMID: 20618957 aka TSA417
GL50803_15427	GTA-2 antigen	5.02218	unknown	Supplemental Figure 5: cytoplasm, nuclei, PMID: 12792861
GL50803_16916	hypothetical protein	5.00149	unknown
GL50803_12063	variant specific surface protein	4.93999	VSP	PMID: 23695837, PMID: 20618957
GL50803_137733	NEK kinase GK195	4.87808	unknown	unclassified NEK family, DEAD, PMID: 21787419
GL50803_17065	vesicle coat complex COPII, subunit SEC24	4.87203	membrane trafficking	PMID: 21296082
GL50803_12989	hypothetical protein	4.85736	unknown
GL50803_137604	variant specific surface protein (VSP-174)	4.84183	VSP	PMID: 23695837, PMID: 20618957
GL50803_113987	high cysteine membrane protein (HCMp) Group 3	4.83206	encystation	PMID: 17183673
GL50803_221691	SET domain containing protein	4.77394	transcription/DNA binding
GL50803_13864	HSP90	4.74168	oxidative stress	PMID: 26341007, PMID: 26672398
GL50803_95162	EGFCP1	4.73901	encystation	PMID: 20485485
GL50803_2201	hypothetical protein	4.72657	unknown
GL50803_113565	hypothetical protein	4.72562	unknown
GL50803_24068	UBC E2 domain containing protein	4.66154	unknown
GL50803_17224	alpha-SNAP	4.65845	membrane trafficking	PMID: 21296082
GL50803_6686	hypothetical protein	4.62634	unknown
GL50803_113439	variant specific surface protein (VSP-45)	4.61328	VSP	PMID: 23695837, PMID: 20618957
GL50803_8722	MYB	4.53428	encystation	PMID:12742583, PMID: 12421304
GL50803_94525	bZIP domain containing protein	4.53369	transcription/DNA binding
GL50803_15472	Snf7 domain containing protein	4.45067	membrane trafficking	PMID: 21296082
GL50803_23560	hypothetical protein	4.42672	unknown
GL50803_16492	hypothetical protein	4.42336	unknown
GL50803_14573	EGFCP family protein	4.41019	encystation	tenacin-like domain, EGFCP family, PMID: 20485485
GL50803_8064	thioredoxin domain containing protein	4.40574	oxidative stress	PMID: 26341007, PMID: 26672398
GL50803_6679	hypothetical protein	4.39642	unknown	Supplemental Figure 5: membrane with peripheral vesicles
GL50803_93548	phospholipase B	4.38292	lipid metabolism
GL50803_15000	TFIIH P44	4.37478	transcription/DNA binding
GL50803_10429	Wos2 protein	4.35273	oxidative stress	PMID: 26341007, PMID: 26672398
GL50803_24512	hypothetical protein	4.33335	unknown
GL50803_7139	PPAT_CoAS	4.2938	carbohydrate metabolism	coA synthesis
GL50803_16125	glycerol-3-phosphate dehydrogenase	4.29061	carbohydrate metabolism	link to lipid metabolism
GL50803_14164	ankyrin domain containing protein	4.2871	unknown
GL50803_9355	thioredoxin domain containing protein	4.27665	oxidative stress	PMID: 26341007, PMID: 26672398
GL50803_17150	NADPH oxidoreductase	4.26961	oxidative stress	PMID: 26341007, PMID: 26672398
GL50803_5164	MFS superfamily domain containing protein	4.26913	transporter
GL50803_2933	EF hand superfamily protein	4.24039	unknown
GL50803_14247	MFS superfamily domain containing protein	4.23204	transporter
GL50803_23888	thioredoxin domain containing protein	4.22804	oxidative stress	PMID: 26341007, PMID: 26672398
GL50803_16217	UDP-N-acetylglucosamine pyrophosphorylase	4.22084	encystation	PMID: 12706796
GL50803_5809	hypothetical protein	4.18024	unknown
GL50803_6917	TMEM18 domain containing protein	4.17259	unknown
GL50803_24412	ankyrin domain containing protein	4.15174	unknown	Supplemental Figure 5: internal AFL & PFL, basal bodies
GL50803_8903	copine	4.12815	membrane trafficking	PMID: 21296082
GL50803_3958	hypothetical protein	4.1163	unknown
GL50803_6509	hypothetical protein	4.05039	unknown
GL50803_15267	glycosylphosphatidylinositol transamidase (GPIT), subunit GPI8	4.03804	membrane trafficking?	PMID: 21296082
GL50803_5515	hypothetical protein	4.03519	unknown	Supplemental Figure 5: nuclei, very rare and faint
GL50803_17198	leucine-rich repeat protein	3.91228	unknown
GL50803_9916	hypothetical protein	3.86561	unknown
GL50803_6372	hypothetical protein	3.83477	unknown
GL50803_15376	hypothetical protein	3.82698	unknown
GL50803_8074	manganese-dependent inorganic pyrophosphatase	3.8021	unknown
GL50803_11299	transmembrane amino acid transporter domain protein	3.79113	transporter
GL50803_17121	HSP70	3.74017	oxidative stress	Bip,PMID: 26341007, PMID: 26672398
GL50803_14064	HMG-box domain containing protein	3.72259	transcription/DNA binding
GL50803_5610	hypothetical protein	3.68591	unknown
GL50803_2419	GINS_A domain superfamily protein	3.66714	transcription/DNA binding
GL50803_32069	hypothetical protein	3.62	unknown
GL50803_11540	MFS superfamily domain containing protein	3.61409	transporter
GL50803_13636	bromodomain containing protein	3.60871	transcription/DNA binding
GL50803_15897	flavodoxin family protein	3.60817	oxidative stress	PMID: 26341007, PMID: 26672398
GL50803_98054	heat shock protein HSP 90-alpha	3.59455	oxidative stress	PMID: 26341007, PMID: 26672398
GL50803_16078	hypothetical protein	3.58833	unknown
GL50803_16779	cathepsin B precursor (CP3)	3.55751	encystation	PMID: 18445589
GL50803_28962	hypothetical protein	3.55648	unknown
GL50803_9183	hypothetical protein	3.54291	unknown
GL50803_14567	hypothetical protein	3.52316	unknown	Supplemental Figure 5: plasma membrane, flagellar membrane
GL50803_13329	hypothetical protein	3.51606	unknown
GL50803_16817	transglutaminase/protease family protein	3.44898	transporter
GL50803_6289	thioredoxin domain containing protein	3.44761	oxidative stress	PMID: 26341007, PMID: 26672398
GL50803_1076	alpha-13 giardin	3.41467	unknown	PMID: 15862575
GL50803_5800	START domain containing protein	3.4146	unknown
GL50803_11684	leucine-rich repeat protein	3.41452	unknown
GL50803_15587	ankyrin domain containing protein	3.41277	unknown
GL50803_15499	START domain containing protein	3.39098	unknown	Supplemental Figure 5: basal body, punctate disc edge, cytoplasmic PFL
GL50803_9354	NEK kinase GK244	3.33341	unknown	Supplemental Figure 5: unclassified NEK family, DEAD, PMID: 21787419
GL50803_8826	glucokinase	3.2872	glycolysis
GL50803_7710	ankyrin domain containing protein	3.26282	unknown
GL50803_13204	cation efflux family protein	3.19738	transporter
GL50803_14651	glucosamine 6-phosphate N-acetyltransferase	3.18044	encystation	PMID: 12706796
GL50803_4026	alpha-19 giardin	3.17173	unknown	PMID: 15862575
GL50803_10822	WD40 repeat protein family	3.16709	unknown	Supplemental Figure 5: cytoplasm, nuclei
GL50803_13608	acetyl-CoA synthetase	3.1664	pyruvate metabolism
GL50803_14047	high cysteine membrane protein EGF-like	3.15855	unknown	not in PMID: 20485485 or PMID: 17183673
GL50803_6430	14-3-3 protein	3.10423	intracellular signalling	PMID: 19733174
GL50803_6427	MFS superfamily domain containing protein	3.06574	transporter
GL50803_9827	thioredoxin domain containing protein	3.04954	oxidative stress	PMID: 26341007, PMID: 26672398
GL50803_16667	acyl-CoA synthetase	3.03582	lipid metabolism	fatty acid biosynthesis
GL50803_16433	amino acid permease domain containing protein	3.03538	transporter
GL50803_13272	inosine-uridine nucleoside N-ribohydrolase	3.01937	purine/pyrimidine salvage	PPP
GL50803_15004	NAD(P)H:menadione oxidoreductase	2.99501	oxidative stress	PMID: 26341007, PMID: 26672398
GL50803_16215	NEK kinase GK274	2.99456	unknown	ankryin, DEAD, PMID: 21787419
GL50803_103373	alpha-7.1 giardin	2.99101	unknown	PMID: 15862575
GL50803_95895	hypothetical protein	2.98895	DNA repair
GL50803_16833	EGFCP family protein	2.97794	encystation	tenacin-like domain, EGFCP family, PMID: 20485485
GL50803_8182	phospholipid-transporting ATPase IA	2.96602	transporter
GL50803_5258	hypothetical protein	2.96302	unknown	Supplemental Figure 5: cytoplasm and nuclei
GL50803_16888	hypothetical protein	2.94477	unknown
GL50803_113793	DMT permease family protein	2.91178	transporter
GL50803_15353	hypothetical protein	2.8893	unknown
GL50803_9046	MFS superfamily domain containing protein	2.84225	transporter
GL50803_112063	MFS superfamily domain containing protein	2.82386	transporter
GL50803_8377	nitroreductase (FMN) family protein	2.58577	oxidative stress	PMID: 26341007, PMID: 26672398
GL50803_17304	alpha adaptin	2.49594	membrane trafficking	PMID: 21296082
