# Supplementary material for: Transcriptomic Profiling of High-Density Giardia Foci Encysting in the Murine Proximal Intestine
Source: Front Cell Infect Microbiol. 2017 May 31;7:227. doi: 10.3389/fcimb.2017.00227 (PMC5450421; doi:10.3389/fcimb.2017.00227)
Supplement: Supplemental Table 5 — Heat map table - down regulated. [file Table5.XLSX]

## Sheet: Sheet1
GiardiaDB	gene name	Fold down	process	Notes and References
GL50803_101074	variant specific surface protein (VSP-88)	-46.953	VSP	PMID: 23695837, PMID: 20618957
GL50803_137606	variant specific surface protein (VSP-92)	-37.5286	VSP	PMID: 23695837, PMID: 20618957
GL50803_10238	glycosaminoglycan (GAG) polysaccharide lyase family protein	-17.8077	unknown	host invasion
GL50803_9810	ribosomal protein L44	-13.5956	translation
GL50803_15053	hypothetical protein	-11.7085	unknown
GL50803_13372	conserved hypothetical protein	-10.7929	unknown
GL50803_137618	variant specific surface protein (VSP-8)	-10.2095	VSP	PMID: 23695837, PMID: 20618957
GL50803_100955	mitotic spindle checkpoint protein MAD2	-10.0096	mitosis	PMID: 25057014
GL50803_11950	ribosomal protein L18	-9.36904	translation
GL50803_10428	ribosomal protein L10	-9.29215	translation
GL50803_137617	variant specific surface protein (VSP-77)	-8.93694	VSP	PMID: 23695837, PMID: 20618957
GL50803_16202	PF16	-8.82401	cytoskeleton	PMID: 21829364
GL50803_7552	nucleoporin FG2 familiy protein	-8.24531	unknown
GL50803_10038	alpha-18 giardin	-7.9551	unknown	PMID: 15862575
GL50803_6664	ZIP zinc transporter domain family protein	-7.95182	transporter
GL50803_2622	radial spoke head protein 1	-7.90138	cytoskeleton	CIPK subfamily
GL50803_17454	hypothetical protein	-7.01647	unknown
GL50803_114777	major facilitator superfamily protein	-6.86396	transporter
GL50803_16237	C terminal sperm tail domain protein	-6.85913	unknown
GL50803_112103	arginine deiminase	-6.44691	arginine metabolism	Supplemental Figure 5: cytoplasm, PMID: 24228819
GL50803_112718	ribonuclease II domain containing protein	-6.34331	RNA processing
GL50803_114674	variant specific surface protein	-6.08855	VSP	PMID: 23695837, PMID: 20618957
GL50803_16453	carbamate kinase	-6.06556	arginine metabolism	PMID: 24228819
GL50803_33862	ribosomal protein S12	-6.05521	translation
GL50803_7850	SGT1 domain containing protein	-6.01812	proteasome
GL50803_5908	hypothetical protein	-5.82464	unknown
GL50803_7414	ankyrin domain containing protein	-5.80487	unknown	Supplemental Figure 5: disc, median body
GL50803_23496	DNA-directed RNA polymerase subunit A	-5.4363	transcription/DNA binding
GL50803_113836	high cysteine membrane protein (HCMp) EGF-like	-5.42835	encystation	PMID: 17183673
GL50803_17255	hypothetical protein	-5.235	unknown
GL50803_9382	protein farnesyltransferase domain containing protein	-5.16958	unknown
GL50803_3570	ribosomal protein S28	-4.92929	translation
GL50803_14938	ribosomal protein L12	-4.87862	translation
GL50803_101212	hypothetical protein	-4.76144	unknown
GL50803_22855	hypothetical protein	-4.52423	unknown
GL50803_3490	NEK kinase GK232	-4.4861	unknown	unclassified NEK family, DEAD, PMID: 21787419
GL50803_6725	hypothetical protein	-4.45021	unknown
GL50803_16751	hypothetical protein	-4.36165	unknown
GL50803_23004	hypothetical protein	-4.21589	unknown	Supplemental Figure 5: cytoplasm
GL50803_17090	SAM domain containing protein	-4.20704	unknown
GL50803_16760	phenylalanyl-tRNA synthetase beta chain	-4.19736	translation
GL50803_102455	kinesin-6	-4.15078	unknown	Supplemental Figure 5: cytoplasmic posteriolateral axonemes, cytoplasmic anterior axonemes, basal bodies, median body, ventral disc
GL50803_3903	ankyrin repeat domain containing protein	-3.97113	unknown
GL50803_22808	histidyl-tRNA synthetase	-3.91378	translation
GL50803_14614	eukaryotic translation initiation factor 5A	-3.82358	translation
GL50803_14620	ribosomal protein S6	-3.82002	translation
GL50803_11950	ribosomal protein L18	-3.81844	translation
GL50803_17056	ribosomal protein L9	-3.75792	translation
GL50803_13561	translation elongation factor	-3.72228	translation
GL50803_10311	ornithine carbamoyltransferase	-3.72086	arginine metabolism	PMID: 24228819
GL50803_7679	ankyrin repeat domain containing protein	-3.66961	unknown
GL50803_114623	EAM-a like transporter domain family protein	-3.50141	transporter
GL50803_14091	ribosomal protein L14	-3.47912	translation
GL50803_112112	hypothetical protein	-3.40203	unknown
GL50803_10219	ankyrin repeat domain containing protein	-3.33906	unknown	Supplemental Figure 5: lateral crest
GL50803_34141	Nin one binding 1 (NOB1)	-3.33677	RNA processing
GL50803_16265	ribosomal protein S3a	-3.31735	translation
GL50803_16312	hypothetical protein	-3.31179	unknown
GL50803_16525	ribosomal protein L3	-3.27398	translation
GL50803_3032	tryptophanyl-tRNA synthetase	-3.24096	translation
GL50803_16298	ribosomal protein S27AE	-3.23298	translation
GL50803_16351	hypothetical protein	-3.2099	unknown
GL50803_16967	NEK kinase GK240	-3.18965	unknown	unclassified NEK family, DEAD, PMID: 21787419
GL50803_9283	hypothetical protein	-3.14341	unknown
GL50803_31998	hypothetical protein	-3.06686	unknown
GL50803_17283	hypothetical protein	-3.06223	unknown
GL50803_96399	hypothetical protein	-3.03802	unknown
GL50803_13922	hypothetical protein	-3.03073	unknown
GL50803_9270	dual specificity protein phosphatase	-2.99765	unknown
GL50803_17054	acidic ribosomal protein P0	-2.97378	translation
GL50803_6022	ribosomal protein S20	-2.96008	translation
GL50803_7444	UvrB domain containing protein	-2.95356	transcription/DNA binding
GL50803_32730	hypothetical protein	-2.88206	unknown
GL50803_41942	high cysteine membrane protein (HCMp) Group 6	-2.8736	encystation	PMID: 17183673
GL50803_16235	CAMK kinase GK017	-2.863	unknown
GL50803_3256	epsin	-2.86063	membrane trafficking	PMID: 25286382
GL50803_35332	hypothetical protein	-2.8547	unknown
GL50803_22543	hypothetical protein	-2.849	unknown
GL50803_11359	ribosomal protein S4	-2.84552	translation
GL50803_7878	ribosomal protein S14	-2.84471	translation
GL50803_16264	WD-40 repeat protein	-2.83932	unknown
GL50803_15251	hypothetical protein	-2.83668	unknown
GL50803_17342	major facilitator superfamily protein	-2.8304	transporter
GL50803_112801	variant specific surface protein (VSP-169)	-2.82216	VSP	PMID: 23695837, PMID: 20618957
GL50803_18470	vacuolar proton-ATPase subunit	-2.80019	membrane trafficking	PMID: 21296082
GL50803_7207	hypothetical protein	-2.79919	unknown
GL50803_8044	PQ loop domain containing protein	-2.79694	membrane trafficking	PMID: 21296082
GL50803_13220	ATP-dependent RNA helicase	-2.79564	RNA processing
GL50803_15520	ribosomal protein L21	-2.78146	translation
GL50803_10161	hypothetical protein	-2.76836	unknown
GL50803_7532	vacuolar ATP synthase catalytic subunit A	-2.7681	membrane trafficking	PMID: 21296082
GL50803_1345	ribosomal protein L10a	-2.75289	translation
GL50803_40831	ankyrin repeat domain containing protein	-2.73327	unknown
GL50803_15084	hypothetical protein	-2.71511	unknown
GL50803_8854	hypothetical protein	-2.68599	unknown
GL50803_16532	ankyrin repeat domain containing protein	-2.65684	unknown
GL50803_7533	WD-40 repeat protein	-2.65535	unknown
GL50803_96363	CAMKK GK045	-2.62978	unknown	Active (K,D,D present)
GL50803_17543	zf MYND domain containing protein	-2.62451	transcription/DNA binding
GL50803_94542	hypothetical protein	-2.61385	unknown
GL50803_8462	ribosomal protein L27	-2.60907	translation
GL50803_6582	hypothetical protein	-2.58925	unknown
GL50803_17084	NEK kinase GK192	-2.57966	unknown	unclassified NEK family, DEAD, PMID: 21787419
GL50803_16310	ribosomal protein L27a	-2.55526	translation
GL50803_16050	hypothetical protein	-2.53994	unknown	Supplemental Figure 5: no GFP signal in trophozoites
GL50803_92498	NEK kinase GK270	-2.52829	unknown	Nek1 family (active), PMID: 21787419
GL50803_14457	ribosomal L29e protein	-2.52726	translation
GL50803_6171	hypothetical protein	-2.52204	unknown	Supplemental Figure 5: cytoplasm, lateral crest
GL50803_14331	variant specific surface protein (VSP-107.2)	-2.52176	VSP	PMID: 23695837, PMID: 20618957
GL50803_7350	hypothetical protein	-2.487	unknown
GL50803_11321	conserved hypothetical protein	-2.46251	unknown
GL50803_16954	hypothetical protein	-2.43486	unknown
GL50803_91919	TCP-1 chaperonin subunit alpha family protein	-2.43388	membrane trafficking	PMID: 21296082
GL50803_5942	RNA recognition motif domain protein	-2.42789	RNA processing
GL50803_12150	alanine aminotransferase	-2.42208	pyruvate metabolism
GL50803_7870	ribosomal protein L23A	-2.40993	translation
GL50803_9348	glutaminyl-tRNA synthetase	-2.40415	translation
GL50803_11247	ribosomal protein L13a	-2.40133	translation
GL50803_9088	DJ-1/PfpI family domain protein	-2.39995	unknown	aminopeptidase
GL50803_17285	ankyrin repeat domain containing protein	-2.3959	unknown
GL50803_103202	hypothetical protein	-2.3809	unknown
GL50803_4239	hypothetical protein	-2.37271	unknown	Supplemental Figure 5: disc
GL50803_14168	transmembrane amino acid transporter protein	-2.37167	transporter
GL50803_103059	outer arm axonemal dynein heavy chain beta	-2.35765	cytoskeleton	OAD-beta, PMCID: PMC2239267
GL50803_10231	TCP-1 chaperonin subunit alpha family protein	-2.3231	membrane trafficking	PMID: 21296082
GL50803_7648	SMC6 protein	-2.31162	transcription/DNA binding
GL50803_137749	leucine rich repeat domain protein	-2.29928	unknown	Supplemental Figure 5: caudal cytoplasmic axoneme
GL50803_32681	hypothetical protein	-2.28228	unknown
GL50803_5883	DUF4200 domain protein	-2.28127	unknown	Supplemental Figure 5: median body, disc
GL50803_23064	DNA polymerase B family protein	-2.25628	transcription/DNA binding
GL50803_40228	hypothetical protein	-2.25332	unknown
GL50803_3746	ankyrin repeat domain containing protein	-2.25035	unknown
GL50803_12148	NEK kinase GK250	-2.23897	unknown	unclassified NEK family, DEAD, PMID: 21787419
GL50803_103285	HEAT repeat domain containing protein	-2.23836	unknown	Supplemental Figure 5: nuclei
GL50803_16945	kinesin-13	-2.21657	cytoskeleton	flagella, spindles, mb, PMID: 17766466
GL50803_14818	hypothetical protein	-2.20635	unknown
GL50803_10780	ribosomal protein S27	-2.19846	translation
GL50803_101534	NEK kinase GK116	-2.18575	unknown	active
GL50803_6082	hypothetical protein	-2.1767	unknown
GL50803_21897	Uso1 domain containing protein	-2.16857	membrane trafficking	PMID: 21296082
GL50803_16534	ankyrin repeat domain containing protein	-2.1682	unknown
GL50803_14699	ribosomal protein S23	-2.16665	translation
GL50803_16996	enkurin superfamily protein	-2.14637	unknown	Supplemental Figure 5: median body, flagella
GL50803_10870	aspartyl-tRNA synthetase	-2.14105	translation
GL50803_10608	hypothetical protein	-2.13519	unknown
GL50803_8726	actin related protein	-2.13203	unknown	Supplemental Figure 5: median body, ventral disc supernumerary microtubule array, lateral crest
GL50803_17254	phosphoglucomutase	-2.12929	glycolysis
GL50803_114698	hypothetical protein	-2.12713	unknown
GL50803_23235	axoneme-associated protein GASP-180	-2.12256	cytoskeleton
GL50803_101866	NEK kinase GK226	-2.09775	unknown	unclassified NEK family, DEAD, PMID: 21787419
GL50803_15054	kelch repeat-containing protein	-2.08939	unknown	Supplemental Figure 5: cytoplasmic caudal and posteriiolateral axonemes
GL50803_10881	WD-40 repeat protein	-2.08809	unknown
GL50803_86680	hypothetical protein	-2.08735	unknown
GL50803_15218	WD-40 repeat protein	-2.08048	unknown	Supplemental Figure 5: flagella, lateral crest, median body
GL50803_16867	cell division protein 48	-2.07627	mitosis/cytokinesis
GL50803_93002	hypothetical protein	-2.0698	unknown
GL50803_17429	SPC97/98 family protein GCP2	-2.05433	cytoskeleton	basal bodies, PMID: 27379179
GL50803_5947	ribosomal protein L35a	-2.05279	translation
GL50803_112408	hypothetical protein	-2.05189	translation
GL50803_16114	ribosomal protein L36-1	-2.03688	translation
GL50803_7195	glutamate synthase	-2.0365	pyruvate metabolism
GL50803_8587	AGC kinase GK003	-2.01369	unknown	NDR unclassified family
GL50803_115159	phospholipase B domain protein	-2.00966	lipid metabolism
GL50803_16371	nucleolar GTP-binding (NOG) family protein	-2.00884	RNA processing
GL50803_37452	conserved hypothetical protein	-2.00782	unknown
GL50803_16343	median body protein	-2.0071	cytoskeleton	ventral disc, PMID: 22247266
