# Supplementary material for: Transcriptomic Profiling of High-Density Giardia Foci Encysting in the Murine Proximal Intestine
Source: Front Cell Infect Microbiol. 2017 May 31;7:227. doi: 10.3389/fcimb.2017.00227 (PMC5450421; doi:10.3389/fcimb.2017.00227)
Supplement: Supplemental Table 6 — Heat map table - in vitro only. [file Table6.XLSX]

## Sheet: Sheet1
GiardiaDB	gene name	process	Notes and References	size	overlapping ORF
GL50803_103237	variant specfic surface protein (VSP)		PMID: 23695837, PMID: 20618957
GL50803_112048	variant specfic surface protein (VSP-166)		PMID: 23695837, PMID: 20618957
GL50803_116477	variant specfic surface protein (VSP-149)		PMID: 23695837, PMID: 20618957
GL50803_12993	variant specfic surface protein (VSP-78)		PMID: 23695837, PMID: 20618957
GL50803_19575	variant specfic surface protein (VSP)		PMID: 23695837, PMID: 20618957
GL50803_4046	hypothetical protein	unknown	Supplemental Figure 5: nuclei
GL50803_28526	hypothetical protein	unknown	Supplemental Figure 5: nuclei ,ciliary pocket
GL50803_11976	hypothetical protein	unknown	Supplemental Figure 5: nuclei, cytoplasm	<100 aa
GL50803_102070	hypothetical protein	unknown		<100 aa	GL50803_102071
GL50803_10271	hypothetical protein	unknown		<100 aa
GL50803_103536	hypothetical protein	unknown		<100 aa
GL50803_104063	ankyrin repeat domain containing protein	unknown
GL50803_105640	hypothetical protein	unknown		<100 aa
GL50803_10857	LSM domain containing protein	unknown
GL50803_113902	hypothetical protein	unknown		<100 aa
GL50803_11605	hypothetical protein	unknown		<100 aa	GL50803_19834
GL50803_15007	hypothetical protein	unknown
GL50803_2000	hypothetical protein	unknown		<100 aa	GL50803_37194
GL50803_20307	POZ domain containing protein	unknown
GL50803_23858	hypothetical protein	unknown		<100 aa	GL50803_14987
GL50803_2503	hypothetical protein	unknown		<100 aa
GL50803_26439	hypothetical protein	unknown		<100 aa	GL50803_90131
GL50803_26847	hypothetical protein	unknown		<100 aa
GL50803_27910	hypothetical protein	unknown			GL50803_6588
GL50803_2797	hypothetical protein	unknown		<100 aa
GL50803_27973	hypothetical protein	unknown		<100 aa
GL50803_28906	ABC transporter family protein	unknown
GL50803_29630	hypothetical protein	unknown
GL50803_31420	hypothetical protein	unknown		<100 aa	GL50803_115138
GL50803_31984	hypothetical protein	unknown		<100 aa	GL50803_10898
GL50803_32898	hypothetical protein	unknown		<100 aa
GL50803_34736	hypothetical protein	unknown		<100 aa	GL50803_87112
GL50803_349	hypothetical protein	unknown		<100 aa
GL50803_35841	hypothetical protein	unknown		<100 aa	GL50803_6919
GL50803_35993	hypothetical protein	unknown		<100 aa	GL50803_14984
GL50803_36583	hypothetical protein	unknown		<100 aa	GL50803_8702
GL50803_36603	hypothetical protein	unknown		<100 aa	GL50803_31331
GL50803_3679	hypothetical protein	unknown		<100 aa
GL50803_3745	hypothetical protein	unknown		<100 aa	GL50803_17599
GL50803_37977	hypothetical protein	unknown		<100 aa	GL50803_7411
GL50803_39547	hypothetical protein	unknown		<100 aa	GL50803_17202
GL50803_6319	hypothetical protein	unknown		<100 aa
GL50803_6472	hypothetical protein	unknown		<100 aa
GL50803_7107	hypothetical protein	unknown		<100 aa
GL50803_7136	hypothetical protein	unknown		<100 aa
GL50803_7677	hypothetical protein	unknown
GL50803_8229	hypothetical protein	unknown		<100 aa
GL50803_8325	ankyrin repeat domain containing protein	unknown
GL50803_86994	hypothetical protein	unknown		<100 aa	GL50803_7877
GL50803_893	hypothetical protein	unknown		<100 aa
GL50803_9068	hypothetical protein	unknown
GL50803_92957	hypothetical protein	unknown		<100 aa
GL50803_93862	hypothetical protein	unknown		<100 aa
GL50803_93877	hypothetical protein	unknown		<100 aa	GL50803_7230
GL50803_9414	hypothetical protein	unknown		<100 aa	GL50803_115138
GL50803_9505	hypothetical protein	unknown		<100 aa
GL50803_9509	hypothetical protein	unknown		<100 aa
GL50803_9644	hypothetical protein	unknown
GL50803_9826	hypothetical protein	unknown		<100 aa
GL50803_9851	hypothetical protein	unknown		<100 aa
GL50803_98942	hypothetical protein	unknown		<100 aa
