# Supplementary material for: Transcriptomic Profiling of High-Density Giardia Foci Encysting in the Murine Proximal Intestine
Source: Front Cell Infect Microbiol. 2017 May 31;7:227. doi: 10.3389/fcimb.2017.00227 (PMC5450421; doi:10.3389/fcimb.2017.00227)
Supplement: Supplemental Table 7 — Cuffdiff partitioning analysis into nine clusters. [file Table7.XLSX]

## Sheet: Sheet1
gene id	cluster number	test_id	gene_id	gene	locus	sample_1	sample_2	status	value_1	value_2	log2(fold_change)	test_stat	p_value	q_value	significant	tracking_id	class_code	nearest_ref_id	gene_id	gene_short_name	tss_id	locus	length	coverage	giardia_in_vivo_prox3-9cm_FPKM	giardia_in_vivo_prox3-9cm_conf_lo	giardia_in_vivo_prox3-9cm_conf_hi	giardia_in_vivo_prox3-9cm_status	giardia_in_vitro_FPKM	giardia_in_vitro_conf_lo	giardia_in_vitro_conf_hi	giardia_in_vitro_status	in vivo gi/in vitro gi	orf id and orf description	partition number	cluster	mean fold change of cluster	orf id	orf description	475 high confidence DE gene	in vivo gi/in vitro gi	FPKM in vivo	FPKM in vitro
XLOC_000229	9	TCONS_00000237	XLOC_000229	-	supercontig_572:188192-191070	giardia_in_vivo_prox3-9cm	giardia_in_vitro	OK	393.082	37.1032	-3.40522	-4.03714	5e-05	0.000631375	yes	TCONS_00000237	=	5919__Cation efflux family protein	XLOC_000229	-	TSS236	supercontig_572:188192-191070	1578	-	393.082	171.287	614.878	OK	37.1032	0	75.1025	OK	10.5943	5919__Cation efflux family protein	9	A	14.9119	GL50803_5919	Cation efflux family protein	GL50803_5919	10.5943	393.082	37.1032
XLOC_000478	9	TCONS_00000494	XLOC_000478	-	supercontig_573:212895-214980	giardia_in_vivo_prox3-9cm	giardia_in_vitro	OK	693.347	71.8061	-3.2714	-5.47247	5e-05	0.000631375	yes	TCONS_00000494	=	21321__High cysteine membrane protein Group 5	XLOC_000478	-	TSS492	supercontig_573:212895-214980	2028	-	693.347	337.857	1048.84	OK	71.8061	25.0554	118.557	OK	9.65582	21321__High cysteine membrane protein Group 5	9	A	14.9119	GL50803_21321	High cysteine membrane protein Group 5	GL50803_21321	9.65582	693.347	71.8061
XLOC_000587	9	TCONS_00000607	XLOC_000587	-	supercontig_573:646017-650373	giardia_in_vivo_prox3-9cm	giardia_in_vitro	OK	57.9204	11.1965	-2.37103	-2.851	5e-05	0.000631375	yes	TCONS_00000607	=	114991__High cysteine membrane protein EGF-like	XLOC_000587	-	TSS604	supercontig_573:646017-650373	4356	-	57.9204	23.1014	92.7393	OK	11.1965	0.181685	22.2113	OK	5.17308	114991__High cysteine membrane protein EGF-like	9	A	14.9119	GL50803_114991	High cysteine membrane protein EGF-like	GL50803_114991	5.17308	57.9204	11.1965
XLOC_001032	9	TCONS_00001077	XLOC_001032	-	supercontig_573:885641-889145	giardia_in_vivo_prox3-9cm	giardia_in_vitro	OK	385.673	36.2892	-3.40977	-5.11868	5e-05	0.000631375	yes	TCONS_00001077	=	115066__High cysteine membrane protein VSP-like	XLOC_001032	-	TSS1071	supercontig_573:885641-889145	3504	-	385.673	142.44	628.907	OK	36.2892	11.8096	60.7689	OK	10.6278	115066__High cysteine membrane protein VSP-like	9	A	14.9119	GL50803_115066	High cysteine membrane protein VSP-like	GL50803_115066	10.6278	385.673	36.2892
XLOC_001416	9	TCONS_00001482	XLOC_001416	-	supercontig_577:503432-505871	giardia_in_vivo_prox3-9cm	giardia_in_vitro	OK	100.812	11.8121	-3.09333	-2.80835	5e-05	0.000631375	yes	TCONS_00001482	=	112584__High cysteine membrane protein VSP-like	XLOC_001416	-	TSS1472	supercontig_577:503432-505871	2439	-	100.812	42.1137	159.511	OK	11.8121	0	28.4861	OK	8.53464	112584__High cysteine membrane protein VSP-like	9	A	14.9119	GL50803_112584	High cysteine membrane protein VSP-like	GL50803_112584	8.53464	100.812	11.8121
XLOC_001857	9	TCONS_00001944	XLOC_001857	-	supercontig_577:323195-324572	giardia_in_vivo_prox3-9cm	giardia_in_vitro	OK	308.996	48.8891	-2.66	-3.24979	5e-05	0.000631375	yes	TCONS_00001944	=	15009__Flavohemoprotein lateral transfer candidate	XLOC_001857	-	TSS1932	supercontig_577:323195-324572	1377	-	308.996	98.1493	519.842	OK	48.8891	4.56601	93.2122	OK	6.32035	15009__Flavohemoprotein lateral transfer candidate	9	A	14.9119	GL50803_15009	Flavohemoprotein lateral transfer candidate	GL50803_15009	6.32035	308.996	48.8891
XLOC_001866	9	TCONS_00001954	XLOC_001866	-	supercontig_577:340732-345790	giardia_in_vivo_prox3-9cm	giardia_in_vitro	OK	50.4168	6.39511	-2.97886	-3.18621	5e-05	0.000631375	yes	TCONS_00001954	=	114626__High cysteine membrane protein EGF-like	XLOC_001866	-	TSS1942	supercontig_577:340732-345790	5058	-	50.4168	20.479	80.3547	OK	6.39511	0	13.7626	OK	7.88365	114626__High cysteine membrane protein EGF-like	9	A	14.9119	GL50803_114626	High cysteine membrane protein EGF-like	GL50803_114626	7.88365	50.4168	6.39511
XLOC_002022	9	TCONS_00002121	XLOC_002022	-	supercontig_577:852990-858054	giardia_in_vivo_prox3-9cm	giardia_in_vitro	OK	158.457	22.034	-2.84629	-4.16532	5e-05	0.000631375	yes	TCONS_00002121	=	113531__High cysteine membrane protein EGF-like	XLOC_002022	-	TSS2109	supercontig_577:852990-858054	5064	-	158.457	58.2304	258.684	OK	22.034	6.49584	37.5722	OK	7.19148	113531__High cysteine membrane protein EGF-like	9	A	14.9119	GL50803_113531	High cysteine membrane protein EGF-like	GL50803_113531	7.19148	158.457	22.034
XLOC_002121	9	TCONS_00002224	XLOC_002121	-	supercontig_577:1294230-1295595	giardia_in_vivo_prox3-9cm	giardia_in_vitro	OK	704.894	45.0654	-3.96732	-4.69866	5e-05	0.000631375	yes	TCONS_00002224	=	115158__High cysteine protein	XLOC_002121	-	TSS2212	supercontig_577:1294230-1295595	1365	-	704.894	254.876	1154.91	OK	45.0654	0.852312	89.2784	OK	15.6416	115158__High cysteine protein	9	A	14.9119	GL50803_115158	High cysteine protein	GL50803_115158	15.6416	704.894	45.0654
XLOC_002125	9	TCONS_00002228	XLOC_002125	-	supercontig_577:1324447-1330678	giardia_in_vivo_prox3-9cm	giardia_in_vitro	OK	650.251	49.2893	-3.72165	-5.39893	5e-05	0.000631375	yes	TCONS_00002228	=	16318__High cysteine membrane protein Group 1	XLOC_002125	-	TSS2216	supercontig_577:1324447-1330678	6231	-	650.251	130.909	1169.59	OK	49.2893	23.4271	75.1515	OK	13.1925	16318__High cysteine membrane protein Group 1	9	A	14.9119	GL50803_16318	High cysteine membrane protein Group 1	GL50803_16318	13.1925	650.251	49.2893
XLOC_002386	9	TCONS_00002500	XLOC_002386	-	supercontig_578:337751-342581	giardia_in_vivo_prox3-9cm	giardia_in_vitro	OK	415.032	39.2517	-3.4024	-5.34742	5e-05	0.000631375	yes	TCONS_00002500	=	40376__High cysteine non-variant cyst protein	XLOC_002386	-	TSS2487	supercontig_578:337751-342581	4830	-	415.032	141.176	688.889	OK	39.2517	16.2759	62.2275	OK	10.5736	40376__High cysteine non-variant cyst protein	9	A	14.9119	GL50803_40376	High cysteine non-variant cyst protein	GL50803_40376	10.5736	415.032	39.2517
XLOC_002532	9	TCONS_00002649	XLOC_002532	-	supercontig_578:1203907-1206016	giardia_in_vivo_prox3-9cm	giardia_in_vitro	OK	414.28	28.9708	-3.83793	-4.93243	5e-05	0.000631375	yes	TCONS_00002649	=	33672__Hypothetical protein	XLOC_002532	-	TSS2635	supercontig_578:1203907-1206016	2109	-	414.28	177.322	651.238	OK	28.9708	2.47576	55.4659	OK	14.2999	33672__Hypothetical protein	9	A	14.9119	GL50803_33672	Hypothetical protein	GL50803_33672	14.2999	414.28	28.9708
XLOC_002571	9	TCONS_00002689	XLOC_002571	-	supercontig_578:1354070-1356140	giardia_in_vivo_prox3-9cm	giardia_in_vitro	OK	917.966	94.9372	-3.2734	-5.71706	5e-05	0.000631375	yes	TCONS_00002689	=	91707__High cysteine membrane protein Group 1	XLOC_002571	-	TSS2675	supercontig_578:1354070-1356140	2070	-	917.966	428.834	1407.1	OK	94.9372	39.0846	150.79	OK	9.66919	91707__High cysteine membrane protein Group 1	9	A	14.9119	GL50803_91707	High cysteine membrane protein Group 1	GL50803_91707	9.66919	917.966	94.9372
XLOC_002765	9	TCONS_00002894	XLOC_002765	-	supercontig_578:420779-421397	giardia_in_vivo_prox3-9cm	giardia_in_vitro	OK	4314.15	29.6512	-7.18484	-4.7184	5e-05	0.000631375	yes	TCONS_00002894	=	14259__Glucose 6-phosphate N-acetyltransferase	XLOC_002765	-	TSS2878	supercontig_578:420779-421397	618	-	4314.15	205.411	8422.89	OK	29.6512	0	85.511	OK	145.497	14259__Glucose 6-phosphate N-acetyltransferase	9	A	14.9119	GL50803_14259	Glucose 6-phosphate N-acetyltransferase	GL50803_14259	145.497	4314.15	29.6512
XLOC_002802	9	TCONS_00002934	XLOC_002802	-	supercontig_578:845311-847486	giardia_in_vivo_prox3-9cm	giardia_in_vitro	OK	116.518	16.1223	-2.85342	-3.10966	5e-05	0.000631375	yes	TCONS_00002934	=	10659__High cysteine membrane protein Group 1	XLOC_002802	-	TSS2917	supercontig_578:845311-847486	2175	-	116.518	50.6386	182.397	OK	16.1223	0	34.4937	OK	7.22713	10659__High cysteine membrane protein Group 1	9	A	14.9119	GL50803_10659	High cysteine membrane protein Group 1	GL50803_10659	7.22713	116.518	16.1223
XLOC_002845	9	TCONS_00002977	XLOC_002845	-	supercontig_578:1044694-1046731	giardia_in_vivo_prox3-9cm	giardia_in_vitro	OK	329.58	41.3108	-2.99604	-4.2705	5e-05	0.000631375	yes	TCONS_00002977	=	137715__High cysteine membrane protein Group 5	XLOC_002845	-	TSS2960	supercontig_578:1044694-1046731	2037	-	329.58	152.892	506.269	OK	41.3108	7.78792	74.8338	OK	7.97806	137715__High cysteine membrane protein Group 5	9	A	14.9119	GL50803_137715	High cysteine membrane protein Group 5	GL50803_137715	7.97806	329.58	41.3108
XLOC_002911	9	TCONS_00003044	XLOC_002911	-	supercontig_578:1300874-1302497	giardia_in_vivo_prox3-9cm	giardia_in_vitro	OK	519.324	18.2094	-4.83388	-4.18867	5e-05	0.000631375	yes	TCONS_00003044	=	17120__CEGP1 protein	XLOC_002911	-	TSS3027	supercontig_578:1300874-1302497	1623	-	519.324	154.161	884.488	OK	18.2094	0	44.3769	OK	28.5196	17120__CEGP1 protein	9	A	14.9119	GL50803_17120	CEGP1 protein	GL50803_17120	28.5196	519.324	18.2094
XLOC_003005	9	TCONS_00003144	XLOC_003005	-	supercontig_579:53030-53552	giardia_in_vivo_prox3-9cm	giardia_in_vitro	OK	1993.28	150.849	-3.72396	-4.24139	5e-05	0.000631375	yes	TCONS_00003144	=	14748__Hypothetical protein	XLOC_003005	-	TSS3125	supercontig_579:53030-53552	483	-	1993.28	927.667	3058.9	OK	150.849	0	315.801	OK	13.2137	14748__Hypothetical protein	9	A	14.9119	GL50803_14748	Hypothetical protein	GL50803_14748	13.2137	1993.28	150.849
XLOC_003266	9	TCONS_00003422	XLOC_003266	-	supercontig_579:941434-944643	giardia_in_vivo_prox3-9cm	giardia_in_vitro	OK	151.528	24.2538	-2.6433	-1.62519	0.00535	0.0320381	yes	TCONS_00003422	=	16587__Kinase	XLOC_003266	-	TSS3402	supercontig_579:941434-944643	924	-	151.528	0	358.101	OK	24.2538	0	67.8122	OK	6.2476	16587__Kinase	9	A	14.9119	GL50803_16587	Kinase	GL50803_16587	6.2476	151.528	24.2538
XLOC_003291	9	TCONS_00003448	XLOC_003291	-	supercontig_579:53646-55680	giardia_in_vivo_prox3-9cm	giardia_in_vitro	OK	90.5975	18.9775	-2.25518	-2.41599	5e-05	0.000631375	yes	TCONS_00003448	=	221691__Histone methyltransferase HMT2	XLOC_003291	-	TSS3428	supercontig_579:53646-55680	2034	-	90.5975	35.0283	146.167	OK	18.9775	0	40.6008	OK	4.77394	221691__Histone methyltransferase HMT2	9	A	14.9119	GL50803_221691	Histone methyltransferase HMT2	GL50803_221691	4.77394	90.5975	18.9775
XLOC_003499	9	TCONS_00003668	XLOC_003499	-	supercontig_579:880316-881264	giardia_in_vivo_prox3-9cm	giardia_in_vitro	OK	956.498	92.8855	-3.36424	-4.6695	5e-05	0.000631375	yes	TCONS_00003668	=	8960__Hypothetical protein	XLOC_003499	-	TSS3647	supercontig_579:880316-881264	948	-	956.498	464.661	1448.34	OK	92.8855	13.3523	172.419	OK	10.2976	8960__Hypothetical protein	9	A	14.9119	GL50803_8960	Hypothetical protein	GL50803_8960	10.2976	956.498	92.8855
XLOC_003513	9	TCONS_00003682	XLOC_003513	-	supercontig_579:941434-944643	giardia_in_vivo_prox3-9cm	giardia_in_vitro	OK	172.093	31.5116	-2.44924	-3.09911	5e-05	0.000631375	yes	TCONS_00003682	=	101805__High cysteine membrane protein Group 1	XLOC_003513	-	TSS3661	supercontig_579:941434-944643	2289	-	172.093	66.8783	277.308	OK	31.5116	2.86319	60.16	OK	5.46126	101805__High cysteine membrane protein Group 1	9	A	14.9119	GL50803_101805	High cysteine membrane protein Group 1	GL50803_101805	5.46126	172.093	31.5116
XLOC_004017	9	TCONS_00004215	XLOC_004017	-	supercontig_589:254365-257677	giardia_in_vivo_prox3-9cm	giardia_in_vitro	OK	117.547	24.3265	-2.27263	-2.94148	5e-05	0.000631375	yes	TCONS_00004215	=	113987__High cysteine membrane protein Group 3	XLOC_004017	-	TSS4191	supercontig_589:254365-257677	2502	-	117.547	51.6661	183.427	OK	24.3265	2.12298	46.5301	OK	4.83206	113987__High cysteine membrane protein Group 3	9	A	14.9119	GL50803_113987	High cysteine membrane protein Group 3	GL50803_113987	4.83206	117.547	24.3265
XLOC_004122	9	TCONS_00004328	XLOC_004122	-	supercontig_589:687547-689872	giardia_in_vivo_prox3-9cm	giardia_in_vitro	OK	495.411	42.7913	-3.53323	-4.08303	5e-05	0.000631375	yes	TCONS_00004328	=	2897__Furin precursor putative serine protease	XLOC_004122	-	TSS4302	supercontig_589:687547-689872	2325	-	495.411	37.6676	953.154	OK	42.7913	10.0515	75.5312	OK	11.5774	2897__Furin precursor putative serine protease	9	A	14.9119	GL50803_2897	Furin precursor putative serine protease	GL50803_2897	11.5774	495.411	42.7913
XLOC_004366	9	TCONS_00004580	XLOC_004366	-	supercontig_589:159555-161750	giardia_in_vivo_prox3-9cm	giardia_in_vitro	OK	387.313	34.4067	-3.49274	-4.68422	5e-05	0.000631375	yes	TCONS_00004580	=	112432__High cysteine membrane protein Group 5	XLOC_004366	-	TSS4553	supercontig_589:159555-161750	1980	-	387.313	193.108	581.519	OK	34.4067	3.30584	65.5075	OK	11.2569	112432__High cysteine membrane protein Group 5	9	A	14.9119	GL50803_112432	High cysteine membrane protein Group 5	GL50803_112432	11.2569	387.313	34.4067
XLOC_004475	9	TCONS_00004691	XLOC_004475	-	supercontig_589:638268-638469	giardia_in_vivo_prox3-9cm	giardia_in_vitro	OK	13593.7	555.156	-4.6139	-4.05021	5e-05	0.000631375	yes	TCONS_00004691	=	86908__Hypothetical protein	XLOC_004475	-	TSS4664	supercontig_589:638268-638469	201	-	13593.7	5495.9	21691.5	OK	555.156	0	1367.11	OK	24.4863	86908__Hypothetical protein	9	A	14.9119	GL50803_86908	Hypothetical protein	GL50803_86908	24.4863	13593.7	555.156
XLOC_004938	9	TCONS_00005170	XLOC_004938	-	supercontig_592:641417-645983	giardia_in_vivo_prox3-9cm	giardia_in_vitro	OK	407.97	26.0369	-3.96983	-5.42308	5e-05	0.000631375	yes	TCONS_00005170	=	16936__High cysteine membrane protein EGF-like	XLOC_004938	-	TSS5142	supercontig_592:641417-645983	4566	-	407.97	103.239	712.7	OK	26.0369	8.15094	43.9229	OK	15.6689	16936__High cysteine membrane protein EGF-like	9	A	14.9119	GL50803_16936	High cysteine membrane protein EGF-like	GL50803_16936	15.6689	407.97	26.0369
XLOC_005099	9	TCONS_00005340	XLOC_005099	-	supercontig_592:1219941-1221099	giardia_in_vivo_prox3-9cm	giardia_in_vitro	OK	1764.34	67.1739	-4.71508	-5.19445	5e-05	0.000631375	yes	TCONS_00005340	=	7982__UDP-glucose 4-epimerase	XLOC_005099	-	TSS5310	supercontig_592:1219941-1221099	1158	-	1764.34	235.201	3293.47	OK	67.1739	5.89019	128.458	OK	26.2653	7982__UDP-glucose 4-epimerase	9	A	14.9119	GL50803_7982	UDP-glucose 4-epimerase	GL50803_7982	26.2653	1764.34	67.1739
XLOC_005132	9	TCONS_00005375	XLOC_005132	-	supercontig_592:100842-104055	giardia_in_vivo_prox3-9cm	giardia_in_vitro	OK	61.8669	13.0918	-2.2405	-2.31013	0.00035	0.0034605	yes	TCONS_00005375	=	113565__Hypothetical protein	XLOC_005132	-	TSS5345	supercontig_592:100842-104055	3213	-	61.8669	23.1095	100.624	OK	13.0918	0	28.6664	OK	4.72562	113565__Hypothetical protein	9	A	14.9119	GL50803_113565	Hypothetical protein	GL50803_113565	4.72562	61.8669	13.0918
XLOC_005273	9	TCONS_00005522	XLOC_005273	-	supercontig_592:697533-699153	giardia_in_vivo_prox3-9cm	giardia_in_vitro	OK	126.52	6.41434	-4.30192	-3.14489	0.0001	0.00117181	yes	TCONS_00005522	=	15521__High cysteine membrane protein Group 2	XLOC_005273	-	TSS5492	supercontig_592:697533-699153	1620	-	126.52	48.6709	204.37	OK	6.41434	0	17.9199	OK	19.7246	15521__High cysteine membrane protein Group 2	9	A	14.9119	GL50803_15521	High cysteine membrane protein Group 2	GL50803_15521	19.7246	126.52	6.41434
XLOC_005274	9	TCONS_00005523	XLOC_005274	-	supercontig_592:699487-700249	giardia_in_vivo_prox3-9cm	giardia_in_vitro	OK	299.036	36.4	-3.03831	-2.79082	5e-05	0.000631375	yes	TCONS_00005523	=	101451__Hypothetical protein	XLOC_005274	-	TSS5493	supercontig_592:699487-700249	762	-	299.036	97.7843	500.288	OK	36.4	0	85.5716	OK	8.21527	101451__Hypothetical protein	9	A	14.9119	GL50803_101451	Hypothetical protein	GL50803_101451	8.21527	299.036	36.4
XLOC_005367	9	TCONS_00005618	XLOC_005367	-	supercontig_592:1078111-1079200	giardia_in_vivo_prox3-9cm	giardia_in_vitro	OK	11050.2	72.317	-7.25553	-6.96349	5e-05	0.000631375	yes	TCONS_00005618	=	5435__Cyst wall protein 2	XLOC_005367	-	TSS5587	supercontig_592:1078111-1079200	1089	-	11050.2	0	23382.4	OK	72.317	6.00141	138.633	OK	152.802	5435__Cyst wall protein 2	9	A	14.9119	GL50803_5435	Cyst wall protein 2	GL50803_5435	152.802	11050.2	72.317
XLOC_005419	9	TCONS_00005672	XLOC_005419	-	supercontig_595:8805-11511	giardia_in_vivo_prox3-9cm	giardia_in_vitro	OK	149.436	25.9563	-2.52537	-3.31919	5e-05	0.000631375	yes	TCONS_00005672	=	102322__Hypothetical protein	XLOC_005419	-	TSS5641	supercontig_595:8805-11511	2706	-	149.436	70.0817	228.79	OK	25.9563	2.3018	49.6109	OK	5.75722	102322__Hypothetical protein	9	A	14.9119	GL50803_102322	Hypothetical protein	GL50803_102322	5.75722	149.436	25.9563
XLOC_000805	9	TCONS_00000839	XLOC_000805	-	supercontig_573:1455852-1456666	giardia_in_vivo_prox3-9cm	giardia_in_vitro	OK	133.79	16.0178	-3.06223	-2.10703	0.00135	0.0107528	yes	TCONS_00000839	=	1401__Hypothetical protein	XLOC_000805	-	TSS833	supercontig_573:1455852-1456666	771	-	133.79	23.2732	244.307	OK	16.0178	0	45.4525	OK	8.35258	1401__Hypothetical protein	9	A	14.9119	GL50803_1401	Hypothetical protein	#N/A	8.35258	133.79	16.0178
XLOC_000867	9	TCONS_00000904	XLOC_000867	-	supercontig_573:230282-231818	giardia_in_vivo_prox3-9cm	giardia_in_vitro	OK	133.469	21.8664	-2.60972	-2.71636	5e-05	0.000631375	yes	TCONS_00000904	=	17380__High cysteine protein	XLOC_000867	-	TSS898	supercontig_573:230282-231818	1536	-	133.469	50.9388	215.999	OK	21.8664	0	47.6606	OK	6.10384	17380__High cysteine protein	9	A	14.9119	GL50803_17380	High cysteine protein	#N/A	6.10384	133.469	21.8664
XLOC_001007	9	TCONS_00001051	XLOC_001007	-	supercontig_573:772036-772702	giardia_in_vivo_prox3-9cm	giardia_in_vitro	OK	314.372	37.7147	-3.05927	-2.70364	5e-05	0.000631375	yes	TCONS_00001051	=	14309__Hypothetical protein	XLOC_001007	-	TSS1045	supercontig_573:772036-772702	666	-	314.372	110.923	517.822	OK	37.7147	0	91.6064	OK	8.33553	14309__Hypothetical protein	9	A	14.9119	GL50803_14309	Hypothetical protein	#N/A	8.33553	314.372	37.7147
XLOC_001164	9	TCONS_00001215	XLOC_001164	-	supercontig_573:1431370-1432165	giardia_in_vivo_prox3-9cm	giardia_in_vitro	OK	223.572	33.584	-2.73489	-2.49252	5e-05	0.000631375	yes	TCONS_00001215	=	26739__Hypothetical protein	XLOC_001164	-	TSS1208	supercontig_573:1431370-1432165	795	-	223.572	72.2166	374.927	OK	33.584	0	79.3302	OK	6.6571	26739__Hypothetical protein	9	A	14.9119	GL50803_26739	Hypothetical protein	#N/A	6.6571	223.572	33.584
XLOC_001394	9	TCONS_00001459	XLOC_001394	-	supercontig_577:433234-434497	giardia_in_vivo_prox3-9cm	giardia_in_vitro	OK	71.8357	7.21349	-3.31593	-2.15491	0.00065	0.00578398	yes	TCONS_00001459	=	113268__Notch 2	XLOC_001394	-	TSS1449	supercontig_577:433234-434497	1263	-	71.8357	0.0305933	143.641	OK	7.21349	0	20.8074	OK	9.95852	113268__Notch 2	9	A	14.9119	GL50803_113268	Notch 2	#N/A	9.95852	71.8357	7.21349
XLOC_001449	9	TCONS_00001516	XLOC_001449	-	supercontig_577:651817-652390	giardia_in_vivo_prox3-9cm	giardia_in_vitro	OK	341.167	43.907	-2.95795	-2.54955	5e-05	0.000631375	yes	TCONS_00001516	=	28888__Hypothetical protein	XLOC_001449	-	TSS1506	supercontig_577:651817-652390	573	-	341.167	115.386	566.947	OK	43.907	0	108.27	OK	7.77022	28888__Hypothetical protein	9	A	14.9119	GL50803_28888	Hypothetical protein	#N/A	7.77022	341.167	43.907
XLOC_001747	9	TCONS_00001826	XLOC_001747	-	supercontig_577:2079438-2081937	giardia_in_vivo_prox3-9cm	giardia_in_vitro	OK	94.124	18.2001	-2.37062	-2.52129	5e-05	0.000631375	yes	TCONS_00001826	=	112126__High cysteine membrane protein Group 3	XLOC_001747	-	TSS1815	supercontig_577:2079438-2081937	2499	-	94.124	18.1006	170.147	OK	18.2001	0	36.8195	OK	5.17162	112126__High cysteine membrane protein Group 3	9	A	14.9119	GL50803_112126	High cysteine membrane protein Group 3	#N/A	5.17162	94.124	18.2001
XLOC_002515	9	TCONS_00002632	XLOC_002515	-	supercontig_578:1134836-1136777	giardia_in_vivo_prox3-9cm	giardia_in_vitro	OK	114.357	23.7921	-2.26498	-2.65975	5e-05	0.000631375	yes	TCONS_00002632	=	137717__VSP	XLOC_002515	-	TSS2618	supercontig_578:1134836-1136777	1941	-	114.357	47.7274	180.986	OK	23.7921	0	48.2205	OK	4.80651	137717__VSP	9	A	14.9119	GL50803_137717	VSP	#N/A	4.80651	114.357	23.7921
XLOC_002963	9	TCONS_00003100	XLOC_002963	-	supercontig_578:1513258-1514190	giardia_in_vivo_prox3-9cm	giardia_in_vitro	OK	321.976	49.2805	-2.70786	-1.75591	0.0021	0.0152156	yes	TCONS_00003100	=	116271__Hypothetical protein	XLOC_002963	-	TSS3081	supercontig_578:1513258-1514190	429	-	321.976	0	655.268	OK	49.2805	0	141.462	OK	6.53354	116271__Hypothetical protein	9	A	14.9119	GL50803_116271	Hypothetical protein	#N/A	6.53354	321.976	49.2805
XLOC_003284	9	TCONS_00003441	XLOC_003284	-	supercontig_579:21521-23159	giardia_in_vivo_prox3-9cm	giardia_in_vitro	OK	117.274	19.4676	-2.59073	-2.62813	5e-05	0.000631375	yes	TCONS_00003441	=	4191__Kinase	XLOC_003284	-	TSS3421	supercontig_579:21521-23159	1638	-	117.274	41.2708	193.277	OK	19.4676	0	42.8895	OK	6.02406	4191__Kinase	9	A	14.9119	GL50803_4191	Kinase	#N/A	6.02406	117.274	19.4676
XLOC_003365	9	TCONS_00003524	XLOC_003365	-	supercontig_579:324659-325547	giardia_in_vivo_prox3-9cm	giardia_in_vitro	OK	103.876	18.07	-2.5232	-1.68902	0.0083	0.0451898	yes	TCONS_00003524	=	4549__Hypothetical protein	XLOC_003365	-	TSS3504	supercontig_579:324659-325547	888	-	103.876	17.6398	190.113	OK	18.07	0	52.354	OK	5.74853	4549__Hypothetical protein	9	A	14.9119	GL50803_4549	Hypothetical protein	#N/A	5.74853	103.876	18.07
XLOC_003769	9	TCONS_00003950	XLOC_003769	-	supercontig_586:315685-316291	giardia_in_vivo_prox3-9cm	giardia_in_vitro	OK	110.482	21.5422	-2.35857	-1.56974	0.00905	0.0483941	yes	TCONS_00003950	=	16076__Peroxiredoxin 1	XLOC_003769	-	TSS3929	supercontig_586:315685-316291	606	-	110.482	0	224.844	OK	21.5422	0	60.4801	OK	5.12863	16076__Peroxiredoxin 1	9	A	14.9119	GL50803_16076	Peroxiredoxin 1	#N/A	5.12863	110.482	21.5422
XLOC_003880	9	TCONS_00004068	XLOC_003880	-	supercontig_586:283596-284934	giardia_in_vivo_prox3-9cm	giardia_in_vitro	OK	425.173	61.6968	-2.78478	-3.87371	5e-05	0.000631375	yes	TCONS_00004068	=	137605__VSP with INR	XLOC_003880	-	TSS4046	supercontig_586:283596-284934	1338	-	425.173	191.465	658.88	OK	61.6968	10.4081	112.985	OK	6.89133	137605__VSP with INR	9	A	14.9119	GL50803_137605	VSP with INR	#N/A	6.89133	425.173	61.6968
XLOC_004417	9	TCONS_00004633	XLOC_004417	-	supercontig_589:354735-355392	giardia_in_vivo_prox3-9cm	giardia_in_vitro	OK	88.1752	16.2612	-2.43894	-1.60369	0.00735	0.0409973	yes	TCONS_00004633	=	15532__Hypothetical protein	XLOC_004417	-	TSS4606	supercontig_589:354735-355392	657	-	88.1752	7.3415	169.009	OK	16.2612	0	47.1343	OK	5.42243	15532__Hypothetical protein	9	A	14.9119	GL50803_15532	Hypothetical protein	#N/A	5.42243	88.1752	16.2612
XLOC_005092	9	TCONS_00005333	XLOC_005092	-	supercontig_592:1177940-1185560	giardia_in_vivo_prox3-9cm	giardia_in_vitro	OK	11.603	3.36504	-1.78581	-1.53889	0.00865	0.0467379	yes	TCONS_00005333	=	114180__High cysteine membrane protein TMK-like	XLOC_005092	-	TSS5303	supercontig_592:1177940-1185560	7620	-	11.603	2.53036	20.6757	OK	3.36504	0	8.09599	OK	3.4481	114180__High cysteine membrane protein TMK-like	9	A	14.9119	GL50803_114180	High cysteine membrane protein TMK-like	#N/A	3.4481	11.603	3.36504
XLOC_005783	9	TCONS_00006067	XLOC_005783	-	supercontig_624:203984-204545	giardia_in_vivo_prox3-9cm	giardia_in_vitro	OK	138.246	25.8103	-2.42121	-1.67734	0.00785	0.043194	yes	TCONS_00006067	=	10122__Reverse transcriptase/endonuclease	XLOC_005783	-	TSS6035	supercontig_624:203984-204545	561	-	138.246	16.04	260.451	OK	25.8103	0	72.1465	OK	5.35623	10122__Reverse transcriptase/endonuclease	9	A	14.9119	GL50803_10122	Reverse transcriptase/endonuclease	#N/A	5.35623	138.246	25.8103
XLOC_006010	9	TCONS_00006311	XLOC_006010	-	supercontig_627:35378-36560	giardia_in_vivo_prox3-9cm	giardia_in_vitro	OK	0	51.5581	inf	nan	0.00135	0.0107528	yes	TCONS_00006311	=	32421__Hypothetical protein	XLOC_006010	-	TSS6278	supercontig_627:35378-36560	501	-	0	0	5.58429	OK	51.5581	0	583.043	OK	0	32421__Hypothetical protein	9	A	14.9119	GL50803_32421	Hypothetical protein	#N/A	0	0	51.5581
XLOC_000177	8	TCONS_00000184	XLOC_000177	-	supercontig_572:30431-31667	giardia_in_vivo_prox3-9cm	giardia_in_vitro	OK	1377.79	156.66	-3.13665	-5.53592	5e-05	0.000631375	yes	TCONS_00000184	=	8048__Hypothetical protein	XLOC_000177	-	TSS183	supercontig_572:30431-31667	1236	-	1377.79	687.379	2068.2	OK	156.66	61.9009	251.418	OK	8.79478	8048__Hypothetical protein	8	B	5.37374	GL50803_8048	Hypothetical protein	GL50803_8048	8.79478	1377.79	156.66
XLOC_000194	8	TCONS_00000202	XLOC_000194	-	supercontig_572:72153-72504	giardia_in_vivo_prox3-9cm	giardia_in_vitro	OK	9544.56	1188.48	-3.00557	-4.83856	5e-05	0.000631375	yes	TCONS_00000202	=	14670__Protein disulfide isomerase PDI3	XLOC_000194	-	TSS201	supercontig_572:72153-72504	351	-	9544.56	3542.14	15547	OK	1188.48	489.354	1887.6	OK	8.0309	14670__Protein disulfide isomerase PDI3	8	B	5.37374	GL50803_14670	Protein disulfide isomerase PDI3	GL50803_14670	8.0309	9544.56	1188.48
XLOC_000306	8	TCONS_00000319	XLOC_000306	-	supercontig_572:61102-62029	giardia_in_vivo_prox3-9cm	giardia_in_vitro	OK	3912.31	590.444	-2.72815	-4.98072	5e-05	0.000631375	yes	TCONS_00000319	=	17516__Cathepsin B precursor	XLOC_000306	-	TSS318	supercontig_572:61102-62029	927	-	3912.31	1650.65	6173.97	OK	590.444	299.745	881.143	OK	6.62605	17516__Cathepsin B precursor	8	B	5.37374	GL50803_17516	Cathepsin B precursor	GL50803_17516	6.62605	3912.31	590.444
XLOC_000313	8	TCONS_00000326	XLOC_000313	-	supercontig_572:68461-69262	giardia_in_vivo_prox3-9cm	giardia_in_vitro	OK	2277.09	270.766	-3.07207	-3.43552	5e-05	0.000631375	yes	TCONS_00000326	=	8245__Glucosamine-6-phosphate deaminase	XLOC_000313	-	TSS325	supercontig_572:68461-69262	801	-	2277.09	0	4732.19	OK	270.766	105.123	436.409	OK	8.40981	8245__Glucosamine-6-phosphate deaminase	8	B	5.37374	GL50803_8245	Glucosamine-6-phosphate deaminase	GL50803_8245	8.40981	2277.09	270.766
XLOC_000426	8	TCONS_00000441	XLOC_000426	-	supercontig_573:26972-33481	giardia_in_vivo_prox3-9cm	giardia_in_vitro	OK	297.761	52.0177	-2.51708	-3.85816	5e-05	0.000631375	yes	TCONS_00000441	=	112681__NSF	XLOC_000426	-	TSS440	supercontig_573:26972-33481	2493	-	297.761	131.709	463.813	OK	52.0177	14.9795	89.056	OK	5.72422	112681__NSF	8	B	5.37374	GL50803_112681	NSF	GL50803_112681	5.72422	297.761	52.0177
XLOC_000446	8	TCONS_00000461	XLOC_000446	-	supercontig_573:91682-94244	giardia_in_vivo_prox3-9cm	giardia_in_vitro	OK	1503.74	173.466	-3.11583	-5.44373	5e-05	0.000631375	yes	TCONS_00000461	=	9062__Long chain fatty acid CoA ligase 5	XLOC_000446	-	TSS460	supercontig_573:91682-94244	2562	-	1503.74	577.171	2430.31	OK	173.466	86.7454	260.186	OK	8.66879	9062__Long chain fatty acid CoA ligase 5	8	B	5.37374	GL50803_9062	Long chain fatty acid CoA ligase 5	GL50803_9062	8.66879	1503.74	173.466
XLOC_000460	8	TCONS_00000476	XLOC_000460	-	supercontig_573:137609-138821	giardia_in_vivo_prox3-9cm	giardia_in_vitro	OK	213.887	59.2697	-1.85148	-2.37962	5e-05	0.000631375	yes	TCONS_00000476	=	13636__Hypothetical protein	XLOC_000460	-	TSS474	supercontig_573:137609-138821	1212	-	213.887	87.4464	340.327	OK	59.2697	5.79712	112.742	OK	3.60871	13636__Hypothetical protein	8	B	5.37374	GL50803_13636	Hypothetical protein	GL50803_13636	3.60871	213.887	59.2697
XLOC_000467	8	TCONS_00000483	XLOC_000467	-	supercontig_573:166468-171514	giardia_in_vivo_prox3-9cm	giardia_in_vitro	OK	246.356	45.3163	-2.44265	-4.08533	5e-05	0.000631375	yes	TCONS_00000483	=	137727__High cysteine membrane protein EGF-like	XLOC_000467	-	TSS481	supercontig_573:166468-171514	5046	-	246.356	94.1468	398.566	OK	45.3163	20.2771	70.3554	OK	5.43637	137727__High cysteine membrane protein EGF-like	8	B	5.37374	GL50803_137727	High cysteine membrane protein EGF-like	GL50803_137727	5.43637	246.356	45.3163
XLOC_000502	8	TCONS_00000520	XLOC_000502	-	supercontig_573:362817-363396	giardia_in_vivo_prox3-9cm	giardia_in_vitro	OK	813.798	174.577	-2.22081	-2.90969	0.0001	0.00117181	yes	TCONS_00000520	=	24068__UBC3	XLOC_000502	-	TSS518	supercontig_573:362817-363396	579	-	813.798	378.843	1248.75	OK	174.577	15.1589	333.995	OK	4.66154	24068__UBC3	8	B	5.37374	GL50803_24068	UBC3	GL50803_24068	4.66154	813.798	174.577
XLOC_000597	8	TCONS_00000617	XLOC_000597	-	supercontig_573:704991-706914	giardia_in_vivo_prox3-9cm	giardia_in_vitro	OK	295.512	54.6949	-2.43374	-3.73305	5e-05	0.000631375	yes	TCONS_00000617	=	14863__Hypothetical protein	XLOC_000597	-	TSS614	supercontig_573:704991-706914	1923	-	295.512	152.047	438.977	OK	54.6949	12.9996	96.3901	OK	5.40292	14863__Hypothetical protein	8	B	5.37374	GL50803_14863	Hypothetical protein	GL50803_14863	5.40292	295.512	54.6949
XLOC_000604	8	TCONS_00000624	XLOC_000604	-	supercontig_573:727416-730071	giardia_in_vivo_prox3-9cm	giardia_in_vitro	OK	202.379	49.9653	-2.01806	-3.1771	5e-05	0.000631375	yes	TCONS_00000624	=	6509__Neurogenic locus notch-like protein	XLOC_000604	-	TSS621	supercontig_573:727416-730071	2655	-	202.379	86.8964	317.862	OK	49.9653	16.456	83.4746	OK	4.05039	6509__Neurogenic locus notch-like protein	8	B	5.37374	GL50803_6509	Neurogenic locus notch-like protein	GL50803_6509	4.05039	202.379	49.9653
XLOC_000702	8	TCONS_00000732	XLOC_000702	-	supercontig_573:1080413-1081724	giardia_in_vivo_prox3-9cm	giardia_in_vitro	OK	221.377	52.4486	-2.07753	-2.65751	5e-05	0.000631375	yes	TCONS_00000732	=	16217__UDP-N-acetylglucosamine pyrophosphorylase	XLOC_000702	-	TSS728	supercontig_573:1080413-1081724	1311	-	221.377	86.5171	356.236	OK	52.4486	5.43779	99.4594	OK	4.22084	16217__UDP-N-acetylglucosamine pyrophosphorylase	8	B	5.37374	GL50803_16217	UDP-N-acetylglucosamine pyrophosphorylase	GL50803_16217	4.22084	221.377	52.4486
XLOC_000739	8	TCONS_00000770	XLOC_000739	-	supercontig_573:1210169-1212353	giardia_in_vivo_prox3-9cm	giardia_in_vitro	OK	814.437	176.542	-2.20579	-3.46607	5e-05	0.000631375	yes	TCONS_00000770	=	113439__VSP with INR	XLOC_000739	-	TSS766	supercontig_573:1210169-1212353	2184	-	814.437	225.555	1403.32	OK	176.542	87.3011	265.783	OK	4.61328	113439__VSP with INR	8	B	5.37374	GL50803_113439	VSP with INR	GL50803_113439	4.61328	814.437	176.542
XLOC_000846	8	TCONS_00000883	XLOC_000846	-	supercontig_573:147528-148992	giardia_in_vivo_prox3-9cm	giardia_in_vitro	OK	2848.44	479.961	-2.56918	-4.5594	5e-05	0.000631375	yes	TCONS_00000883	=	96818__Hypothetical protein	XLOC_000846	-	TSS877	supercontig_573:147528-148992	1464	-	2848.44	1103.99	4592.89	OK	479.961	247.214	712.707	OK	5.93473	96818__Hypothetical protein	8	B	5.37374	GL50803_96818	Hypothetical protein	GL50803_96818	5.93473	2848.44	479.961
XLOC_001090	8	TCONS_00001136	XLOC_001090	-	supercontig_573:1125514-1126735	giardia_in_vivo_prox3-9cm	giardia_in_vitro	OK	251.928	57.5864	-2.12921	-2.78849	5e-05	0.000631375	yes	TCONS_00001136	=	15000__TFIIH P44	XLOC_001090	-	TSS1130	supercontig_573:1125514-1126735	1221	-	251.928	112.735	391.121	OK	57.5864	5.59166	109.581	OK	4.37478	15000__TFIIH P44	8	B	5.37374	GL50803_15000	TFIIH P44	GL50803_15000	4.37478	251.928	57.5864
XLOC_001300	8	TCONS_00001359	XLOC_001300	-	supercontig_577:93431-98420	giardia_in_vivo_prox3-9cm	giardia_in_vitro	OK	1206.04	241.136	-2.32235	-2.9843	5e-05	0.000631375	yes	TCONS_00001359	=	16916__Hypothetical protein	XLOC_001300	-	TSS1351	supercontig_577:93431-98420	4986	-	1206.04	46.9392	2365.14	OK	241.136	122.97	359.303	OK	5.00149	16916__Hypothetical protein	8	B	5.37374	GL50803_16916	Hypothetical protein	GL50803_16916	5.00149	1206.04	241.136
XLOC_001502	8	TCONS_00001573	XLOC_001502	-	supercontig_577:875132-875876	giardia_in_vivo_prox3-9cm	giardia_in_vitro	OK	1433.22	220.56	-2.70002	-4.2615	5e-05	0.000631375	yes	TCONS_00001573	=	2421__Cyst wall protein 3	XLOC_001502	-	TSS1563	supercontig_577:875132-875876	744	-	1433.22	625.991	2240.46	OK	220.56	71.9078	369.212	OK	6.4981	2421__Cyst wall protein 3	8	B	5.37374	GL50803_2421	Cyst wall protein 3	GL50803_2421	6.4981	1433.22	220.56
XLOC_001511	8	TCONS_00001582	XLOC_001511	-	supercontig_577:933380-934130	giardia_in_vivo_prox3-9cm	giardia_in_vitro	OK	1762.71	309.497	-2.50979	-4.1495	5e-05	0.000631375	yes	TCONS_00001582	=	14926__Protein 21.1	XLOC_001511	-	TSS1572	supercontig_577:933380-934130	750	-	1762.71	730.218	2795.19	OK	309.497	123.805	495.189	OK	5.6954	14926__Protein 21.1	8	B	5.37374	GL50803_14926	Protein 21.1	GL50803_14926	5.6954	1762.71	309.497
XLOC_001527	8	TCONS_00001599	XLOC_001527	-	supercontig_577:981779-983462	giardia_in_vivo_prox3-9cm	giardia_in_vitro	OK	158.505	32.6319	-2.28017	-2.76533	5e-05	0.000631375	yes	TCONS_00001599	=	12989__Hypothetical protein	XLOC_001527	-	TSS1589	supercontig_577:981779-983462	1683	-	158.505	68.8514	248.158	OK	32.6319	0.217615	65.0461	OK	4.85736	12989__Hypothetical protein	8	B	5.37374	GL50803_12989	Hypothetical protein	GL50803_12989	4.85736	158.505	32.6319
XLOC_001533	8	TCONS_00001605	XLOC_001533	-	supercontig_577:1001721-1002132	giardia_in_vivo_prox3-9cm	giardia_in_vitro	OK	2510.42	416.142	-2.59278	-3.94771	5e-05	0.000631375	yes	TCONS_00001605	=	4705__Hypothetical protein	XLOC_001533	-	TSS1595	supercontig_577:1001721-1002132	411	-	2510.42	1262.72	3758.12	OK	416.142	98.6781	733.607	OK	6.0326	4705__Hypothetical protein	8	B	5.37374	GL50803_4705	Hypothetical protein	GL50803_4705	6.0326	2510.42	416.142
XLOC_001596	8	TCONS_00001669	XLOC_001596	-	supercontig_577:1237501-1239325	giardia_in_vivo_prox3-9cm	giardia_in_vitro	OK	669.639	100.212	-2.74033	-4.86978	5e-05	0.000631375	yes	TCONS_00001669	=	16283__Amino acid transporter family	XLOC_001596	-	TSS1659	supercontig_577:1237501-1239325	1824	-	669.639	339.199	1000.08	OK	100.212	39.6648	160.759	OK	6.68222	16283__Amino acid transporter family	8	B	5.37374	GL50803_16283	Amino acid transporter family	GL50803_16283	6.68222	669.639	100.212
XLOC_001663	8	TCONS_00001740	XLOC_001663	-	supercontig_577:1503611-1505225	giardia_in_vivo_prox3-9cm	giardia_in_vitro	OK	197.511	37.5056	-2.39676	-2.89321	5e-05	0.000631375	yes	TCONS_00001740	=	11209__Cathepsin L precursor	XLOC_001663	-	TSS1730	supercontig_577:1503611-1505225	1614	-	197.511	93.273	301.75	OK	37.5056	0	75.7602	OK	5.26617	11209__Cathepsin L precursor	8	B	5.37374	GL50803_11209	Cathepsin L precursor	GL50803_11209	5.26617	197.511	37.5056
XLOC_001667	8	TCONS_00001744	XLOC_001667	-	supercontig_577:1521811-1530547	giardia_in_vivo_prox3-9cm	giardia_in_vitro	OK	223.6	58.4272	-1.93621	-3.58149	5e-05	0.000631375	yes	TCONS_00001744	=	15376__Hypothetical protein	XLOC_001667	-	TSS1734	supercontig_577:1521811-1530547	8736	-	223.6	95.7981	351.402	OK	58.4272	30.1041	86.7504	OK	3.82698	15376__Hypothetical protein	8	B	5.37374	GL50803_15376	Hypothetical protein	GL50803_15376	3.82698	223.6	58.4272
XLOC_001737	8	TCONS_00001816	XLOC_001737	-	supercontig_577:2013744-2014959	giardia_in_vivo_prox3-9cm	giardia_in_vitro	OK	478.935	105.639	-2.18069	-3.46223	5e-05	0.000631375	yes	TCONS_00001816	=	94525__Hypothetical protein	XLOC_001737	-	TSS1805	supercontig_577:2013744-2014959	1215	-	478.935	231.665	726.204	OK	105.639	31.2513	180.026	OK	4.53369	94525__Hypothetical protein	8	B	5.37374	GL50803_94525	Hypothetical protein	GL50803_94525	4.53369	478.935	105.639
XLOC_001854	8	TCONS_00001941	XLOC_001854	-	supercontig_577:308871-310989	giardia_in_vivo_prox3-9cm	giardia_in_vitro	OK	1235.51	255.174	-2.27556	-3.76228	5e-05	0.000631375	yes	TCONS_00001941	=	137604__VSP S8	XLOC_001854	-	TSS1929	supercontig_577:308871-310989	2118	-	1235.51	391.972	2079.05	OK	255.174	130.973	379.375	OK	4.84183	137604__VSP S8	8	B	5.37374	GL50803_137604	VSP S8	GL50803_137604	4.84183	1235.51	255.174
XLOC_001927	8	TCONS_00002018	XLOC_001927	-	supercontig_577:517194-518748	giardia_in_vivo_prox3-9cm	giardia_in_vitro	OK	427.313	79.2859	-2.43016	-3.94617	5e-05	0.000631375	yes	TCONS_00002018	=	137680__Cathepsin L-like protease	XLOC_001927	-	TSS2006	supercontig_577:517194-518748	1554	-	427.313	219.479	635.147	OK	79.2859	23.6572	134.915	OK	5.38952	137680__Cathepsin L-like protease	8	B	5.37374	GL50803_137680	Cathepsin L-like protease	GL50803_137680	5.38952	427.313	79.2859
XLOC_001931	8	TCONS_00002023	XLOC_001931	-	supercontig_577:530772-534951	giardia_in_vivo_prox3-9cm	giardia_in_vitro	OK	201.129	60.3374	-1.737	-3.32246	5e-05	0.000631375	yes	TCONS_00002023	=	9354__Kinase	XLOC_001931	-	TSS2011	supercontig_577:530772-534951	4179	-	201.129	103.79	298.469	OK	60.3374	27.7854	92.8895	OK	3.33341	9354__Kinase	8	B	5.37374	GL50803_9354	Kinase	GL50803_9354	3.33341	201.129	60.3374
XLOC_001978	8	TCONS_00002073	XLOC_001978	-	supercontig_577:726361-728059	giardia_in_vivo_prox3-9cm	giardia_in_vitro	OK	1718.23	152.649	-3.49263	-4.95639	5e-05	0.000631375	yes	TCONS_00002073	=	88960__Hypothetical protein	XLOC_001978	-	TSS2061	supercontig_577:726361-728059	825	-	1718.23	800.947	2635.51	OK	152.649	27.7656	277.533	OK	11.2561	88960__Hypothetical protein	8	B	5.37374	GL50803_88960	Hypothetical protein	GL50803_88960	11.2561	1718.23	152.649
XLOC_002057	8	TCONS_00002160	XLOC_002057	-	supercontig_577:972102-973008	giardia_in_vivo_prox3-9cm	giardia_in_vitro	OK	3836.3	582.958	-2.71825	-4.95399	5e-05	0.000631375	yes	TCONS_00002160	=	10882__Hypothetical protein	XLOC_002057	-	TSS2148	supercontig_577:972102-973008	906	-	3836.3	1643.7	6028.91	OK	582.958	290.349	875.567	OK	6.58075	10882__Hypothetical protein	8	B	5.37374	GL50803_10882	Hypothetical protein	GL50803_10882	6.58075	3836.3	582.958
XLOC_002059	8	TCONS_00002162	XLOC_002059	-	supercontig_577:974396-979613	giardia_in_vivo_prox3-9cm	giardia_in_vitro	OK	1355.11	198.313	-2.77256	-3.96335	5e-05	0.000631375	yes	TCONS_00002162	=	10885__4-alpha-glucanotransferase	XLOC_002059	-	TSS2150	supercontig_577:974396-979613	5196	-	1355.11	231.667	2478.56	OK	198.313	98.5302	298.096	OK	6.83319	10885__4-alpha-glucanotransferase	8	B	5.37374	GL50803_10885	4-alpha-glucanotransferase	GL50803_10885	6.83319	1355.11	198.313
XLOC_002082	8	TCONS_00002185	XLOC_002082	-	supercontig_577:1095061-1097482	giardia_in_vivo_prox3-9cm	giardia_in_vitro	OK	237.28	53.6018	-2.14624	-3.52409	5e-05	0.000631375	yes	TCONS_00002185	=	23560__Hypothetical protein	XLOC_002082	-	TSS2173	supercontig_577:1095061-1097482	2421	-	237.28	117.052	357.508	OK	53.6018	17.4029	89.8007	OK	4.42672	23560__Hypothetical protein	8	B	5.37374	GL50803_23560	Hypothetical protein	GL50803_23560	4.42672	237.28	53.6018
XLOC_002099	8	TCONS_00002202	XLOC_002099	-	supercontig_577:1195366-1196941	giardia_in_vivo_prox3-9cm	giardia_in_vitro	OK	4743.68	480.984	-3.30195	-5.17714	5e-05	0.000631375	yes	TCONS_00002202	=	15832__Aminoacyl-histidine dipeptidase	XLOC_002099	-	TSS2190	supercontig_577:1195366-1196941	1575	-	4743.68	1229.5	8257.86	OK	480.984	248.836	713.131	OK	9.86245	15832__Aminoacyl-histidine dipeptidase	8	B	5.37374	GL50803_15832	Aminoacyl-histidine dipeptidase	GL50803_15832	9.86245	4743.68	480.984
XLOC_002193	8	TCONS_00002299	XLOC_002193	-	supercontig_577:1513250-1515602	giardia_in_vivo_prox3-9cm	giardia_in_vitro	OK	187.603	47.9523	-1.96801	-3.12412	5e-05	0.000631375	yes	TCONS_00002299	=	17198__Leucine-rich repeat protein	XLOC_002193	-	TSS2287	supercontig_577:1513250-1515602	2352	-	187.603	93.0754	282.131	OK	47.9523	13.75	82.1547	OK	3.91228	17198__Leucine-rich repeat protein	8	B	5.37374	GL50803_17198	Leucine-rich repeat protein	GL50803_17198	3.91228	187.603	47.9523
XLOC_002230	8	TCONS_00002338	XLOC_002230	-	supercontig_577:1825036-1833797	giardia_in_vivo_prox3-9cm	giardia_in_vitro	OK	897.698	129.007	-2.79878	-1.8896	0.0029	0.0195913	yes	TCONS_00002338	=	16623__Hypothetical protein	XLOC_002230	-	TSS2326	supercontig_577:1825036-1833797	507	-	897.698	138.456	1656.94	OK	129.007	0	370.382	OK	6.95852	16623__Hypothetical protein	8	B	5.37374	GL50803_16623	Hypothetical protein	GL50803_16623	6.95852	897.698	129.007
XLOC_002311	8	TCONS_00002423	XLOC_002311	-	supercontig_578:51827-53420	giardia_in_vivo_prox3-9cm	giardia_in_vitro	OK	810.186	178.68	-2.18088	-4.05782	5e-05	0.000631375	yes	TCONS_00002423	=	8722__Myb 1-like protein	XLOC_002311	-	TSS2410	supercontig_578:51827-53420	1593	-	810.186	391.613	1228.76	OK	178.68	82.7558	274.604	OK	4.53428	8722__Myb 1-like protein	8	B	5.37374	GL50803_8722	Myb 1-like protein	GL50803_8722	4.53428	810.186	178.68
XLOC_002371	8	TCONS_00002485	XLOC_002371	-	supercontig_578:268149-268341	giardia_in_vivo_prox3-9cm	giardia_in_vitro	OK	39321.1	2954.94	-3.7341	-5.42789	5e-05	0.000631375	yes	TCONS_00002485	=	25013__High cysteine protein	XLOC_002371	-	TSS2472	supercontig_578:268149-268341	192	-	39321.1	19583.9	59058.3	OK	2954.94	558.73	5351.14	OK	13.3069	25013__High cysteine protein	8	B	5.37374	GL50803_25013	High cysteine protein	GL50803_25013	13.3069	39321.1	2954.94
XLOC_002390	8	TCONS_00002505	XLOC_002390	-	supercontig_578:355723-358666	giardia_in_vivo_prox3-9cm	giardia_in_vitro	OK	275.344	56.5153	-2.28452	-3.77782	5e-05	0.000631375	yes	TCONS_00002505	=	17065__SEC24	XLOC_002390	-	TSS2492	supercontig_578:355723-358666	2943	-	275.344	118.895	431.793	OK	56.5153	21.6799	91.3506	OK	4.87203	17065__SEC24	8	B	5.37374	GL50803_17065	SEC24	GL50803_17065	4.87203	275.344	56.5153
XLOC_002411	8	TCONS_00002526	XLOC_002411	-	supercontig_578:450204-450924	giardia_in_vivo_prox3-9cm	giardia_in_vitro	OK	1100.76	181.943	-2.59694	-3.90221	5e-05	0.000631375	yes	TCONS_00002526	=	15011__Hypothetical protein	XLOC_002411	-	TSS2513	supercontig_578:450204-450924	720	-	1100.76	530.86	1670.67	OK	181.943	43.0072	320.879	OK	6.05003	15011__Hypothetical protein	8	B	5.37374	GL50803_15011	Hypothetical protein	GL50803_15011	6.05003	1100.76	181.943
XLOC_002533	8	TCONS_00002650	XLOC_002533	-	supercontig_578:1206127-1208790	giardia_in_vivo_prox3-9cm	giardia_in_vitro	OK	1199.87	229.652	-2.38536	-3.78772	5e-05	0.000631375	yes	TCONS_00002650	=	4767__Protein 21.1	XLOC_002533	-	TSS2636	supercontig_578:1206127-1208790	921	-	1199.87	498.139	1901.61	OK	229.652	80.7938	378.51	OK	5.22473	4767__Protein 21.1	8	B	5.37374	GL50803_4767	Protein 21.1	GL50803_4767	5.22473	1199.87	229.652
XLOC_002686	8	TCONS_00002813	XLOC_002686	-	supercontig_578:147765-148326	giardia_in_vivo_prox3-9cm	giardia_in_vitro	OK	598.201	134.407	-2.15402	-2.58251	5e-05	0.000631375	yes	TCONS_00002813	=	15472__Hypothetical protein	XLOC_002686	-	TSS2798	supercontig_578:147765-148326	561	-	598.201	246.392	950.009	OK	134.407	0.598738	268.216	OK	4.45067	15472__Hypothetical protein	8	B	5.37374	GL50803_15472	Hypothetical protein	GL50803_15472	4.45067	598.201	134.407
XLOC_002746	8	TCONS_00002875	XLOC_002746	-	supercontig_578:359584-360535	giardia_in_vivo_prox3-9cm	giardia_in_vitro	OK	406.243	98.6914	-2.04135	-2.90938	5e-05	0.000631375	yes	TCONS_00002875	=	3958__Hypothetical protein	XLOC_002746	-	TSS2859	supercontig_578:359584-360535	951	-	406.243	189.839	622.646	OK	98.6914	18.3716	179.011	OK	4.1163	3958__Hypothetical protein	8	B	5.37374	GL50803_3958	Hypothetical protein	GL50803_3958	4.1163	406.243	98.6914
XLOC_002789	8	TCONS_00002921	XLOC_002789	-	supercontig_578:804073-805597	giardia_in_vivo_prox3-9cm	giardia_in_vitro	OK	253.353	61.0234	-2.05371	-2.91788	5e-05	0.000631375	yes	TCONS_00002921	=	24412__Protein 21.1	XLOC_002789	-	TSS2904	supercontig_578:804073-805597	1524	-	253.353	122.402	384.304	OK	61.0234	10.5218	111.525	OK	4.15174	24412__Protein 21.1	8	B	5.37374	GL50803_24412	Protein 21.1	GL50803_24412	4.15174	253.353	61.0234
XLOC_002870	8	TCONS_00003002	XLOC_002870	-	supercontig_578:1133329-1134001	giardia_in_vivo_prox3-9cm	giardia_in_vitro	OK	701.831	132.24	-2.40797	-3.18223	5e-05	0.000631375	yes	TCONS_00003002	=	9718__RAS-related	XLOC_002870	-	TSS2985	supercontig_578:1133329-1134001	672	-	701.831	317.183	1086.48	OK	132.24	13.9595	250.52	OK	5.30725	9718__RAS-related	8	B	5.37374	GL50803_9718	RAS-related	GL50803_9718	5.30725	701.831	132.24
XLOC_002953	8	TCONS_00003088	XLOC_002953	-	supercontig_578:1468698-1476474	giardia_in_vivo_prox3-9cm	giardia_in_vitro	OK	672.821	109.484	-2.6195	-2.23602	0.0001	0.00117181	yes	TCONS_00003088	=	14626__Oxidoreductase	XLOC_002953	-	TSS3071	supercontig_578:1468698-1476474	957	-	672.821	63.09	1282.55	OK	109.484	0	257.035	OK	6.14538	14626__Oxidoreductase	8	B	5.37374	GL50803_14626	Oxidoreductase	GL50803_14626	6.14538	672.821	109.484
XLOC_003091	8	TCONS_00003234	XLOC_003091	-	supercontig_579:368090-369127	giardia_in_vivo_prox3-9cm	giardia_in_vitro	OK	4685.11	401.474	-3.5447	-6.06531	5e-05	0.000631375	yes	TCONS_00003234	=	10217__Cathepsin B precursor	XLOC_003091	-	TSS3215	supercontig_579:368090-369127	912	-	4685.11	1784.48	7585.74	OK	401.474	191.672	611.276	OK	11.6698	10217__Cathepsin B precursor	8	B	5.37374	GL50803_10217	Cathepsin B precursor	GL50803_10217	11.6698	4685.11	401.474
XLOC_003197	8	TCONS_00003350	XLOC_003197	-	supercontig_579:684310-685042	giardia_in_vivo_prox3-9cm	giardia_in_vitro	OK	545.546	115.421	-2.24079	-2.88237	5e-05	0.000631375	yes	TCONS_00003350	=	2201__Hypothetical protein	XLOC_003197	-	TSS3330	supercontig_579:684310-685042	732	-	545.546	220.943	870.149	OK	115.421	11.7054	219.137	OK	4.72657	2201__Hypothetical protein	8	B	5.37374	GL50803_2201	Hypothetical protein	GL50803_2201	4.72657	545.546	115.421
XLOC_003245	8	TCONS_00003400	XLOC_003245	-	supercontig_579:858173-866921	giardia_in_vivo_prox3-9cm	giardia_in_vitro	OK	257.347	58.1791	-2.14514	-4.08706	5e-05	0.000631375	yes	TCONS_00003400	=	16492__Hypothetical protein	XLOC_003245	-	TSS3380	supercontig_579:858173-866921	8748	-	257.347	117.887	396.808	OK	58.1791	29.9306	86.4277	OK	4.42336	16492__Hypothetical protein	8	B	5.37374	GL50803_16492	Hypothetical protein	GL50803_16492	4.42336	257.347	58.1791
XLOC_003286	8	TCONS_00003443	XLOC_003286	-	supercontig_579:26539-29806	giardia_in_vivo_prox3-9cm	giardia_in_vitro	OK	388.622	75.5563	-2.36274	-4.32635	5e-05	0.000631375	yes	TCONS_00003443	=	114210__Hypothetical protein	XLOC_003286	-	TSS3423	supercontig_579:26539-29806	3267	-	388.622	184.155	593.088	OK	75.5563	34.4231	116.689	OK	5.14348	114210__Hypothetical protein	8	B	5.37374	GL50803_114210	Hypothetical protein	GL50803_114210	5.14348	388.622	75.5563
XLOC_003527	8	TCONS_00003698	XLOC_003527	-	supercontig_579:965252-967247	giardia_in_vivo_prox3-9cm	giardia_in_vitro	OK	1876.27	289.253	-2.69746	-4.65149	5e-05	0.000631375	yes	TCONS_00003698	=	88765__Cytosolic HSP70	XLOC_003527	-	TSS3677	supercontig_579:965252-967247	1995	-	1876.27	671.307	3081.23	OK	289.253	149.371	429.136	OK	6.48661	88765__Cytosolic HSP70	8	B	5.37374	GL50803_88765	Cytosolic HSP70	GL50803_88765	6.48661	1876.27	289.253
XLOC_003597	8	TCONS_00003771	XLOC_003597	-	supercontig_581:220537-222064	giardia_in_vivo_prox3-9cm	giardia_in_vitro	OK	335.576	78.6053	-2.09394	-3.24691	5e-05	0.000631375	yes	TCONS_00003771	=	5164__Sugar-proton symporter	XLOC_003597	-	TSS3750	supercontig_581:220537-222064	1527	-	335.576	154.915	516.238	OK	78.6053	22.5001	134.711	OK	4.26913	5164__Sugar-proton symporter	8	B	5.37374	GL50803_5164	Sugar-proton symporter	GL50803_5164	4.26913	335.576	78.6053
XLOC_003649	8	TCONS_00003825	XLOC_003649	-	supercontig_581:206028-206937	giardia_in_vivo_prox3-9cm	giardia_in_vitro	OK	1145.68	167.936	-2.77022	-4.27155	5e-05	0.000631375	yes	TCONS_00003825	=	7797__Alpha-5 giardin	XLOC_003649	-	TSS3804	supercontig_581:206028-206937	909	-	1145.68	469.705	1821.66	OK	167.936	54.0151	281.857	OK	6.82212	7797__Alpha-5 giardin	8	B	5.37374	GL50803_7797	Alpha-5 giardin	GL50803_7797	6.82212	1145.68	167.936
XLOC_003696	8	TCONS_00003876	XLOC_003696	-	supercontig_586:45729-47475	giardia_in_vivo_prox3-9cm	giardia_in_vitro	OK	684.306	100.34	-2.76974	-4.63122	5e-05	0.000631375	yes	TCONS_00003876	=	114813__VSP	XLOC_003696	-	TSS3855	supercontig_586:45729-47475	1746	-	684.306	303.29	1065.32	OK	100.34	38.701	161.979	OK	6.81987	114813__VSP	8	B	5.37374	GL50803_114813	VSP	GL50803_114813	6.81987	684.306	100.34
XLOC_003885	8	TCONS_00004073	XLOC_003885	-	supercontig_586:317220-318411	giardia_in_vivo_prox3-9cm	giardia_in_vitro	OK	266.741	74.3356	-1.84331	-2.55947	5e-05	0.000631375	yes	TCONS_00004073	=	16078__Hypothetical protein	XLOC_003885	-	TSS4051	supercontig_586:317220-318411	1191	-	266.741	113.129	420.353	OK	74.3356	13.7094	134.962	OK	3.58833	16078__Hypothetical protein	8	B	5.37374	GL50803_16078	Hypothetical protein	GL50803_16078	3.58833	266.741	74.3356
XLOC_003936	8	TCONS_00004127	XLOC_003936	-	supercontig_589:12634-14708	giardia_in_vivo_prox3-9cm	giardia_in_vitro	OK	2137.52	571.504	-1.9031	-2.24764	0.0002	0.00214501	yes	TCONS_00004127	=	17121__Bip	XLOC_003936	-	TSS4104	supercontig_589:12634-14708	2034	-	2137.52	0	4407.36	OK	571.504	285.675	857.333	OK	3.74017	17121__Bip	8	B	5.37374	GL50803_17121	Bip	GL50803_17121	3.74017	2137.52	571.504
XLOC_004128	8	TCONS_00004335	XLOC_004128	-	supercontig_589:712261-714940	giardia_in_vivo_prox3-9cm	giardia_in_vitro	OK	919.779	155.68	-2.56271	-4.32378	5e-05	0.000631375	yes	TCONS_00004335	=	29307__UTP-glucose-1-phosphate uridylyltransferase	XLOC_004128	-	TSS4309	supercontig_589:712261-714940	1353	-	919.779	414.83	1424.73	OK	155.68	60.5071	250.852	OK	5.90814	29307__UTP-glucose-1-phosphate uridylyltransferase	8	B	5.37374	GL50803_29307	UTP-glucose-1-phosphate uridylyltransferase	GL50803_29307	5.90814	919.779	155.68
XLOC_004203	8	TCONS_00004413	XLOC_004203	-	supercontig_589:967755-969255	giardia_in_vivo_prox3-9cm	giardia_in_vitro	OK	672.903	152.579	-2.14084	-3.62546	5e-05	0.000631375	yes	TCONS_00004413	=	14573__Tenascin-X	XLOC_004203	-	TSS4387	supercontig_589:967755-969255	1500	-	672.903	280.761	1065.04	OK	152.579	64.8612	240.297	OK	4.41019	14573__Tenascin-X	8	B	5.37374	GL50803_14573	Tenascin-X	GL50803_14573	4.41019	672.903	152.579
XLOC_004223	8	TCONS_00004435	XLOC_004223	-	supercontig_589:1031902-1034131	giardia_in_vivo_prox3-9cm	giardia_in_vitro	OK	1322.66	229.877	-2.52451	-4.39503	5e-05	0.000631375	yes	TCONS_00004435	=	8682__Glucose-6-phosphate 1-dehydrogenase	XLOC_004223	-	TSS4409	supercontig_589:1031902-1034131	2229	-	1322.66	493.795	2151.53	OK	229.877	116.941	342.813	OK	5.75377	8682__Glucose-6-phosphate 1-dehydrogenase	8	B	5.37374	GL50803_8682	Glucose-6-phosphate 1-dehydrogenase	GL50803_8682	5.75377	1322.66	229.877
XLOC_004224	8	TCONS_00004436	XLOC_004224	-	supercontig_589:1034234-1035650	giardia_in_vivo_prox3-9cm	giardia_in_vitro	OK	1486.9	177.081	-3.06982	-5.61026	5e-05	0.000631375	yes	TCONS_00004436	=	14759__6-phosphogluconate dehydrogenase	XLOC_004224	-	TSS4410	supercontig_589:1034234-1035650	1416	-	1486.9	718.63	2255.17	OK	177.081	78.7363	275.426	OK	8.39672	14759__6-phosphogluconate dehydrogenase	8	B	5.37374	GL50803_14759	6-phosphogluconate dehydrogenase	GL50803_14759	8.39672	1486.9	177.081
XLOC_004249	8	TCONS_00004461	XLOC_004249	-	supercontig_589:1114058-1116530	giardia_in_vivo_prox3-9cm	giardia_in_vitro	OK	281.913	67.4395	-2.06358	-3.60838	5e-05	0.000631375	yes	TCONS_00004461	=	5809__Hypothetical protein	XLOC_004249	-	TSS4435	supercontig_589:1114058-1116530	2472	-	281.913	141.494	422.333	OK	67.4395	25.843	109.036	OK	4.18024	5809__Hypothetical protein	8	B	5.37374	GL50803_5809	Hypothetical protein	GL50803_5809	4.18024	281.913	67.4395
XLOC_004474	8	TCONS_00004690	XLOC_004474	-	supercontig_589:633851-634175	giardia_in_vivo_prox3-9cm	giardia_in_vitro	OK	1704.93	254.915	-2.74163	-2.87117	5e-05	0.000631375	yes	TCONS_00004690	=	86906__Hypothetical protein	XLOC_004474	-	TSS4663	supercontig_589:633851-634175	324	-	1704.93	579.212	2830.66	OK	254.915	0	547.385	OK	6.68823	86906__Hypothetical protein	8	B	5.37374	GL50803_86906	Hypothetical protein	GL50803_86906	6.68823	1704.93	254.915
XLOC_004669	8	TCONS_00004894	XLOC_004669	-	supercontig_589:1242125-1242878	giardia_in_vivo_prox3-9cm	giardia_in_vitro	OK	472.398	116.987	-2.01366	-2.63899	5e-05	0.000631375	yes	TCONS_00004894	=	15267__GPI-anchor transamidase	XLOC_004669	-	TSS4866	supercontig_589:1242125-1242878	753	-	472.398	215.941	728.854	OK	116.987	10.7789	223.195	OK	4.03804	15267__GPI-anchor transamidase	8	B	5.37374	GL50803_15267	GPI-anchor transamidase	GL50803_15267	4.03804	472.398	116.987
XLOC_004850	8	TCONS_00005079	XLOC_004850	-	supercontig_592:341968-342757	giardia_in_vivo_prox3-9cm	giardia_in_vitro	OK	295.244	68.7605	-2.10226	-2.42839	5e-05	0.000631375	yes	TCONS_00005079	=	7139__Hypothetical protein	XLOC_004850	-	TSS5051	supercontig_592:341968-342757	789	-	295.244	117.373	473.116	OK	68.7605	0	140.13	OK	4.2938	7139__Hypothetical protein	8	B	5.37374	GL50803_7139	Hypothetical protein	GL50803_7139	4.2938	295.244	68.7605
XLOC_004854	8	TCONS_00005083	XLOC_004854	-	supercontig_592:346033-347710	giardia_in_vivo_prox3-9cm	giardia_in_vitro	OK	503.289	83.2543	-2.59579	-4.33859	5e-05	0.000631375	yes	TCONS_00005083	=	7134__Hypothetical protein	XLOC_004854	-	TSS5055	supercontig_592:346033-347710	1677	-	503.289	254.813	751.765	OK	83.2543	27.7668	138.742	OK	6.0452	7134__Hypothetical protein	8	B	5.37374	GL50803_7134	Hypothetical protein	GL50803_7134	6.0452	503.289	83.2543
XLOC_004869	8	TCONS_00005098	XLOC_004869	-	supercontig_592:417639-420561	giardia_in_vivo_prox3-9cm	giardia_in_vitro	OK	252.679	47.2073	-2.42022	-4.06445	5e-05	0.000631375	yes	TCONS_00005098	=	22385__Protein 21.1	XLOC_004869	-	TSS5070	supercontig_592:417639-420561	2922	-	252.679	130.164	375.193	OK	47.2073	15.6689	78.7456	OK	5.35254	22385__Protein 21.1	8	B	5.37374	GL50803_22385	Protein 21.1	GL50803_22385	5.35254	252.679	47.2073
XLOC_004892	8	TCONS_00005123	XLOC_004892	-	supercontig_592:510083-511868	giardia_in_vivo_prox3-9cm	giardia_in_vitro	OK	149.714	35.3763	-2.08136	-2.70963	5e-05	0.000631375	yes	TCONS_00005123	=	14247__TM efflux prot	XLOC_004892	-	TSS5095	supercontig_592:510083-511868	1785	-	149.714	66.9505	232.478	OK	35.3763	3.17957	67.5731	OK	4.23204	14247__TM efflux prot	8	B	5.37374	GL50803_14247	TM efflux prot	GL50803_14247	4.23204	149.714	35.3763
XLOC_004943	8	TCONS_00005175	XLOC_004943	-	supercontig_592:656754-657414	giardia_in_vivo_prox3-9cm	giardia_in_vitro	OK	599.839	118.064	-2.34501	-3.01778	5e-05	0.000631375	yes	TCONS_00005175	=	95693__Hypothetical protein	XLOC_004943	-	TSS5147	supercontig_592:656754-657414	660	-	599.839	266.512	933.167	OK	118.064	9.10898	227.019	OK	5.08063	95693__Hypothetical protein	8	B	5.37374	GL50803_95693	Hypothetical protein	GL50803_95693	5.08063	599.839	118.064
XLOC_005003	8	TCONS_00005239	XLOC_005003	-	supercontig_592:859467-861516	giardia_in_vivo_prox3-9cm	giardia_in_vitro	OK	755.504	96.4522	-2.96955	-5.1342	5e-05	0.000631375	yes	TCONS_00005239	=	7715__High cysteine membrane protein Group 1	XLOC_005003	-	TSS5210	supercontig_592:859467-861516	2049	-	755.504	342.543	1168.47	OK	96.4522	39.8708	153.034	OK	7.83294	7715__High cysteine membrane protein Group 1	8	B	5.37374	GL50803_7715	High cysteine membrane protein Group 1	GL50803_7715	7.83294	755.504	96.4522
XLOC_005006	8	TCONS_00005242	XLOC_005006	-	supercontig_592:862129-863534	giardia_in_vivo_prox3-9cm	giardia_in_vitro	OK	6786.52	648.951	-3.38649	-5.1342	5e-05	0.000631375	yes	TCONS_00005242	=	7719__Hypothetical protein	XLOC_005006	-	TSS5213	supercontig_592:862129-863534	678	-	6786.52	1721.41	11851.6	OK	648.951	306.126	991.777	OK	10.4577	7719__Hypothetical protein	8	B	5.37374	GL50803_7719	Hypothetical protein	GL50803_7719	10.4577	6786.52	648.951
XLOC_005101	8	TCONS_00005342	XLOC_005101	-	supercontig_592:1224842-1227532	giardia_in_vivo_prox3-9cm	giardia_in_vitro	OK	841.243	130.821	-2.68493	-4.27648	5e-05	0.000631375	yes	TCONS_00005342	=	14604__Nucleotide-binding protein 1	XLOC_005101	-	TSS5312	supercontig_592:1224842-1227532	1239	-	841.243	421.844	1260.64	OK	130.821	37.4892	224.153	OK	6.43049	14604__Nucleotide-binding protein 1	8	B	5.37374	GL50803_14604	Nucleotide-binding protein 1	GL50803_14604	6.43049	841.243	130.821
XLOC_005233	8	TCONS_00005481	XLOC_005233	-	supercontig_592:538296-540732	giardia_in_vivo_prox3-9cm	giardia_in_vitro	OK	332.531	77.5655	-2.1	-3.7152	5e-05	0.000631375	yes	TCONS_00005481	=	14164__Hypothetical protein	XLOC_005233	-	TSS5451	supercontig_592:538296-540732	2436	-	332.531	161.969	503.094	OK	77.5655	31.6158	123.515	OK	4.2871	14164__Hypothetical protein	8	B	5.37374	GL50803_14164	Hypothetical protein	GL50803_14164	4.2871	332.531	77.5655
XLOC_005264	8	TCONS_00005513	XLOC_005264	-	supercontig_592:655560-656370	giardia_in_vivo_prox3-9cm	giardia_in_vitro	OK	1456.75	216.213	-2.75223	-4.37837	5e-05	0.000631375	yes	TCONS_00005513	=	5779__Hypothetical protein	XLOC_005264	-	TSS5483	supercontig_592:655560-656370	810	-	1456.75	648.539	2264.97	OK	216.213	70.921	361.505	OK	6.73757	5779__Hypothetical protein	8	B	5.37374	GL50803_5779	Hypothetical protein	GL50803_5779	6.73757	1456.75	216.213
XLOC_005302	8	TCONS_00005551	XLOC_005302	-	supercontig_592:813447-815589	giardia_in_vivo_prox3-9cm	giardia_in_vitro	OK	651.806	128.513	-2.34253	-4.09276	5e-05	0.000631375	yes	TCONS_00005551	=	113797__VSP with INR	XLOC_005302	-	TSS5521	supercontig_592:813447-815589	2142	-	651.806	269.685	1033.93	OK	128.513	59.7987	197.226	OK	5.07191	113797__VSP with INR	8	B	5.37374	GL50803_113797	VSP with INR	GL50803_113797	5.07191	651.806	128.513
XLOC_005605	8	TCONS_00005877	XLOC_005605	-	supercontig_611:30423-31743	giardia_in_vivo_prox3-9cm	giardia_in_vitro	OK	1383.43	257.072	-2.428	-4.59617	5e-05	0.000631375	yes	TCONS_00005877	=	8360__Acid sphingomyelinase-like phosphodiesterase 3b precursor	XLOC_005605	-	TSS5846	supercontig_611:30423-31743	1320	-	1383.43	666.302	2100.55	OK	257.072	124.088	390.057	OK	5.38149	8360__Acid sphingomyelinase-like phosphodiesterase 3b precursor	8	B	5.37374	GL50803_8360	Acid sphingomyelinase-like phosphodiesterase 3b precursor	GL50803_8360	5.38149	1383.43	257.072
XLOC_005782	8	TCONS_00006066	XLOC_005782	-	supercontig_624:202302-203334	giardia_in_vivo_prox3-9cm	giardia_in_vitro	OK	1581.53	264.887	-2.57788	-4.66715	5e-05	0.000631375	yes	TCONS_00006066	=	102813__Protein 21.1	XLOC_005782	-	TSS6034	supercontig_624:202302-203334	1032	-	1581.53	760.918	2402.15	OK	264.887	115.728	414.046	OK	5.97058	102813__Protein 21.1	8	B	5.37374	GL50803_102813	Protein 21.1	GL50803_102813	5.97058	1581.53	264.887
XLOC_005813	8	TCONS_00006097	XLOC_005813	-	supercontig_624:342652-345070	giardia_in_vivo_prox3-9cm	giardia_in_vitro	OK	5563.28	625.646	-3.15252	-4.89832	5e-05	0.000631375	yes	TCONS_00006097	=	21942__NADP-specific glutamate dehydrogenase	XLOC_005813	-	TSS6065	supercontig_624:342652-345070	1350	-	5563.28	1457.94	9668.62	OK	625.646	311.895	939.397	OK	8.89206	21942__NADP-specific glutamate dehydrogenase	8	B	5.37374	GL50803_21942	NADP-specific glutamate dehydrogenase	GL50803_21942	8.89206	5563.28	625.646
XLOC_006009	8	TCONS_00006309	XLOC_006009	-	supercontig_627:34051-35341	giardia_in_vivo_prox3-9cm	giardia_in_vitro	OK	353.793	76.4737	-2.20987	-3.28875	5e-05	0.000631375	yes	TCONS_00006309	=	6686__Hypothetical protein	XLOC_006009	-	TSS6276	supercontig_627:34051-35341	1290	-	353.793	171.339	536.246	OK	76.4737	17.15	135.797	OK	4.62634	6686__Hypothetical protein	8	B	5.37374	GL50803_6686	Hypothetical protein	GL50803_6686	4.62634	353.793	76.4737
XLOC_000474	8	TCONS_00000490	XLOC_000474	-	supercontig_573:202462-204781	giardia_in_vivo_prox3-9cm	giardia_in_vitro	OK	60.0038	20.8004	-1.52844	-1.75149	0.00145	0.01139	yes	TCONS_00000490	=	5746__Lecithin-cholesterol acyl transferase	XLOC_000474	-	TSS488	supercontig_573:202462-204781	2319	-	60.0038	19.304	100.704	OK	20.8004	0	41.6364	OK	2.88474	5746__Lecithin-cholesterol acyl transferase	8	B	5.37374	GL50803_5746	Lecithin-cholesterol acyl transferase	#N/A	2.88474	60.0038	20.8004
XLOC_000672	8	TCONS_00000702	XLOC_000672	-	supercontig_573:976945-977155	giardia_in_vivo_prox3-9cm	giardia_in_vitro	OK	2449.63	339.852	-2.84959	-2.05275	0.0045	0.0280082	yes	TCONS_00000702	=	21371__Hypothetical protein	XLOC_000672	-	TSS698	supercontig_573:976945-977155	210	-	2449.63	1583.21	3316.06	OK	339.852	0	982.731	OK	7.20793	21371__Hypothetical protein	8	B	5.37374	GL50803_21371	Hypothetical protein	#N/A	7.20793	2449.63	339.852
XLOC_001049	8	TCONS_00001094	XLOC_001049	-	supercontig_573:960052-961738	giardia_in_vivo_prox3-9cm	giardia_in_vitro	OK	62.7394	21.517	-1.54389	-1.56098	0.0042	0.0264591	yes	TCONS_00001094	=	16889__Kinase	XLOC_001049	-	TSS1088	supercontig_573:960052-961738	1686	-	62.7394	14.8395	110.639	OK	21.517	0	46.0225	OK	2.91581	16889__Kinase	8	B	5.37374	GL50803_16889	Kinase	#N/A	2.91581	62.7394	21.517
XLOC_001170	8	TCONS_00001223	XLOC_001170	-	supercontig_573:1448954-1451252	giardia_in_vivo_prox3-9cm	giardia_in_vitro	OK	56.7922	21.2946	-1.41521	-1.58884	0.0028	0.019006	yes	TCONS_00001223	=	4846__Protein 21.1	XLOC_001170	-	TSS1216	supercontig_573:1448954-1451252	2298	-	56.7922	15.5036	98.0808	OK	21.2946	0.0408506	42.5483	OK	2.66698	4846__Protein 21.1	8	B	5.37374	GL50803_4846	Protein 21.1	#N/A	2.66698	56.7922	21.2946
XLOC_001825	8	TCONS_00001911	XLOC_001825	-	supercontig_577:226815-227568	giardia_in_vivo_prox3-9cm	giardia_in_vitro	OK	271.124	75.2985	-1.84826	-2.09468	0.0001	0.00117181	yes	TCONS_00001911	=	32657__Hypothetical protein	XLOC_001825	-	TSS1900	supercontig_577:226815-227568	753	-	271.124	90.4266	451.821	OK	75.2985	0	152.532	OK	3.60066	32657__Hypothetical protein	8	B	5.37374	GL50803_32657	Hypothetical protein	#N/A	3.60066	271.124	75.2985
XLOC_001930	8	TCONS_00002022	XLOC_001930	-	supercontig_577:524660-530734	giardia_in_vivo_prox3-9cm	giardia_in_vitro	OK	67.5045	24.6902	-1.45105	-1.63257	0.0028	0.019006	yes	TCONS_00002022	=	9352__U5 small nuclear ribonucleoprotein 200 kDa helicase	XLOC_001930	-	TSS2010	supercontig_577:524660-530734	4785	-	67.5045	5.80257	129.206	OK	24.6902	4.28931	45.091	OK	2.73406	9352__U5 small nuclear ribonucleoprotein 200 kDa helicase	8	B	5.37374	GL50803_9352	U5 small nuclear ribonucleoprotein 200 kDa helicase	#N/A	2.73406	67.5045	24.6902
XLOC_001949	8	TCONS_00002042	XLOC_001949	-	supercontig_577:597774-599796	giardia_in_vivo_prox3-9cm	giardia_in_vitro	OK	65.0796	18.1379	-1.8432	-1.9154	0.00095	0.00802708	yes	TCONS_00002042	=	5062__Hypothetical protein	XLOC_001949	-	TSS2030	supercontig_577:597774-599796	2022	-	65.0796	18.3574	111.802	OK	18.1379	0	38.5318	OK	3.58804	5062__Hypothetical protein	8	B	5.37374	GL50803_5062	Hypothetical protein	#N/A	3.58804	65.0796	18.1379
XLOC_001979	8	TCONS_00002075	XLOC_001979	-	supercontig_577:728140-728932	giardia_in_vivo_prox3-9cm	giardia_in_vitro	OK	151.795	47.7703	-1.66794	-1.62333	0.0015	0.0116542	yes	TCONS_00002075	=	16814__Hypothetical protein	XLOC_001979	-	TSS2063	supercontig_577:728140-728932	792	-	151.795	34.6515	268.938	OK	47.7703	0	104.962	OK	3.1776	16814__Hypothetical protein	8	B	5.37374	GL50803_16814	Hypothetical protein	#N/A	3.1776	151.795	47.7703
XLOC_002112	8	TCONS_00002215	XLOC_002112	-	supercontig_577:1260098-1262912	giardia_in_vivo_prox3-9cm	giardia_in_vitro	OK	210.793	52.3741	-2.0089	-3.18226	5e-05	0.000631375	yes	TCONS_00002215	=	25816__High cysteine membrane protein Group 1	XLOC_002112	-	TSS2203	supercontig_577:1260098-1262912	2814	-	210.793	85.4431	336.143	OK	52.3741	18.7463	86.0019	OK	4.02476	25816__High cysteine membrane protein Group 1	8	B	5.37374	GL50803_25816	High cysteine membrane protein Group 1	#N/A	4.02476	210.793	52.3741
XLOC_002249	8	TCONS_00002358	XLOC_002249	-	supercontig_577:1882616-1884654	giardia_in_vivo_prox3-9cm	giardia_in_vitro	OK	361.875	69.1292	-2.38813	-1.63999	0.007	0.0396272	yes	TCONS_00002358	=	18559__Hypothetical protein	XLOC_002249	-	TSS2345	supercontig_577:1882616-1884654	438	-	361.875	10.5108	713.24	OK	69.1292	0	191.478	OK	5.23476	18559__Hypothetical protein	8	B	5.37374	GL50803_18559	Hypothetical protein	#N/A	5.23476	361.875	69.1292
XLOC_002477	8	TCONS_00002593	XLOC_002477	-	supercontig_578:1003091-1004732	giardia_in_vivo_prox3-9cm	giardia_in_vitro	OK	242.959	59.1306	-2.03874	-2.74717	5e-05	0.000631375	yes	TCONS_00002593	=	92729__Fatty acid elongase 1	XLOC_002477	-	TSS2579	supercontig_578:1003091-1004732	1641	-	242.959	77.1732	408.745	OK	59.1306	13.6035	104.658	OK	4.10885	92729__Fatty acid elongase 1	8	B	5.37374	GL50803_92729	Fatty acid elongase 1	#N/A	4.10885	242.959	59.1306
XLOC_002562	8	TCONS_00002680	XLOC_002562	-	supercontig_578:1298200-1300861	giardia_in_vivo_prox3-9cm	giardia_in_vitro	OK	113.924	39.1354	-1.54153	-2.09521	0.0001	0.00117181	yes	TCONS_00002680	=	11099__Protein 21.1	XLOC_002562	-	TSS2666	supercontig_578:1298200-1300861	2661	-	113.924	36.9728	190.876	OK	39.1354	9.22688	69.044	OK	2.91102	11099__Protein 21.1	8	B	5.37374	GL50803_11099	Protein 21.1	#N/A	2.91102	113.924	39.1354
XLOC_002773	8	TCONS_00002902	XLOC_002773	-	supercontig_578:456900-457980	giardia_in_vivo_prox3-9cm	giardia_in_vitro	OK	155.573	36.7393	-2.08219	-2.18681	0.00025	0.0026076	yes	TCONS_00002902	=	23630__Hypothetical protein	XLOC_002773	-	TSS2886	supercontig_578:456900-457980	1080	-	155.573	51.3189	259.827	OK	36.7393	0	78.5199	OK	4.23451	23630__Hypothetical protein	8	B	5.37374	GL50803_23630	Hypothetical protein	#N/A	4.23451	155.573	36.7393
XLOC_002804	8	TCONS_00002936	XLOC_002804	-	supercontig_578:878905-880723	giardia_in_vivo_prox3-9cm	giardia_in_vitro	OK	82.1494	25.0724	-1.71215	-1.93502	0.00045	0.00425706	yes	TCONS_00002936	=	114230__Hypothetical protein	XLOC_002804	-	TSS2919	supercontig_578:878905-880723	1818	-	82.1494	28.4569	135.842	OK	25.0724	0	51.0972	OK	3.27649	114230__Hypothetical protein	8	B	5.37374	GL50803_114230	Hypothetical protein	#N/A	3.27649	82.1494	25.0724
XLOC_002906	8	TCONS_00003039	XLOC_002906	-	supercontig_578:1271198-1272161	giardia_in_vivo_prox3-9cm	giardia_in_vitro	OK	142.802	37.3918	-1.93322	-1.89344	0.00045	0.00425706	yes	TCONS_00003039	=	11120__Hypothetical protein	XLOC_002906	-	TSS3022	supercontig_578:1271198-1272161	963	-	142.802	33.959	251.644	OK	37.3918	0	81.988	OK	3.81907	11120__Hypothetical protein	8	B	5.37374	GL50803_11120	Hypothetical protein	#N/A	3.81907	142.802	37.3918
XLOC_003347	8	TCONS_00003506	XLOC_003347	-	supercontig_579:276690-278226	giardia_in_vivo_prox3-9cm	giardia_in_vitro	OK	473.893	98.1345	-2.27173	-3.4987	5e-05	0.000631375	yes	TCONS_00003506	=	16069__Phosphoacetylglucosamine mutase	XLOC_003347	-	TSS3486	supercontig_579:276690-278226	1536	-	473.893	179.407	768.38	OK	98.1345	34.2285	162.04	OK	4.82902	16069__Phosphoacetylglucosamine mutase	8	B	5.37374	GL50803_16069	Phosphoacetylglucosamine mutase	#N/A	4.82902	473.893	98.1345
XLOC_003782	8	TCONS_00003964	XLOC_003782	-	supercontig_586:353698-354967	giardia_in_vivo_prox3-9cm	giardia_in_vitro	OK	92.1482	33.1227	-1.47613	-1.49232	0.00825	0.0450467	yes	TCONS_00003964	=	9048__Hypothetical protein	XLOC_003782	-	TSS3942	supercontig_586:353698-354967	1269	-	92.1482	21.9662	162.33	OK	33.1227	0	70.8926	OK	2.78203	9048__Hypothetical protein	8	B	5.37374	GL50803_9048	Hypothetical protein	#N/A	2.78203	92.1482	33.1227
XLOC_003872	8	TCONS_00004060	XLOC_003872	-	supercontig_586:267076-267682	giardia_in_vivo_prox3-9cm	giardia_in_vitro	OK	301.254	77.3503	-1.9615	-2.04116	0.00045	0.00425706	yes	TCONS_00004060	=	17104__Hypothetical protein	XLOC_003872	-	TSS4038	supercontig_586:267076-267682	606	-	301.254	98.9985	503.509	OK	77.3503	0	166.353	OK	3.89467	17104__Hypothetical protein	8	B	5.37374	GL50803_17104	Hypothetical protein	#N/A	3.89467	301.254	77.3503
XLOC_003884	8	TCONS_00004072	XLOC_003884	-	supercontig_586:299558-300893	giardia_in_vivo_prox3-9cm	giardia_in_vitro	OK	151.386	38.2841	-1.98341	-2.31709	5e-05	0.000631375	yes	TCONS_00004072	=	42048__ABC transporter	XLOC_003884	-	TSS4050	supercontig_586:299558-300893	1335	-	151.386	57.4357	245.335	OK	38.2841	0	77.0062	OK	3.95428	42048__ABC transporter	8	B	5.37374	GL50803_42048	ABC transporter	#N/A	3.95428	151.386	38.2841
XLOC_004006	8	TCONS_00004202	XLOC_004006	-	supercontig_589:223665-223875	giardia_in_vivo_prox3-9cm	giardia_in_vitro	OK	4958.79	422.345	-3.55349	-2.35249	0.0015	0.0116542	yes	TCONS_00004202	=	28112__Hypothetical protein	XLOC_004006	-	TSS4178	supercontig_589:223665-223875	210	-	4958.79	1250.96	8666.62	OK	422.345	0	1248.44	OK	11.7411	28112__Hypothetical protein	8	B	5.37374	GL50803_28112	Hypothetical protein	#N/A	11.7411	4958.79	422.345
XLOC_004171	8	TCONS_00004379	XLOC_004171	-	supercontig_589:838481-838736	giardia_in_vivo_prox3-9cm	giardia_in_vitro	OK	475.081	90.4273	-2.39334	-1.50608	0.0083	0.0451898	yes	TCONS_00004379	=	10427__U2 small nuclear ribonucleoprotein B	XLOC_004171	-	TSS4353	supercontig_589:838481-838736	255	-	475.081	86.4774	863.686	OK	90.4273	0	275.397	OK	5.25373	10427__U2 small nuclear ribonucleoprotein B	8	B	5.37374	GL50803_10427	U2 small nuclear ribonucleoprotein B	#N/A	5.25373	475.081	90.4273
XLOC_004510	8	TCONS_00004727	XLOC_004510	-	supercontig_589:750448-751648	giardia_in_vivo_prox3-9cm	giardia_in_vitro	OK	238.224	50.1218	-2.24881	-2.53653	5e-05	0.000631375	yes	TCONS_00004727	=	2605__Hypothetical protein	XLOC_004510	-	TSS4700	supercontig_589:750448-751648	1200	-	238.224	71.6307	404.818	OK	50.1218	0	100.78	OK	4.7529	2605__Hypothetical protein	8	B	5.37374	GL50803_2605	Hypothetical protein	#N/A	4.7529	238.224	50.1218
XLOC_004742	8	TCONS_00004970	XLOC_004742	-	supercontig_590:30402-30819	giardia_in_vivo_prox3-9cm	giardia_in_vitro	OK	328.925	83.5926	-1.97631	-1.72596	0.00235	0.0166045	yes	TCONS_00004970	=	9698__Riboflavin kinase	XLOC_004742	-	TSS4942	supercontig_590:30402-30819	417	-	328.925	92.6214	565.228	OK	83.5926	0	201.918	OK	3.93486	9698__Riboflavin kinase	8	B	5.37374	GL50803_9698	Riboflavin kinase	#N/A	3.93486	328.925	83.5926
XLOC_005026	8	TCONS_00005263	XLOC_005026	-	supercontig_592:940329-942024	giardia_in_vivo_prox3-9cm	giardia_in_vitro	OK	117.069	40.0072	-1.54903	-1.86696	0.00085	0.00726839	yes	TCONS_00005263	=	14027__Hypothetical protein	XLOC_005026	-	TSS5234	supercontig_592:940329-942024	1695	-	117.069	32.0187	202.119	OK	40.0072	4.33142	75.6831	OK	2.9262	14027__Hypothetical protein	8	B	5.37374	GL50803_14027	Hypothetical protein	#N/A	2.9262	117.069	40.0072
XLOC_005084	8	TCONS_00005324	XLOC_005084	-	supercontig_592:1141837-1144945	giardia_in_vivo_prox3-9cm	giardia_in_vitro	OK	61.7929	18.7318	-1.72195	-1.99327	5e-05	0.000631375	yes	TCONS_00005324	=	137752__VSP	XLOC_005084	-	TSS5294	supercontig_592:1141837-1144945	3108	-	61.7929	14.414	109.172	OK	18.7318	1.49915	35.9645	OK	3.29882	137752__VSP	8	B	5.37374	GL50803_137752	VSP	#N/A	3.29882	61.7929	18.7318
XLOC_005150	8	TCONS_00005393	XLOC_005150	-	supercontig_592:199775-202319	giardia_in_vivo_prox3-9cm	giardia_in_vitro	OK	89.3835	31.1631	-1.52017	-2.03731	0.0001	0.00117181	yes	TCONS_00005393	=	90575__Kinase	XLOC_005150	-	TSS5363	supercontig_592:199775-202319	2544	-	89.3835	32.7528	146.014	OK	31.1631	5.68205	56.6441	OK	2.86825	90575__Kinase	8	B	5.37374	GL50803_90575	Kinase	#N/A	2.86825	89.3835	31.1631
XLOC_005371	8	TCONS_00005622	XLOC_005371	-	supercontig_592:1096303-1100143	giardia_in_vivo_prox3-9cm	giardia_in_vitro	OK	51.4178	20.4203	-1.33226	-1.83157	0.001	0.00833821	yes	TCONS_00005622	=	15993__BC2-ORF3	XLOC_005371	-	TSS5591	supercontig_592:1096303-1100143	3840	-	51.4178	20.6692	82.1663	OK	20.4203	3.84087	36.9998	OK	2.51797	15993__BC2-ORF3	8	B	5.37374	GL50803_15993	BC2-ORF3	#N/A	2.51797	51.4178	20.4203
XLOC_005584	8	TCONS_00005856	XLOC_005584	-	supercontig_608:11057-11954	giardia_in_vivo_prox3-9cm	giardia_in_vitro	OK	178.023	51.3573	-1.79342	-1.86055	0.00175	0.0132354	yes	TCONS_00005856	=	16861__Hypothetical protein	XLOC_005584	-	TSS5825	supercontig_608:11057-11954	897	-	178.023	52.8469	303.198	OK	51.3573	0	109.716	OK	3.46636	16861__Hypothetical protein	8	B	5.37374	GL50803_16861	Hypothetical protein	#N/A	3.46636	178.023	51.3573
XLOC_000006	1	TCONS_00000006	XLOC_000006	-	supercontig_571:28632-29994	giardia_in_vivo_prox3-9cm	giardia_in_vitro	OK	240.138	100.01	-1.26372	-2.00546	0.00015	0.00165874	yes	TCONS_00000006	=	17157__Phosphatase subunit gene g4-1	XLOC_000006	-	TSS6	supercontig_571:28632-29994	1362	-	240.138	108.727	371.549	OK	100.01	31.9117	168.108	OK	2.40114	17157__Phosphatase subunit gene g4-1	1	C	3.27552	GL50803_17157	Phosphatase subunit gene g4-1	#N/A	2.40114	240.138	100.01
XLOC_000352	1	TCONS_00000365	XLOC_000352	-	supercontig_572:220487-221957	giardia_in_vivo_prox3-9cm	giardia_in_vitro	OK	182.124	63.0138	-1.53118	-2.14576	0.0002	0.00214501	yes	TCONS_00000365	=	3855__Hypothetical protein	XLOC_000352	-	TSS364	supercontig_572:220487-221957	1470	-	182.124	81.6105	282.638	OK	63.0138	11.281	114.747	OK	2.89022	3855__Hypothetical protein	1	C	3.27552	GL50803_3855	Hypothetical protein	#N/A	2.89022	182.124	63.0138
XLOC_000461	1	TCONS_00000477	XLOC_000461	-	supercontig_573:138914-140921	giardia_in_vivo_prox3-9cm	giardia_in_vitro	OK	310.66	104.65	-1.56976	-2.76988	5e-05	0.000631375	yes	TCONS_00000477	=	102961__ENC6 protein	XLOC_000461	-	TSS475	supercontig_573:138914-140921	2007	-	310.66	148.156	473.164	OK	104.65	43.3054	165.995	OK	2.96856	102961__ENC6 protein	1	C	3.27552	GL50803_102961	ENC6 protein	#N/A	2.96856	310.66	104.65
XLOC_000480	1	TCONS_00000497	XLOC_000480	-	supercontig_573:220618-223954	giardia_in_vivo_prox3-9cm	giardia_in_vitro	OK	92.369	45.3277	-1.02701	-1.73061	0.0012	0.0097212	yes	TCONS_00000497	=	104087__VSP	XLOC_000480	-	TSS495	supercontig_573:220618-223954	3336	-	92.369	43.7578	140.98	OK	45.3277	16.6654	73.9901	OK	2.0378	104087__VSP	1	C	3.27552	GL50803_104087	VSP	#N/A	2.0378	92.369	45.3277
XLOC_000568	1	TCONS_00000588	XLOC_000568	-	supercontig_573:572174-573665	giardia_in_vivo_prox3-9cm	giardia_in_vitro	OK	198.289	80.7355	-1.29633	-1.99341	0.00025	0.0026076	yes	TCONS_00000588	=	8388__Hypothetical protein	XLOC_000568	-	TSS585	supercontig_573:572174-573665	1491	-	198.289	88.6422	307.935	OK	80.7355	23.2507	138.22	OK	2.45603	8388__Hypothetical protein	1	C	3.27552	GL50803_8388	Hypothetical protein	#N/A	2.45603	198.289	80.7355
XLOC_000644	1	TCONS_00000672	XLOC_000644	-	supercontig_573:871093-873504	giardia_in_vivo_prox3-9cm	giardia_in_vitro	OK	143.025	63.3824	-1.17412	-1.94551	0.0001	0.00117181	yes	TCONS_00000672	=	17396__Hypothetical protein	XLOC_000644	-	TSS668	supercontig_573:871093-873504	2382	-	143.025	67.0921	218.959	OK	63.3824	22.3994	104.365	OK	2.25654	17396__Hypothetical protein	1	C	3.27552	GL50803_17396	Hypothetical protein	#N/A	2.25654	143.025	63.3824
XLOC_000700	1	TCONS_00000730	XLOC_000700	-	supercontig_573:1063398-1066209	giardia_in_vivo_prox3-9cm	giardia_in_vitro	OK	264.282	101.511	-1.38045	-2.64101	5e-05	0.000631375	yes	TCONS_00000730	=	8805__Kinase	XLOC_000700	-	TSS726	supercontig_573:1063398-1066209	2811	-	264.282	132.823	395.741	OK	101.511	48.0237	154.998	OK	2.60348	8805__Kinase	1	C	3.27552	GL50803_8805	Kinase	#N/A	2.60348	264.282	101.511
XLOC_000820	1	TCONS_00000855	XLOC_000820	-	supercontig_573:88471-89815	giardia_in_vivo_prox3-9cm	giardia_in_vitro	OK	265.395	95.4441	-1.47541	-2.27724	5e-05	0.000631375	yes	TCONS_00000855	=	9058__Hypothetical protein	XLOC_000820	-	TSS849	supercontig_573:88471-89815	1344	-	265.395	122.528	408.261	OK	95.4441	26.8221	164.066	OK	2.78063	9058__Hypothetical protein	1	C	3.27552	GL50803_9058	Hypothetical protein	#N/A	2.78063	265.395	95.4441
XLOC_000840	1	TCONS_00000876	XLOC_000840	-	supercontig_573:135072-137530	giardia_in_vivo_prox3-9cm	giardia_in_vitro	OK	284.79	114.78	-1.31103	-1.63349	0.00165	0.01263	yes	TCONS_00000876	=	24372__ENC6 protein	XLOC_000840	-	TSS870	supercontig_573:135072-137530	1062	-	284.79	68.2069	501.373	OK	114.78	21.5608	207.999	OK	2.48118	24372__ENC6 protein	1	C	3.27552	GL50803_24372	ENC6 protein	#N/A	2.48118	284.79	114.78
XLOC_000914	1	TCONS_00000952	XLOC_000914	-	supercontig_573:467123-470294	giardia_in_vivo_prox3-9cm	giardia_in_vitro	OK	121.171	43.58	-1.4753	-2.44039	5e-05	0.000631375	yes	TCONS_00000952	=	15404__Hypothetical protein	XLOC_000914	-	TSS946	supercontig_573:467123-470294	3171	-	121.171	60.0557	182.286	OK	43.58	14.412	72.748	OK	2.78043	15404__Hypothetical protein	1	C	3.27552	GL50803_15404	Hypothetical protein	#N/A	2.78043	121.171	43.58
XLOC_000920	1	TCONS_00000958	XLOC_000920	-	supercontig_573:490282-492538	giardia_in_vivo_prox3-9cm	giardia_in_vitro	OK	116.501	45.5577	-1.35457	-2.01335	0.00035	0.0034605	yes	TCONS_00000958	=	7573__3-hydroxy-3-methylglutaryl-coenzyme A reductase	XLOC_000920	-	TSS952	supercontig_573:490282-492538	2256	-	116.501	53.0447	179.957	OK	45.5577	11.0649	80.0504	OK	2.55722	7573__3-hydroxy-3-methylglutaryl-coenzyme A reductase	1	C	3.27552	GL50803_7573	3-hydroxy-3-methylglutaryl-coenzyme A reductase	#N/A	2.55722	116.501	45.5577
XLOC_000950	1	TCONS_00000992	XLOC_000950	-	supercontig_573:576473-578513	giardia_in_vivo_prox3-9cm	giardia_in_vitro	OK	188.211	68.2685	-1.46306	-2.40381	5e-05	0.000631375	yes	TCONS_00000992	=	14694__Hypothetical protein	XLOC_000950	-	TSS986	supercontig_573:576473-578513	2040	-	188.211	89.5852	286.836	OK	68.2685	23.122	113.415	OK	2.75692	14694__Hypothetical protein	1	C	3.27552	GL50803_14694	Hypothetical protein	#N/A	2.75692	188.211	68.2685
XLOC_001018	1	TCONS_00001062	XLOC_001018	-	supercontig_573:812777-814541	giardia_in_vivo_prox3-9cm	giardia_in_vitro	OK	175.849	62.5924	-1.49028	-2.2429	5e-05	0.000631375	yes	TCONS_00001062	=	115047__VSP	XLOC_001018	-	TSS1056	supercontig_573:812777-814541	1764	-	175.849	76.5074	275.192	OK	62.5924	17.0541	108.131	OK	2.80943	115047__VSP	1	C	3.27552	GL50803_115047	VSP	#N/A	2.80943	175.849	62.5924
XLOC_001189	1	TCONS_00001242	XLOC_001189	-	supercontig_574:27874-35458	giardia_in_vivo_prox3-9cm	giardia_in_vitro	OK	71.0515	34.0227	-1.06237	-1.91377	5e-05	0.000631375	yes	TCONS_00001242	=	13708__Ubiquitin	XLOC_001189	-	TSS1235	supercontig_574:27874-35458	7584	-	71.0515	32.5264	109.577	OK	34.0227	15.4431	52.6024	OK	2.08836	13708__Ubiquitin	1	C	3.27552	GL50803_13708	Ubiquitin	#N/A	2.08836	71.0515	34.0227
XLOC_001192	1	TCONS_00001245	XLOC_001192	-	supercontig_574:42863-44795	giardia_in_vivo_prox3-9cm	giardia_in_vitro	OK	296.299	114.108	-1.37666	-2.51198	5e-05	0.000631375	yes	TCONS_00001245	=	17566__Kinase	XLOC_001192	-	TSS1238	supercontig_574:42863-44795	1932	-	296.299	147.252	445.345	OK	114.108	49.1397	179.075	OK	2.59665	17566__Kinase	1	C	3.27552	GL50803_17566	Kinase	#N/A	2.59665	296.299	114.108
XLOC_001220	1	TCONS_00001275	XLOC_001220	-	supercontig_574:10079-13442	giardia_in_vivo_prox3-9cm	giardia_in_vitro	OK	114.655	44.6308	-1.36118	-2.307	5e-05	0.000631375	yes	TCONS_00001275	=	10744__Kinase	XLOC_001220	-	TSS1268	supercontig_574:10079-13442	3363	-	114.655	55.4454	173.864	OK	44.6308	16.3209	72.9407	OK	2.56897	10744__Kinase	1	C	3.27552	GL50803_10744	Kinase	#N/A	2.56897	114.655	44.6308
XLOC_001268	1	TCONS_00001325	XLOC_001268	-	supercontig_574:131140-131368	giardia_in_vivo_prox3-9cm	giardia_in_vitro	OK	1990.49	541	-1.87942	-1.63539	0.0058	0.034229	yes	TCONS_00001325	=	11143__Hypothetical protein	XLOC_001268	-	TSS1317	supercontig_574:131140-131368	228	-	1990.49	445.877	3535.1	OK	541	0	1293.74	OK	3.67928	11143__Hypothetical protein	1	C	3.27552	GL50803_11143	Hypothetical protein	#N/A	3.67928	1990.49	541
XLOC_001320	1	TCONS_00001380	XLOC_001320	-	supercontig_577:187577-193514	giardia_in_vivo_prox3-9cm	giardia_in_vitro	OK	124.057	48.8153	-1.3456	-2.47602	5e-05	0.000631375	yes	TCONS_00001380	=	21411__ABC transporter	XLOC_001320	-	TSS1372	supercontig_577:187577-193514	5937	-	124.057	57.2698	190.844	OK	48.8153	23.0883	74.5422	OK	2.54135	21411__ABC transporter	1	C	3.27552	GL50803_21411	ABC transporter	#N/A	2.54135	124.057	48.8153
XLOC_001329	1	TCONS_00001389	XLOC_001329	-	supercontig_577:236939-240338	giardia_in_vivo_prox3-9cm	giardia_in_vitro	OK	245.967	91.3583	-1.42886	-2.72947	5e-05	0.000631375	yes	TCONS_00001389	=	21423__Beta adaptin	XLOC_001329	-	TSS1381	supercontig_577:236939-240338	3399	-	245.967	120.427	371.506	OK	91.3583	44.226	138.491	OK	2.69233	21423__Beta adaptin	1	C	3.27552	GL50803_21423	Beta adaptin	#N/A	2.69233	245.967	91.3583
XLOC_001332	1	TCONS_00001393	XLOC_001332	-	supercontig_577:248732-250826	giardia_in_vivo_prox3-9cm	giardia_in_vitro	OK	188.295	79.2832	-1.2479	-2.08024	5e-05	0.000631375	yes	TCONS_00001393	=	112518__Kinase	XLOC_001332	-	TSS1384	supercontig_577:248732-250826	2094	-	188.295	84.1128	292.476	OK	79.2832	30.0601	128.506	OK	2.37497	112518__Kinase	1	C	3.27552	GL50803_112518	Kinase	#N/A	2.37497	188.295	79.2832
XLOC_001454	1	TCONS_00001521	XLOC_001454	-	supercontig_577:681990-683715	giardia_in_vivo_prox3-9cm	giardia_in_vitro	OK	226.889	79.7273	-1.50884	-2.37418	5e-05	0.000631375	yes	TCONS_00001521	=	113038__Hypothetical protein	XLOC_001454	-	TSS1511	supercontig_577:681990-683715	1725	-	226.889	96.928	356.849	OK	79.7273	26.3577	133.097	OK	2.84581	113038__Hypothetical protein	1	C	3.27552	GL50803_113038	Hypothetical protein	#N/A	2.84581	226.889	79.7273
XLOC_001456	1	TCONS_00001523	XLOC_001456	-	supercontig_577:697396-698624	giardia_in_vivo_prox3-9cm	giardia_in_vitro	OK	413.114	132.279	-1.64295	-2.57601	5e-05	0.000631375	yes	TCONS_00001523	=	3063__Hypothetical protein	XLOC_001456	-	TSS1513	supercontig_577:697396-698624	1167	-	413.114	178.611	647.617	OK	132.279	42.6092	221.949	OK	3.12305	3063__Hypothetical protein	1	C	3.27552	GL50803_3063	Hypothetical protein	#N/A	3.12305	413.114	132.279
XLOC_001468	1	TCONS_00001536	XLOC_001468	-	supercontig_577:735896-738899	giardia_in_vivo_prox3-9cm	giardia_in_vitro	OK	185.298	59.7481	-1.63288	-1.44534	0.00365	0.0235945	yes	TCONS_00001536	=	2527__Hypothetical protein	XLOC_001468	-	TSS1526	supercontig_577:735896-738899	987	-	185.298	0	384.295	OK	59.7481	0	127.861	OK	3.10132	2527__Hypothetical protein	1	C	3.27552	GL50803_2527	Hypothetical protein	#N/A	3.10132	185.298	59.7481
XLOC_001469	1	TCONS_00001537	XLOC_001469	-	supercontig_577:739216-740659	giardia_in_vivo_prox3-9cm	giardia_in_vitro	OK	271.822	89.5462	-1.60196	-2.529	5e-05	0.000631375	yes	TCONS_00001537	=	5347__Myb 1-like protein	XLOC_001469	-	TSS1527	supercontig_577:739216-740659	1443	-	271.822	132.944	410.7	OK	89.5462	25.5929	153.5	OK	3.03555	5347__Myb 1-like protein	1	C	3.27552	GL50803_5347	Myb 1-like protein	#N/A	3.03555	271.822	89.5462
XLOC_001493	1	TCONS_00001562	XLOC_001493	-	supercontig_577:833925-834942	giardia_in_vivo_prox3-9cm	giardia_in_vitro	OK	348.815	125.914	-1.47002	-2.246	5e-05	0.000631375	yes	TCONS_00001562	=	7765__Hypothetical protein	XLOC_001493	-	TSS1552	supercontig_577:833925-834942	1017	-	348.815	153.467	544.163	OK	125.914	36.0264	215.801	OK	2.77026	7765__Hypothetical protein	1	C	3.27552	GL50803_7765	Hypothetical protein	#N/A	2.77026	348.815	125.914
XLOC_001582	1	TCONS_00001655	XLOC_001582	-	supercontig_577:1164271-1165657	giardia_in_vivo_prox3-9cm	giardia_in_vitro	OK	592.634	201.043	-1.55964	-2.8533	5e-05	0.000631375	yes	TCONS_00001655	=	32999__Hypothetical protein	XLOC_001582	-	TSS1645	supercontig_577:1164271-1165657	1386	-	592.634	278.281	906.988	OK	201.043	92.2489	309.837	OK	2.9478	32999__Hypothetical protein	1	C	3.27552	GL50803_32999	Hypothetical protein	#N/A	2.9478	592.634	201.043
XLOC_001613	1	TCONS_00001686	XLOC_001613	-	supercontig_577:1331184-1333515	giardia_in_vivo_prox3-9cm	giardia_in_vitro	OK	128.748	56.9539	-1.17668	-1.87366	0.0003	0.00302926	yes	TCONS_00001686	=	9184__Transducin	XLOC_001613	-	TSS1676	supercontig_577:1331184-1333515	2331	-	128.748	57.1663	200.329	OK	56.9539	18.7971	95.1106	OK	2.26057	9184__Transducin	1	C	3.27552	GL50803_9184	Transducin	#N/A	2.26057	128.748	56.9539
XLOC_001659	1	TCONS_00001734	XLOC_001659	-	supercontig_577:1484010-1485915	giardia_in_vivo_prox3-9cm	giardia_in_vitro	OK	381.148	131.964	-1.53021	-2.83356	5e-05	0.000631375	yes	TCONS_00001734	=	17205__5' nucleotidase family protein	XLOC_001659	-	TSS1724	supercontig_577:1484010-1485915	1905	-	381.148	189.062	573.234	OK	131.964	58.9074	205.02	OK	2.88827	17205__5' nucleotidase family protein	1	C	3.27552	GL50803_17205	5' nucleotidase family protein	#N/A	2.88827	381.148	131.964
XLOC_001661	1	TCONS_00001738	XLOC_001661	-	supercontig_577:1495514-1496772	giardia_in_vivo_prox3-9cm	giardia_in_vitro	OK	333.27	105.778	-1.65566	-1.69073	0.00355	0.0230791	yes	TCONS_00001738	=	15367__Hypothetical protein	XLOC_001661	-	TSS1728	supercontig_577:1495514-1496772	591	-	333.27	94.7451	571.795	OK	105.778	0	227.796	OK	3.15066	15367__Hypothetical protein	1	C	3.27552	GL50803_15367	Hypothetical protein	#N/A	3.15066	333.27	105.778
XLOC_001688	1	TCONS_00001767	XLOC_001688	-	supercontig_577:1820822-1822952	giardia_in_vivo_prox3-9cm	giardia_in_vitro	OK	64.392	25.6775	-1.32638	-1.50311	0.00675	0.0384028	yes	TCONS_00001767	=	30354__Kinase	XLOC_001688	-	TSS1756	supercontig_577:1820822-1822952	2130	-	64.392	20.5747	108.209	OK	25.6775	0	51.7803	OK	2.50772	30354__Kinase	1	C	3.27552	GL50803_30354	Kinase	#N/A	2.50772	64.392	25.6775
XLOC_001689	1	TCONS_00001768	XLOC_001689	-	supercontig_577:1823886-1825029	giardia_in_vivo_prox3-9cm	giardia_in_vitro	OK	298.48	115.632	-1.36809	-2.09372	5e-05	0.000631375	yes	TCONS_00001768	=	16622__Hypothetical protein	XLOC_001689	-	TSS1757	supercontig_577:1823886-1825029	1143	-	298.48	130.227	466.733	OK	115.632	33.6401	197.624	OK	2.58129	16622__Hypothetical protein	1	C	3.27552	GL50803_16622	Hypothetical protein	#N/A	2.58129	298.48	115.632
XLOC_001705	1	TCONS_00001784	XLOC_001705	-	supercontig_577:1885377-1885581	giardia_in_vivo_prox3-9cm	giardia_in_vitro	OK	2253.03	588.791	-1.93604	-1.60145	0.00275	0.018756	yes	TCONS_00001784	=	5514__Hypothetical protein	XLOC_001705	-	TSS1773	supercontig_577:1885377-1885581	204	-	2253.03	198.245	4307.82	OK	588.791	0	1416.66	OK	3.82654	5514__Hypothetical protein	1	C	3.27552	GL50803_5514	Hypothetical protein	#N/A	3.82654	2253.03	588.791
XLOC_001708	1	TCONS_00001787	XLOC_001708	-	supercontig_577:1892179-1893139	giardia_in_vivo_prox3-9cm	giardia_in_vitro	OK	244.395	89.4238	-1.45048	-1.95897	0.0001	0.00117181	yes	TCONS_00001787	=	13948__Hypothetical protein	XLOC_001708	-	TSS1776	supercontig_577:1892179-1893139	960	-	244.395	101.211	387.578	OK	89.4238	14.0545	164.793	OK	2.733	13948__Hypothetical protein	1	C	3.27552	GL50803_13948	Hypothetical protein	#N/A	2.733	244.395	89.4238
XLOC_001709	1	TCONS_00001788	XLOC_001709	-	supercontig_577:1902192-1903698	giardia_in_vivo_prox3-9cm	giardia_in_vitro	OK	204.433	81.1066	-1.33374	-2.06181	0.0001	0.00117181	yes	TCONS_00001788	=	4365__26S protease regulatory subunit 6A	XLOC_001709	-	TSS1777	supercontig_577:1902192-1903698	1506	-	204.433	91.1802	317.687	OK	81.1066	23.9117	138.302	OK	2.52055	4365__26S protease regulatory subunit 6A	1	C	3.27552	GL50803_4365	26S protease regulatory subunit 6A	#N/A	2.52055	204.433	81.1066
XLOC_001827	1	TCONS_00001913	XLOC_001827	-	supercontig_577:230020-233347	giardia_in_vivo_prox3-9cm	giardia_in_vitro	OK	265.749	106.326	-1.32157	-2.39008	5e-05	0.000631375	yes	TCONS_00001913	=	32658__Plasma membrane calcium-transporting ATPase 2	XLOC_001827	-	TSS1902	supercontig_577:230020-233347	3288	-	265.749	117.657	413.842	OK	106.326	50.3623	162.29	OK	2.49938	32658__Plasma membrane calcium-transporting ATPase 2	1	C	3.27552	GL50803_32658	Plasma membrane calcium-transporting ATPase 2	#N/A	2.49938	265.749	106.326
XLOC_001858	1	TCONS_00001945	XLOC_001858	-	supercontig_577:325161-326991	giardia_in_vivo_prox3-9cm	giardia_in_vitro	OK	95.104	35.3015	-1.42978	-1.75277	0.0006	0.00540665	yes	TCONS_00001945	=	15008__High cysteine membrane protein Group 1	XLOC_001858	-	TSS1933	supercontig_577:325161-326991	1830	-	95.104	30.2784	159.93	OK	35.3015	3.44865	67.1544	OK	2.69405	15008__High cysteine membrane protein Group 1	1	C	3.27552	GL50803_15008	High cysteine membrane protein Group 1	#N/A	2.69405	95.104	35.3015
XLOC_002080	1	TCONS_00002183	XLOC_002080	-	supercontig_577:1090583-1094991	giardia_in_vivo_prox3-9cm	giardia_in_vitro	OK	318.593	94.7716	-1.74919	-1.51351	0.00655	0.0375652	yes	TCONS_00002183	=	16156__Hypothetical protein	XLOC_002080	-	TSS2171	supercontig_577:1090583-1094991	579	-	318.593	36.2801	600.906	OK	94.7716	0	221.273	OK	3.36169	16156__Hypothetical protein	1	C	3.27552	GL50803_16156	Hypothetical protein	#N/A	3.36169	318.593	94.7716
XLOC_002106	1	TCONS_00002209	XLOC_002106	-	supercontig_577:1239348-1240560	giardia_in_vivo_prox3-9cm	giardia_in_vitro	OK	487.432	180.402	-1.43398	-2.59467	5e-05	0.000631375	yes	TCONS_00002209	=	14100__Hypothetical protein	XLOC_002106	-	TSS2197	supercontig_577:1239348-1240560	1212	-	487.432	245.053	729.81	OK	180.402	75.2524	285.552	OK	2.70192	14100__Hypothetical protein	1	C	3.27552	GL50803_14100	Hypothetical protein	#N/A	2.70192	487.432	180.402
XLOC_002202	1	TCONS_00002310	XLOC_002202	-	supercontig_577:1546175-1547594	giardia_in_vivo_prox3-9cm	giardia_in_vitro	OK	471.684	129.891	-1.86052	-3.09187	5e-05	0.000631375	yes	TCONS_00002310	=	21485__Hypothetical protein	XLOC_002202	-	TSS2298	supercontig_577:1546175-1547594	1419	-	471.684	203.199	740.17	OK	129.891	50.6805	209.102	OK	3.63138	21485__Hypothetical protein	1	C	3.27552	GL50803_21485	Hypothetical protein	#N/A	3.63138	471.684	129.891
XLOC_002243	1	TCONS_00002352	XLOC_002243	-	supercontig_577:1857746-1861553	giardia_in_vivo_prox3-9cm	giardia_in_vitro	OK	110.091	45.1475	-1.28598	-2.21574	5e-05	0.000631375	yes	TCONS_00002352	=	16630__Hypothetical protein	XLOC_002243	-	TSS2339	supercontig_577:1857746-1861553	3807	-	110.091	51.5971	168.584	OK	45.1475	17.8697	72.4252	OK	2.43847	16630__Hypothetical protein	1	C	3.27552	GL50803_16630	Hypothetical protein	#N/A	2.43847	110.091	45.1475
XLOC_002312	1	TCONS_00002424	XLOC_002312	-	supercontig_578:53493-55605	giardia_in_vivo_prox3-9cm	giardia_in_vitro	OK	325.966	116.379	-1.4859	-2.7339	5e-05	0.000631375	yes	TCONS_00002424	=	14768__Hypothetical protein	XLOC_002312	-	TSS2411	supercontig_578:53493-55605	2112	-	325.966	158.62	493.312	OK	116.379	52.1968	180.56	OK	2.8009	14768__Hypothetical protein	1	C	3.27552	GL50803_14768	Hypothetical protein	#N/A	2.8009	325.966	116.379
XLOC_002318	1	TCONS_00002430	XLOC_002318	-	supercontig_578:66237-68259	giardia_in_vivo_prox3-9cm	giardia_in_vitro	OK	89.5797	42.4553	-1.07723	-1.46487	0.00595	0.0348255	yes	TCONS_00002430	=	4264__Protein 21.1	XLOC_002318	-	TSS2417	supercontig_578:66237-68259	2022	-	89.5797	34.9231	144.236	OK	42.4553	7.78207	77.1285	OK	2.10998	4264__Protein 21.1	1	C	3.27552	GL50803_4264	Protein 21.1	#N/A	2.10998	89.5797	42.4553
XLOC_002392	1	TCONS_00002507	XLOC_002392	-	supercontig_578:362982-369679	giardia_in_vivo_prox3-9cm	giardia_in_vitro	OK	139.633	54.7304	-1.35123	-1.99083	0.0001	0.00117181	yes	TCONS_00002507	=	40369__Hypothetical protein	XLOC_002392	-	TSS2494	supercontig_578:362982-369679	4251	-	139.633	52.9386	226.328	OK	54.7304	16.0367	93.4242	OK	2.55129	40369__Hypothetical protein	1	C	3.27552	GL50803_40369	Hypothetical protein	#N/A	2.55129	139.633	54.7304
XLOC_002443	1	TCONS_00002558	XLOC_002443	-	supercontig_578:859604-878867	giardia_in_vivo_prox3-9cm	giardia_in_vitro	OK	58.805	25.6982	-1.19427	-2.38324	5e-05	0.000631375	yes	TCONS_00002558	=	137711__Hypothetical protein	XLOC_002443	-	TSS2545	supercontig_578:859604-878867	19263	-	58.805	29.6174	87.9926	OK	25.6982	13.2079	38.1885	OK	2.28829	137711__Hypothetical protein	1	C	3.27552	GL50803_137711	Hypothetical protein	#N/A	2.28829	58.805	25.6982
XLOC_002492	1	TCONS_00002608	XLOC_002492	-	supercontig_578:1052784-1057834	giardia_in_vivo_prox3-9cm	giardia_in_vitro	OK	452.493	131.283	-1.78521	-3.10386	5e-05	0.000631375	yes	TCONS_00002608	=	137716__Axoneme-associated protein GASP-180	XLOC_002492	-	TSS2594	supercontig_578:1052784-1057834	4758	-	452.493	168.006	736.979	OK	131.283	66.9045	195.662	OK	3.4467	137716__Axoneme-associated protein GASP-180	1	C	3.27552	GL50803_137716	Axoneme-associated protein GASP-180	#N/A	3.4467	452.493	131.283
XLOC_002576	1	TCONS_00002694	XLOC_002576	-	supercontig_578:1377455-1378367	giardia_in_vivo_prox3-9cm	giardia_in_vitro	OK	179.994	61.1666	-1.55714	-1.78722	0.00095	0.00802708	yes	TCONS_00002694	=	8433__Hypothetical protein	XLOC_002576	-	TSS2680	supercontig_578:1377455-1378367	912	-	179.994	60.1491	299.84	OK	61.1666	0	122.806	OK	2.94268	8433__Hypothetical protein	1	C	3.27552	GL50803_8433	Hypothetical protein	#N/A	2.94268	179.994	61.1666
XLOC_002604	1	TCONS_00002726	XLOC_002604	-	supercontig_578:1476563-1486112	giardia_in_vivo_prox3-9cm	giardia_in_vitro	OK	57.2399	28.6721	-0.997372	-1.86666	0.0001	0.00117181	yes	TCONS_00002726	=	113873__Hypothetical protein	XLOC_002604	-	TSS2712	supercontig_578:1476563-1486112	9549	-	57.2399	27.4061	87.0737	OK	28.6721	13.582	43.7623	OK	1.99636	113873__Hypothetical protein	1	C	3.27552	GL50803_113873	Hypothetical protein	#N/A	1.99636	57.2399	28.6721
XLOC_002617	1	TCONS_00002740	XLOC_002617	-	supercontig_578:1540182-1540305	giardia_in_vivo_prox3-9cm	giardia_in_vitro	OK	8371.33	1580.82	-2.40478	-1.78113	0.00795	0.0436178	yes	TCONS_00002740	=	34777__High cysteine protein	XLOC_002617	-	TSS2725	supercontig_578:1540182-1540305	123	-	8371.33	7049.06	9693.59	OK	1580.82	0	4529.08	OK	5.29556	34777__High cysteine protein	1	C	3.27552	GL50803_34777	High cysteine protein	#N/A	5.29556	8371.33	1580.82
XLOC_002651	1	TCONS_00002775	XLOC_002651	-	supercontig_578:16050-24068	giardia_in_vivo_prox3-9cm	giardia_in_vitro	OK	44.6378	22.1805	-1.00897	-1.34806	0.00575	0.0340398	yes	TCONS_00002775	=	112295__Hypothetical protein	XLOC_002651	-	TSS2760	supercontig_578:16050-24068	6180	-	44.6378	10.8597	78.4159	OK	22.1805	6.43423	37.9268	OK	2.01248	112295__Hypothetical protein	1	C	3.27552	GL50803_112295	Hypothetical protein	#N/A	2.01248	44.6378	22.1805
XLOC_002701	1	TCONS_00002829	XLOC_002701	-	supercontig_578:198930-200043	giardia_in_vivo_prox3-9cm	giardia_in_vitro	OK	310.044	123.012	-1.33367	-2.07325	5e-05	0.000631375	yes	TCONS_00002829	=	9116__Kinase	XLOC_002701	-	TSS2813	supercontig_578:198930-200043	1113	-	310.044	144.735	475.352	OK	123.012	35.0806	210.944	OK	2.52044	9116__Kinase	1	C	3.27552	GL50803_9116	Kinase	#N/A	2.52044	310.044	123.012
XLOC_002740	1	TCONS_00002869	XLOC_002740	-	supercontig_578:342607-344362	giardia_in_vivo_prox3-9cm	giardia_in_vitro	OK	107.758	43.7464	-1.30056	-1.67486	0.0006	0.00540665	yes	TCONS_00002869	=	11177__Kinesin-like protein	XLOC_002740	-	TSS2853	supercontig_578:342607-344362	1755	-	107.758	35.4682	180.048	OK	43.7464	6.91676	80.576	OK	2.46324	11177__Kinesin-like protein	1	C	3.27552	GL50803_11177	Kinesin-like protein	#N/A	2.46324	107.758	43.7464
XLOC_002764	1	TCONS_00002893	XLOC_002764	-	supercontig_578:413986-420586	giardia_in_vivo_prox3-9cm	giardia_in_vitro	OK	69.0279	29.3563	-1.23351	-2.10436	5e-05	0.000631375	yes	TCONS_00002893	=	6624__Kinase	XLOC_002764	-	TSS2877	supercontig_578:413986-420586	6600	-	69.0279	30.3237	107.732	OK	29.3563	12.09	46.6226	OK	2.35138	6624__Kinase	1	C	3.27552	GL50803_6624	Kinase	#N/A	2.35138	69.0279	29.3563
XLOC_002944	1	TCONS_00003078	XLOC_002944	-	supercontig_578:1433534-1435334	giardia_in_vivo_prox3-9cm	giardia_in_vitro	OK	84.9712	32.2087	-1.39952	-1.59711	0.00395	0.025304	yes	TCONS_00003078	=	14677__Hypothetical protein	XLOC_002944	-	TSS3061	supercontig_578:1433534-1435334	1800	-	84.9712	28.399	141.543	OK	32.2087	0	64.9358	OK	2.63814	14677__Hypothetical protein	1	C	3.27552	GL50803_14677	Hypothetical protein	#N/A	2.63814	84.9712	32.2087
XLOC_002959	1	TCONS_00003094	XLOC_002959	-	supercontig_578:1497247-1500982	giardia_in_vivo_prox3-9cm	giardia_in_vitro	OK	91.1732	39.7873	-1.1963	-1.8687	0.00045	0.00425706	yes	TCONS_00003094	=	16339__Glucoamylase S1/S2 precursor	XLOC_002959	-	TSS3077	supercontig_578:1497247-1500982	3735	-	91.1732	34.6411	147.705	OK	39.7873	14.5247	65.0499	OK	2.29152	16339__Glucoamylase S1/S2 precursor	1	C	3.27552	GL50803_16339	Glucoamylase S1/S2 precursor	#N/A	2.29152	91.1732	39.7873
XLOC_003034	1	TCONS_00003175	XLOC_003034	-	supercontig_579:169679-171050	giardia_in_vivo_prox3-9cm	giardia_in_vitro	OK	180.932	74.3694	-1.28267	-1.73113	0.001	0.00833821	yes	TCONS_00003175	=	11381__Hypothetical protein	XLOC_003034	-	TSS3156	supercontig_579:169679-171050	1323	-	180.932	62.6688	299.195	OK	74.3694	15.4421	133.297	OK	2.43288	11381__Hypothetical protein	1	C	3.27552	GL50803_11381	Hypothetical protein	#N/A	2.43288	180.932	74.3694
XLOC_003172	1	TCONS_00003323	XLOC_003172	-	supercontig_579:631966-632764	giardia_in_vivo_prox3-9cm	giardia_in_vitro	OK	162.536	60.282	-1.43096	-1.40668	0.0092	0.0490581	yes	TCONS_00003323	=	5938__Myb 1-like protein	XLOC_003172	-	TSS3303	supercontig_579:631966-632764	798	-	162.536	28.6099	296.462	OK	60.282	0	129.272	OK	2.69626	5938__Myb 1-like protein	1	C	3.27552	GL50803_5938	Myb 1-like protein	#N/A	2.69626	162.536	60.282
XLOC_003192	1	TCONS_00003345	XLOC_003192	-	supercontig_579:675145-677212	giardia_in_vivo_prox3-9cm	giardia_in_vitro	OK	73.1596	29.3849	-1.31597	-1.61951	0.0023	0.0163323	yes	TCONS_00003345	=	33866__Hypothetical protein	XLOC_003192	-	TSS3325	supercontig_579:675145-677212	2067	-	73.1596	25.7569	120.562	OK	29.3849	2.30761	56.4622	OK	2.4897	33866__Hypothetical protein	1	C	3.27552	GL50803_33866	Hypothetical protein	#N/A	2.4897	73.1596	29.3849
XLOC_003246	1	TCONS_00003401	XLOC_003246	-	supercontig_579:867033-869229	giardia_in_vivo_prox3-9cm	giardia_in_vitro	OK	96.3502	40.7164	-1.24268	-1.66432	0.0023	0.0163323	yes	TCONS_00003401	=	16493__Hypothetical protein	XLOC_003246	-	TSS3381	supercontig_579:867033-869229	2196	-	96.3502	37.282	155.418	OK	40.7164	6.75856	74.6743	OK	2.36637	16493__Hypothetical protein	1	C	3.27552	GL50803_16493	Hypothetical protein	#N/A	2.36637	96.3502	40.7164
XLOC_003300	1	TCONS_00003457	XLOC_003300	-	supercontig_579:123918-124773	giardia_in_vivo_prox3-9cm	giardia_in_vitro	OK	182.819	60.0646	-1.60583	-1.6435	0.0066	0.037738	yes	TCONS_00003457	=	11499__Protein 21.1	XLOC_003300	-	TSS3437	supercontig_579:123918-124773	855	-	182.819	58.8764	306.761	OK	60.0646	0	130.499	OK	3.04371	11499__Protein 21.1	1	C	3.27552	GL50803_11499	Protein 21.1	#N/A	3.04371	182.819	60.0646
XLOC_003458	1	TCONS_00003621	XLOC_003458	-	supercontig_579:653910-655506	giardia_in_vivo_prox3-9cm	giardia_in_vitro	OK	473.148	178.948	-1.40275	-2.50618	5e-05	0.000631375	yes	TCONS_00003621	=	8528__Hypothetical protein	XLOC_003458	-	TSS3601	supercontig_579:653910-655506	1587	-	473.148	216.769	729.526	OK	178.948	79.5622	278.335	OK	2.64405	8528__Hypothetical protein	1	C	3.27552	GL50803_8528	Hypothetical protein	#N/A	2.64405	473.148	178.948
XLOC_003521	1	TCONS_00003690	XLOC_003521	-	supercontig_579:957718-957991	giardia_in_vivo_prox3-9cm	giardia_in_vitro	OK	658.892	202.36	-1.70312	-1.47893	0.0059	0.0347113	yes	TCONS_00003690	=	35682__Hypothetical protein	XLOC_003521	-	TSS3669	supercontig_579:957718-957991	273	-	658.892	264.343	1053.44	OK	202.36	0	501.829	OK	3.25604	35682__Hypothetical protein	1	C	3.27552	GL50803_35682	Hypothetical protein	#N/A	3.25604	658.892	202.36
XLOC_003560	1	TCONS_00003733	XLOC_003560	-	supercontig_581:70454-72134	giardia_in_vivo_prox3-9cm	giardia_in_vitro	OK	150.887	64.6435	-1.2229	-1.82419	0.0008	0.00693455	yes	TCONS_00003733	=	95904__Amino acid transporter system N2	XLOC_003560	-	TSS3712	supercontig_581:70454-72134	1680	-	150.887	65.0067	236.768	OK	64.6435	17.1528	112.134	OK	2.33414	95904__Amino acid transporter system N2	1	C	3.27552	GL50803_95904	Amino acid transporter system N2	#N/A	2.33414	150.887	64.6435
XLOC_003584	1	TCONS_00003758	XLOC_003584	-	supercontig_581:165849-169872	giardia_in_vivo_prox3-9cm	giardia_in_vitro	OK	80.691	37.6481	-1.09983	-1.86638	0.0003	0.00302926	yes	TCONS_00003758	=	15972__Protein 21.1	XLOC_003584	-	TSS3737	supercontig_581:165849-169872	4023	-	80.691	38.7233	122.659	OK	37.6481	13.9312	61.365	OK	2.1433	15972__Protein 21.1	1	C	3.27552	GL50803_15972	Protein 21.1	#N/A	2.1433	80.691	37.6481
XLOC_003693	1	TCONS_00003873	XLOC_003693	-	supercontig_586:38936-40742	giardia_in_vivo_prox3-9cm	giardia_in_vitro	OK	383.115	147.119	-1.3808	-2.21304	5e-05	0.000631375	yes	TCONS_00003873	=	114815__Tenascin precursor	XLOC_003693	-	TSS3852	supercontig_586:38936-40742	1779	-	383.115	131.098	635.133	OK	147.119	64.4912	229.746	OK	2.60412	114815__Tenascin precursor	1	C	3.27552	GL50803_114815	Tenascin precursor	#N/A	2.60412	383.115	147.119
XLOC_003770	1	TCONS_00003951	XLOC_003770	-	supercontig_586:316357-317206	giardia_in_vivo_prox3-9cm	giardia_in_vitro	OK	209.478	87.0856	-1.26629	-1.5474	0.0026	0.0179697	yes	TCONS_00003951	=	16077__Hypothetical protein	XLOC_003770	-	TSS3930	supercontig_586:316357-317206	849	-	209.478	67.1843	351.771	OK	87.0856	7.95948	166.212	OK	2.40543	16077__Hypothetical protein	1	C	3.27552	GL50803_16077	Hypothetical protein	#N/A	2.40543	209.478	87.0856
XLOC_003858	1	TCONS_00004046	XLOC_003858	-	supercontig_586:227792-228230	giardia_in_vivo_prox3-9cm	giardia_in_vitro	OK	392.289	143.189	-1.454	-1.48862	0.0077	0.0424918	yes	TCONS_00004046	=	8819__Protein required for cell viability	XLOC_003858	-	TSS4024	supercontig_586:227792-228230	438	-	392.289	93.8663	690.711	OK	143.189	0	303.583	OK	2.73966	8819__Protein required for cell viability	1	C	3.27552	GL50803_8819	Protein required for cell viability	#N/A	2.73966	392.289	143.189
XLOC_004158	1	TCONS_00004365	XLOC_004158	-	supercontig_589:788388-789075	giardia_in_vivo_prox3-9cm	giardia_in_vitro	OK	369.097	142.89	-1.36909	-1.80868	0.0003	0.00302926	yes	TCONS_00004365	=	15244__Hypothetical protein	XLOC_004158	-	TSS4339	supercontig_589:788388-789075	687	-	369.097	134.659	603.534	OK	142.89	23.5329	262.247	OK	2.58308	15244__Hypothetical protein	1	C	3.27552	GL50803_15244	Hypothetical protein	#N/A	2.58308	369.097	142.89
XLOC_004162	1	TCONS_00004369	XLOC_004162	-	supercontig_589:815061-815562	giardia_in_vivo_prox3-9cm	giardia_in_vitro	OK	325.69	93.996	-1.79283	-1.75511	0.00075	0.00658128	yes	TCONS_00004369	=	14797__Hypothetical protein	XLOC_004162	-	TSS4343	supercontig_589:815061-815562	501	-	325.69	79.664	571.715	OK	93.996	0	206.582	OK	3.46493	14797__Hypothetical protein	1	C	3.27552	GL50803_14797	Hypothetical protein	#N/A	3.46493	325.69	93.996
XLOC_004230	1	TCONS_00004442	XLOC_004230	-	supercontig_589:1045822-1047864	giardia_in_vivo_prox3-9cm	giardia_in_vitro	OK	390.505	146.025	-1.41912	-2.60705	5e-05	0.000631375	yes	TCONS_00004442	=	137608__VSP with INR	XLOC_004230	-	TSS4416	supercontig_589:1045822-1047864	1662	-	390.505	194.329	586.681	OK	146.025	63.7995	228.251	OK	2.67423	137608__VSP with INR	1	C	3.27552	GL50803_137608	VSP with INR	#N/A	2.67423	390.505	146.025
XLOC_004241	1	TCONS_00004453	XLOC_004241	-	supercontig_589:1079327-1080956	giardia_in_vivo_prox3-9cm	giardia_in_vitro	OK	129.626	52.429	-1.30591	-1.72194	0.001	0.00833821	yes	TCONS_00004453	=	16658__Hypothetical protein	XLOC_004241	-	TSS4427	supercontig_589:1079327-1080956	1629	-	129.626	42.7152	216.536	OK	52.429	9.97023	94.8877	OK	2.47241	16658__Hypothetical protein	1	C	3.27552	GL50803_16658	Hypothetical protein	#N/A	2.47241	129.626	52.429
XLOC_004432	1	TCONS_00004648	XLOC_004432	-	supercontig_589:415115-426749	giardia_in_vivo_prox3-9cm	giardia_in_vitro	OK	61.4996	31.2932	-0.974726	-1.9307	0.00015	0.00165874	yes	TCONS_00004648	=	112875__Hypothetical protein	XLOC_004432	-	TSS4621	supercontig_589:415115-426749	11634	-	61.4996	31.6316	91.3675	OK	31.2932	15.523	47.0634	OK	1.96527	112875__Hypothetical protein	1	C	3.27552	GL50803_112875	Hypothetical protein	#N/A	1.96527	61.4996	31.2932
XLOC_004482	1	TCONS_00004698	XLOC_004482	-	supercontig_589:677228-680130	giardia_in_vivo_prox3-9cm	giardia_in_vitro	OK	163.671	69.9506	-1.22639	-2.09267	5e-05	0.000631375	yes	TCONS_00004698	=	16773__Hypothetical protein	XLOC_004482	-	TSS4671	supercontig_589:677228-680130	2544	-	163.671	76.6309	250.711	OK	69.9506	26.988	112.913	OK	2.33981	16773__Hypothetical protein	1	C	3.27552	GL50803_16773	Hypothetical protein	#N/A	2.33981	163.671	69.9506
XLOC_004523	1	TCONS_00004740	XLOC_004523	-	supercontig_589:776871-777591	giardia_in_vivo_prox3-9cm	giardia_in_vitro	OK	588.706	183.745	-1.67984	-2.3716	5e-05	0.000631375	yes	TCONS_00004740	=	5374__Tubulin specific chaperone B	XLOC_004523	-	TSS4713	supercontig_589:776871-777591	720	-	588.706	224.647	952.765	OK	183.745	43.5951	323.895	OK	3.20393	5374__Tubulin specific chaperone B	1	C	3.27552	GL50803_5374	Tubulin specific chaperone B	#N/A	3.20393	588.706	183.745
XLOC_004524	1	TCONS_00004741	XLOC_004524	-	supercontig_589:786707-788318	giardia_in_vivo_prox3-9cm	giardia_in_vitro	OK	125.623	45.0123	-1.48072	-1.88527	0.00085	0.00726839	yes	TCONS_00004741	=	10552__Hypothetical protein	XLOC_004524	-	TSS4714	supercontig_589:786707-788318	1611	-	125.623	49.39	201.857	OK	45.0123	4.32022	85.7043	OK	2.79086	10552__Hypothetical protein	1	C	3.27552	GL50803_10552	Hypothetical protein	#N/A	2.79086	125.623	45.0123
XLOC_004783	1	TCONS_00005012	XLOC_004783	-	supercontig_592:65504-66146	giardia_in_vivo_prox3-9cm	giardia_in_vitro	OK	960.108	312.26	-1.62045	-2.69138	5e-05	0.000631375	yes	TCONS_00005012	=	6185__Hypothetical protein	XLOC_004783	-	TSS4984	supercontig_592:65504-66146	642	-	960.108	445.848	1474.37	OK	312.26	112.369	512.151	OK	3.07471	6185__Hypothetical protein	1	C	3.27552	GL50803_6185	Hypothetical protein	#N/A	3.07471	960.108	312.26
XLOC_004793	1	TCONS_00005022	XLOC_004793	-	supercontig_592:99689-100496	giardia_in_vivo_prox3-9cm	giardia_in_vitro	OK	223.338	87.437	-1.35292	-1.54447	0.0046	0.0284441	yes	TCONS_00005022	=	8201__Hypothetical protein	XLOC_004793	-	TSS4994	supercontig_592:99689-100496	807	-	223.338	73.8246	372.852	OK	87.437	0	176.025	OK	2.55427	8201__Hypothetical protein	1	C	3.27552	GL50803_8201	Hypothetical protein	#N/A	2.55427	223.338	87.437
XLOC_004810	1	TCONS_00005039	XLOC_004810	-	supercontig_592:158612-158999	giardia_in_vivo_prox3-9cm	giardia_in_vitro	OK	679.873	193.272	-1.81463	-1.87784	0.0012	0.0097212	yes	TCONS_00005039	=	28696__Hypothetical protein	XLOC_004810	-	TSS5011	supercontig_592:158612-158999	387	-	679.873	188.338	1171.41	OK	193.272	0	411.242	OK	3.5177	28696__Hypothetical protein	1	C	3.27552	GL50803_28696	Hypothetical protein	#N/A	3.5177	679.873	193.272
XLOC_004853	1	TCONS_00005082	XLOC_004853	-	supercontig_592:345523-345922	giardia_in_vivo_prox3-9cm	giardia_in_vitro	OK	555.234	143.126	-1.95581	-1.94657	0.0003	0.00302926	yes	TCONS_00005082	=	7135__Hypothetical protein	XLOC_004853	-	TSS5054	supercontig_592:345523-345922	399	-	555.234	162.085	948.383	OK	143.126	0	314.802	OK	3.87934	7135__Hypothetical protein	1	C	3.27552	GL50803_7135	Hypothetical protein	#N/A	3.87934	555.234	143.126
XLOC_004936	1	TCONS_00005167	XLOC_004936	-	supercontig_592:633892-637031	giardia_in_vivo_prox3-9cm	giardia_in_vitro	OK	895.25	170.362	-2.39368	-3.21952	5e-05	0.000631375	yes	TCONS_00005167	=	24880__High cysteine membrane protein Group 2	XLOC_004936	-	TSS5139	supercontig_592:633892-637031	2829	-	895.25	91.7231	1698.78	OK	170.362	84.0386	256.686	OK	5.25499	24880__High cysteine membrane protein Group 2	1	C	3.27552	GL50803_24880	High cysteine membrane protein Group 2	#N/A	5.25499	895.25	170.362
XLOC_004971	1	TCONS_00005203	XLOC_004971	-	supercontig_592:744529-751285	giardia_in_vivo_prox3-9cm	giardia_in_vitro	OK	218.966	87.6813	-1.32036	-2.61619	5e-05	0.000631375	yes	TCONS_00005203	=	137748__Hypothetical protein	XLOC_004971	-	TSS5175	supercontig_592:744529-751285	6756	-	218.966	107.752	330.18	OK	87.6813	45.4901	129.873	OK	2.49729	137748__Hypothetical protein	1	C	3.27552	GL50803_137748	Hypothetical protein	#N/A	2.49729	218.966	87.6813
XLOC_005002	1	TCONS_00005238	XLOC_005002	-	supercontig_592:856827-858129	giardia_in_vivo_prox3-9cm	giardia_in_vitro	OK	274.991	86.4174	-1.66999	-2.42303	0.0001	0.00117181	yes	TCONS_00005238	=	14519__Cysteine desulfurase	XLOC_005002	-	TSS5209	supercontig_592:856827-858129	1302	-	274.991	112.279	437.703	OK	86.4174	21.5875	151.247	OK	3.18213	14519__Cysteine desulfurase	1	C	3.27552	GL50803_14519	Cysteine desulfurase	#N/A	3.18213	274.991	86.4174
XLOC_005007	1	TCONS_00005243	XLOC_005007	-	supercontig_592:867120-868920	giardia_in_vivo_prox3-9cm	giardia_in_vitro	OK	222.893	91.1198	-1.29052	-2.14832	5e-05	0.000631375	yes	TCONS_00005243	=	16596__Hypothetical protein	XLOC_005007	-	TSS5214	supercontig_592:867120-868920	1800	-	222.893	105.471	340.316	OK	91.1198	32.3521	149.888	OK	2.44615	16596__Hypothetical protein	1	C	3.27552	GL50803_16596	Hypothetical protein	#N/A	2.44615	222.893	91.1198
XLOC_005098	1	TCONS_00005339	XLOC_005098	-	supercontig_592:1218690-1219812	giardia_in_vivo_prox3-9cm	giardia_in_vitro	OK	270.689	88.8417	-1.60733	-2.28849	0.00015	0.00165874	yes	TCONS_00005339	=	16758__Hypothetical protein	XLOC_005098	-	TSS5309	supercontig_592:1218690-1219812	1122	-	270.689	113.614	427.764	OK	88.8417	19.3799	158.304	OK	3.04687	16758__Hypothetical protein	1	C	3.27552	GL50803_16758	Hypothetical protein	#N/A	3.04687	270.689	88.8417
XLOC_005243	1	TCONS_00005491	XLOC_005243	-	supercontig_592:564281-565736	giardia_in_vivo_prox3-9cm	giardia_in_vitro	OK	244.043	82.4905	-1.56483	-2.39492	5e-05	0.000631375	yes	TCONS_00005491	=	16803__Hypothetical protein	XLOC_005243	-	TSS5461	supercontig_592:564281-565736	1455	-	244.043	108.3	379.786	OK	82.4905	23.5176	141.463	OK	2.95844	16803__Hypothetical protein	1	C	3.27552	GL50803_16803	Hypothetical protein	#N/A	2.95844	244.043	82.4905
XLOC_005279	1	TCONS_00005528	XLOC_005279	-	supercontig_592:713828-717092	giardia_in_vivo_prox3-9cm	giardia_in_vitro	OK	227.621	84.1801	-1.43509	-2.26482	5e-05	0.000631375	yes	TCONS_00005528	=	137747__Hypothetical protein	XLOC_005279	-	TSS5498	supercontig_592:713828-717092	3264	-	227.621	68.9947	386.248	OK	84.1801	39.1647	129.196	OK	2.70398	137747__Hypothetical protein	1	C	3.27552	GL50803_137747	Hypothetical protein	#N/A	2.70398	227.621	84.1801
XLOC_005451	1	TCONS_00005708	XLOC_005451	-	supercontig_603:30517-34534	giardia_in_vivo_prox3-9cm	giardia_in_vitro	OK	106.523	43.7344	-1.28433	-2.21813	5e-05	0.000631375	yes	TCONS_00005708	=	113021__Acetyl-CoA carboxylase/pyruvate carboxylase fusion protein	XLOC_005451	-	TSS5677	supercontig_603:30517-34534	4017	-	106.523	49.7306	163.316	OK	43.7344	17.4918	69.9771	OK	2.43568	113021__Acetyl-CoA carboxylase/pyruvate carboxylase fusion protein	1	C	3.27552	GL50803_113021	Acetyl-CoA carboxylase/pyruvate carboxylase fusion protein	#N/A	2.43568	106.523	43.7344
XLOC_005473	1	TCONS_00005733	XLOC_005473	-	supercontig_603:111702-112511	giardia_in_vivo_prox3-9cm	giardia_in_vitro	OK	1307.84	172.008	-2.92663	-2.10084	0.00845	0.0459187	yes	TCONS_00005733	=	20875__Hypothetical protein	XLOC_005473	-	TSS5702	supercontig_603:111702-112511	342	-	1307.84	230.858	2384.82	OK	172.008	0	472.48	OK	7.60337	20875__Hypothetical protein	1	C	3.27552	GL50803_20875	Hypothetical protein	#N/A	7.60337	1307.84	172.008
XLOC_005529	1	TCONS_00005795	XLOC_005529	-	supercontig_603:48667-50917	giardia_in_vivo_prox3-9cm	giardia_in_vitro	OK	74.3286	35.5674	-1.06336	-1.42447	0.0061	0.0354123	yes	TCONS_00005795	=	6602__Protein 21.1	XLOC_005529	-	TSS5764	supercontig_603:48667-50917	2250	-	74.3286	27.2453	121.412	OK	35.5674	6.461	64.6737	OK	2.0898	6602__Protein 21.1	1	C	3.27552	GL50803_6602	Protein 21.1	#N/A	2.0898	74.3286	35.5674
XLOC_005607	1	TCONS_00005879	XLOC_005607	-	supercontig_611:42358-43519	giardia_in_vivo_prox3-9cm	giardia_in_vitro	OK	367.251	142.399	-1.36683	-2.25496	5e-05	0.000631375	yes	TCONS_00005879	=	13921__Kinase	XLOC_005607	-	TSS5848	supercontig_611:42358-43519	1161	-	367.251	168.412	566.09	OK	142.399	50.8919	233.907	OK	2.57903	13921__Kinase	1	C	3.27552	GL50803_13921	Kinase	#N/A	2.57903	367.251	142.399
XLOC_005666	1	TCONS_00005943	XLOC_005666	-	supercontig_611:60461-61457	giardia_in_vivo_prox3-9cm	giardia_in_vitro	OK	174.239	56.4131	-1.62697	-1.84464	0.00115	0.00936946	yes	TCONS_00005943	=	10924__Hypothetical protein	XLOC_005666	-	TSS5911	supercontig_611:60461-61457	996	-	174.239	50.461	298.018	OK	56.4131	0.272691	112.553	OK	3.08863	10924__Hypothetical protein	1	C	3.27552	GL50803_10924	Hypothetical protein	#N/A	3.08863	174.239	56.4131
XLOC_005668	1	TCONS_00005945	XLOC_005668	-	supercontig_611:61482-67270	giardia_in_vivo_prox3-9cm	giardia_in_vitro	OK	1042.27	304.223	-1.77653	-1.71353	0.0081	0.0443127	yes	TCONS_00005945	=	15317__High cysteine membrane protein Group 1	XLOC_005668	-	TSS5913	supercontig_611:61482-67270	4848	-	1042.27	0	2426.12	OK	304.223	136.805	471.641	OK	3.42601	15317__High cysteine membrane protein Group 1	1	C	3.27552	GL50803_15317	High cysteine membrane protein Group 1	#N/A	3.42601	1042.27	304.223
XLOC_005722	1	TCONS_00006001	XLOC_005722	-	supercontig_622:26201-27462	giardia_in_vivo_prox3-9cm	giardia_in_vitro	OK	149.229	51.9063	-1.52355	-1.74568	0.0023	0.0163323	yes	TCONS_00006001	=	8438__Protein 21.1	XLOC_005722	-	TSS5969	supercontig_622:26201-27462	1116	-	149.229	48.6799	249.778	OK	51.9063	0	104.067	OK	2.87497	8438__Protein 21.1	1	C	3.27552	GL50803_8438	Protein 21.1	#N/A	2.87497	149.229	51.9063
XLOC_005916	1	TCONS_00006207	XLOC_005916	-	supercontig_624:232136-233174	giardia_in_vivo_prox3-9cm	giardia_in_vitro	OK	158.091	68.0597	-1.21588	-1.51098	0.00355	0.0230791	yes	TCONS_00006207	=	28779__Hypothetical protein	XLOC_005916	-	TSS6175	supercontig_624:232136-233174	1038	-	158.091	55.1272	261.055	OK	68.0597	6.41907	129.7	OK	2.32283	28779__Hypothetical protein	1	C	3.27552	GL50803_28779	Hypothetical protein	#N/A	2.32283	158.091	68.0597
XLOC_005936	1	TCONS_00006227	XLOC_005936	-	supercontig_624:286486-288502	giardia_in_vivo_prox3-9cm	giardia_in_vitro	OK	121.883	46.9971	-1.37485	-1.99856	0.0001	0.00117181	yes	TCONS_00006227	=	21924__Kinase	XLOC_005936	-	TSS6195	supercontig_624:286486-288502	2016	-	121.883	53.1183	190.647	OK	46.9971	10.8625	83.1318	OK	2.59342	21924__Kinase	1	C	3.27552	GL50803_21924	Kinase	#N/A	2.59342	121.883	46.9971
XLOC_005966	1	TCONS_00006260	XLOC_005966	-	supercontig_624:391177-392479	giardia_in_vivo_prox3-9cm	giardia_in_vitro	OK	845.76	151.563	-2.48033	-1.901	0.00235	0.0166045	yes	TCONS_00006260	=	20769__Hypothetical protein	XLOC_005966	-	TSS6228	supercontig_624:391177-392479	387	-	845.76	164.525	1526.99	OK	151.563	0	397.023	OK	5.58025	20769__Hypothetical protein	1	C	3.27552	GL50803_20769	Hypothetical protein	#N/A	5.58025	845.76	151.563
XLOC_005974	1	TCONS_00006272	XLOC_005974	-	supercontig_624:429949-434291	giardia_in_vivo_prox3-9cm	giardia_in_vitro	OK	176.523	60.6997	-1.54009	-2.2238	5e-05	0.000631375	yes	TCONS_00006272	=	17497__RNA-dependent helicase p68	XLOC_005974	-	TSS6239	supercontig_624:429949-434291	2247	-	176.523	72.5782	280.467	OK	60.6997	14.6716	106.728	OK	2.90814	17497__RNA-dependent helicase p68	1	C	3.27552	GL50803_17497	RNA-dependent helicase p68	#N/A	2.90814	176.523	60.6997
XLOC_005978	1	TCONS_00006276	XLOC_005978	-	supercontig_624:441502-441853	giardia_in_vivo_prox3-9cm	giardia_in_vitro	OK	4242.78	826.23	-2.3604	-2.67697	5e-05	0.000631375	yes	TCONS_00006276	=	97093__Hypothetical protein	XLOC_005978	-	TSS6243	supercontig_624:441502-441853	288	-	4242.78	1207.11	7278.45	OK	826.23	7.37861	1645.08	OK	5.13511	97093__Hypothetical protein	1	C	3.27552	GL50803_97093	Hypothetical protein	#N/A	5.13511	4242.78	826.23
XLOC_006042	1	TCONS_00006345	XLOC_006042	-	supercontig_627:46494-47355	giardia_in_vivo_prox3-9cm	giardia_in_vitro	OK	305.798	121.759	-1.32855	-1.78211	0.00105	0.00871684	yes	TCONS_00006345	=	7896__26S proteasome non-ATPase regulatory subunit 7	XLOC_006042	-	TSS6312	supercontig_627:46494-47355	861	-	305.798	114.201	497.395	OK	121.759	21.6871	221.832	OK	2.5115	7896__26S proteasome non-ATPase regulatory subunit 7	1	C	3.27552	GL50803_7896	26S proteasome non-ATPase regulatory subunit 7	#N/A	2.5115	305.798	121.759
XLOC_006047	1	TCONS_00006350	XLOC_006047	-	supercontig_627:63888-65922	giardia_in_vivo_prox3-9cm	giardia_in_vitro	OK	464.812	140.508	-1.726	-2.95228	5e-05	0.000631375	yes	TCONS_00006350	=	94003__High cysteine protein	XLOC_006047	-	TSS6317	supercontig_627:63888-65922	2034	-	464.812	184.575	745.049	OK	140.508	64.4035	216.612	OK	3.30808	94003__High cysteine protein	1	C	3.27552	GL50803_94003	High cysteine protein	#N/A	3.30808	464.812	140.508
XLOC_000087	1	TCONS_00000091	XLOC_000087	-	supercontig_571:298066-299785	giardia_in_vivo_prox3-9cm	giardia_in_vitro	OK	2337.57	493.261	-2.24459	-3.8959	5e-05	0.000631375	yes	TCONS_00000091	=	95162__Tenascin-like	XLOC_000087	-	TSS91	supercontig_571:298066-299785	1719	-	2337.57	859.778	3815.36	OK	493.261	252.493	734.029	OK	4.73901	95162__Tenascin-like	1	C	3.27552	GL50803_95162	Tenascin-like	GL50803_95162	4.73901	2337.57	493.261
XLOC_000104	1	TCONS_00000108	XLOC_000104	-	supercontig_571:73890-74391	giardia_in_vivo_prox3-9cm	giardia_in_vitro	OK	3724	872.21	-2.0941	-3.78165	5e-05	0.000631375	yes	TCONS_00000108	=	17150__NADPH oxidoreductase	XLOC_000104	-	TSS108	supercontig_571:73890-74391	495	-	3724	1864.06	5583.93	OK	872.21	363.729	1380.69	OK	4.26961	17150__NADPH oxidoreductase	1	C	3.27552	GL50803_17150	NADPH oxidoreductase	GL50803_17150	4.26961	3724	872.21
XLOC_000300	1	TCONS_00000313	XLOC_000300	-	supercontig_572:42614-43019	giardia_in_vivo_prox3-9cm	giardia_in_vitro	OK	2795.77	634.575	-2.13938	-3.50221	5e-05	0.000631375	yes	TCONS_00000313	=	8064__Protein disulfide isomerase PDI5	XLOC_000300	-	TSS312	supercontig_572:42614-43019	405	-	2795.77	1344.06	4247.48	OK	634.575	210.065	1059.08	OK	4.40574	8064__Protein disulfide isomerase PDI5	1	C	3.27552	GL50803_8064	Protein disulfide isomerase PDI5	GL50803_8064	4.40574	2795.77	634.575
XLOC_000345	1	TCONS_00000358	XLOC_000345	-	supercontig_572:191114-191714	giardia_in_vivo_prox3-9cm	giardia_in_vitro	OK	635.382	170.683	-1.8963	-2.62994	5e-05	0.000631375	yes	TCONS_00000358	=	14064__Hypothetical protein	XLOC_000345	-	TSS357	supercontig_572:191114-191714	600	-	635.382	293.244	977.52	OK	170.683	26.9437	314.423	OK	3.72259	14064__Hypothetical protein	1	C	3.27552	GL50803_14064	Hypothetical protein	GL50803_14064	3.72259	635.382	170.683
XLOC_000386	1	TCONS_00000400	XLOC_000386	-	supercontig_572:321478-323774	giardia_in_vivo_prox3-9cm	giardia_in_vitro	OK	1009.23	338.902	-1.57431	-2.18521	0.0002	0.00214501	yes	TCONS_00000400	=	16833__Tenascin-like	XLOC_000386	-	TSS399	supercontig_572:321478-323774	1818	-	1009.23	158.459	1860	OK	338.902	157.391	520.413	OK	2.97794	16833__Tenascin-like	1	C	3.27552	GL50803_16833	Tenascin-like	GL50803_16833	2.97794	1009.23	338.902
XLOC_000470	1	TCONS_00000486	XLOC_000470	-	supercontig_573:184975-189453	giardia_in_vivo_prox3-9cm	giardia_in_vitro	OK	353.098	117.913	-1.58235	-2.50295	5e-05	0.000631375	yes	TCONS_00000486	=	16215__Hypothetical protein	XLOC_000470	-	TSS484	supercontig_573:184975-189453	2628	-	353.098	136.855	569.342	OK	117.913	43.9904	191.835	OK	2.99456	16215__Hypothetical protein	1	C	3.27552	GL50803_16215	Hypothetical protein	GL50803_16215	2.99456	353.098	117.913
XLOC_000516	1	TCONS_00000535	XLOC_000516	-	supercontig_573:412123-414094	giardia_in_vivo_prox3-9cm	giardia_in_vitro	OK	195.649	69.2842	-1.49767	-2.44169	5e-05	0.000631375	yes	TCONS_00000535	=	112063__Hypothetical protein	XLOC_000516	-	TSS532	supercontig_573:412123-414094	1971	-	195.649	94.5947	296.704	OK	69.2842	22.4848	116.084	OK	2.82386	112063__Hypothetical protein	1	C	3.27552	GL50803_112063	Hypothetical protein	GL50803_112063	2.82386	195.649	69.2842
XLOC_000554	1	TCONS_00000574	XLOC_000554	-	supercontig_573:524695-525991	giardia_in_vivo_prox3-9cm	giardia_in_vitro	OK	804.189	237.155	-1.7617	-3.35949	5e-05	0.000631375	yes	TCONS_00000574	=	15499__Hypothetical protein	XLOC_000554	-	TSS571	supercontig_573:524695-525991	1296	-	804.189	406.729	1201.65	OK	237.155	110.724	363.586	OK	3.39098	15499__Hypothetical protein	1	C	3.27552	GL50803_15499	Hypothetical protein	GL50803_15499	3.39098	804.189	237.155
XLOC_000680	1	TCONS_00000710	XLOC_000680	-	supercontig_573:994441-995386	giardia_in_vivo_prox3-9cm	giardia_in_vitro	OK	1333.17	437.171	-1.60859	-3.10271	5e-05	0.000631375	yes	TCONS_00000710	=	9827__Thioredoxin reductase	XLOC_000680	-	TSS706	supercontig_573:994441-995386	945	-	1333.17	667.57	1998.77	OK	437.171	211.149	663.192	OK	3.04954	9827__Thioredoxin reductase	1	C	3.27552	GL50803_9827	Thioredoxin reductase	GL50803_9827	3.04954	1333.17	437.171
XLOC_000687	1	TCONS_00000717	XLOC_000687	-	supercontig_573:1021103-1021910	giardia_in_vivo_prox3-9cm	giardia_in_vitro	OK	1157.25	338.912	-1.77172	-3.27627	5e-05	0.000631375	yes	TCONS_00000717	=	5800__Hypothetical protein	XLOC_000687	-	TSS713	supercontig_573:1021103-1021910	807	-	1157.25	584.704	1729.81	OK	338.912	148.025	529.799	OK	3.4146	5800__Hypothetical protein	1	C	3.27552	GL50803_5800	Hypothetical protein	GL50803_5800	3.4146	1157.25	338.912
XLOC_000804	1	TCONS_00000838	XLOC_000804	-	supercontig_573:1453894-1455580	giardia_in_vivo_prox3-9cm	giardia_in_vitro	OK	1924.43	439.075	-2.13189	-3.93121	5e-05	0.000631375	yes	TCONS_00000838	=	93548__Phospholipase B	XLOC_000804	-	TSS832	supercontig_573:1453894-1455580	1635	-	1924.43	822.382	3026.48	OK	439.075	225.213	652.937	OK	4.38292	93548__Phospholipase B	1	C	3.27552	GL50803_93548	Phospholipase B	GL50803_93548	4.38292	1924.43	439.075
XLOC_000888	1	TCONS_00000925	XLOC_000888	-	supercontig_573:362174-362717	giardia_in_vivo_prox3-9cm	giardia_in_vitro	OK	1811.16	427.121	-2.0842	-3.59932	5e-05	0.000631375	yes	TCONS_00000925	=	2933__Programmed cell death protein-like protein	XLOC_000888	-	TSS919	supercontig_573:362174-362717	543	-	1811.16	911.026	2711.29	OK	427.121	157.87	696.372	OK	4.24039	2933__Programmed cell death protein-like protein	1	C	3.27552	GL50803_2933	Programmed cell death protein-like protein	GL50803_2933	4.24039	1811.16	427.121
XLOC_000990	1	TCONS_00001034	XLOC_000990	-	supercontig_573:703537-704431	giardia_in_vivo_prox3-9cm	giardia_in_vitro	OK	1697.61	348.008	-2.28631	-4.23781	5e-05	0.000631375	yes	TCONS_00001034	=	137733__Kinase	XLOC_000990	-	TSS1028	supercontig_573:703537-704431	894	-	1697.61	822.369	2572.85	OK	348.008	159.455	536.561	OK	4.87808	137733__Kinase	1	C	3.27552	GL50803_137733	Kinase	GL50803_137733	4.87808	1697.61	348.008
XLOC_001050	1	TCONS_00001095	XLOC_001050	-	supercontig_573:961835-965423	giardia_in_vivo_prox3-9cm	giardia_in_vitro	OK	168.156	57.1032	-1.55815	-2.79108	5e-05	0.000631375	yes	TCONS_00001095	=	16888__Hypothetical protein	XLOC_001050	-	TSS1089	supercontig_573:961835-965423	3588	-	168.156	80.5737	255.737	OK	57.1032	24.4158	89.7907	OK	2.94477	16888__Hypothetical protein	1	C	3.27552	GL50803_16888	Hypothetical protein	GL50803_16888	2.94477	168.156	57.1032
XLOC_001165	1	TCONS_00001217	XLOC_001165	-	supercontig_573:1432206-1435703	giardia_in_vivo_prox3-9cm	giardia_in_vitro	OK	1506.2	149.355	-3.33409	-4.7639	5e-05	0.000631375	yes	TCONS_00001217	=	16842__High cysteine membrane protein Group 2	XLOC_001165	-	TSS1210	supercontig_573:1432206-1435703	2169	-	1506.2	580.209	2432.19	OK	149.355	37.2527	261.458	OK	10.0847	16842__High cysteine membrane protein Group 2	1	C	3.27552	GL50803_16842	High cysteine membrane protein Group 2	GL50803_16842	10.0847	1506.2	149.355
XLOC_001171	1	TCONS_00001224	XLOC_001171	-	supercontig_573:1451374-1451971	giardia_in_vivo_prox3-9cm	giardia_in_vitro	OK	5187.45	786.017	-2.72239	-4.78256	5e-05	0.000631375	yes	TCONS_00001224	=	13747__C4 group specific protein	XLOC_001171	-	TSS1217	supercontig_573:1451374-1451971	597	-	5187.45	2084.14	8290.76	OK	786.017	381.516	1190.52	OK	6.59967	13747__C4 group specific protein	1	C	3.27552	GL50803_13747	C4 group specific protein	GL50803_13747	6.59967	5187.45	786.017
XLOC_001213	1	TCONS_00001268	XLOC_001213	-	supercontig_574:129577-131140	giardia_in_vivo_prox3-9cm	giardia_in_vitro	OK	460.549	159.398	-1.53072	-2.81956	5e-05	0.000631375	yes	TCONS_00001268	=	15353__Hypothetical protein	XLOC_001213	-	TSS1261	supercontig_574:129577-131140	1563	-	460.549	230.542	690.555	OK	159.398	69.652	249.144	OK	2.8893	15353__Hypothetical protein	1	C	3.27552	GL50803_15353	Hypothetical protein	GL50803_15353	2.8893	460.549	159.398
XLOC_001281	1	TCONS_00001339	XLOC_001281	-	supercontig_577:27622-28519	giardia_in_vivo_prox3-9cm	giardia_in_vitro	OK	1919.08	411.957	-2.21985	-4.10122	5e-05	0.000631375	yes	TCONS_00001339	=	17224__Alpha-SNAP	XLOC_001281	-	TSS1331	supercontig_577:27622-28519	897	-	1919.08	877.466	2960.69	OK	411.957	198.52	625.395	OK	4.65845	17224__Alpha-SNAP	1	C	3.27552	GL50803_17224	Alpha-SNAP	GL50803_17224	4.65845	1919.08	411.957
XLOC_001285	1	TCONS_00001344	XLOC_001285	-	supercontig_577:40676-41564	giardia_in_vivo_prox3-9cm	giardia_in_vitro	OK	4868.7	755.02	-2.68895	-4.74447	5e-05	0.000631375	yes	TCONS_00001344	=	114787__Alpha-7.3 giardin	XLOC_001285	-	TSS1336	supercontig_577:40676-41564	888	-	4868.7	1867.64	7869.77	OK	755.02	387.178	1122.86	OK	6.44844	114787__Alpha-7.3 giardin	1	C	3.27552	GL50803_114787	Alpha-7.3 giardin	GL50803_114787	6.44844	4868.7	755.02
XLOC_001352	1	TCONS_00001414	XLOC_001352	-	supercontig_577:332071-332575	giardia_in_vivo_prox3-9cm	giardia_in_vitro	OK	629.766	210.272	-1.58256	-2.03002	0.00025	0.0026076	yes	TCONS_00001414	=	15004__NADPH oxidoreductase	XLOC_001352	-	TSS1405	supercontig_577:332071-332575	495	-	629.766	255.708	1003.82	OK	210.272	20.4236	400.12	OK	2.99501	15004__NADPH oxidoreductase	1	C	3.27552	GL50803_15004	NADPH oxidoreductase	GL50803_15004	2.99501	629.766	210.272
XLOC_001426	1	TCONS_00001493	XLOC_001426	-	supercontig_577:535348-535753	giardia_in_vivo_prox3-9cm	giardia_in_vitro	OK	2561.89	599.042	-2.09648	-3.44398	5e-05	0.000631375	yes	TCONS_00001493	=	9355__Hypothetical protein	XLOC_001426	-	TSS1483	supercontig_577:535348-535753	405	-	2561.89	1248.65	3875.14	OK	599.042	197.467	1000.62	OK	4.27665	9355__Hypothetical protein	1	C	3.27552	GL50803_9355	Hypothetical protein	GL50803_9355	4.27665	2561.89	599.042
XLOC_001463	1	TCONS_00001531	XLOC_001463	-	supercontig_577:722712-724086	giardia_in_vivo_prox3-9cm	giardia_in_vitro	OK	446.067	129.333	-1.78617	-2.85924	5e-05	0.000631375	yes	TCONS_00001531	=	16817__Transglutaminase/protease	XLOC_001463	-	TSS1521	supercontig_577:722712-724086	1374	-	446.067	185.903	706.232	OK	129.333	46.5373	212.128	OK	3.44898	16817__Transglutaminase/protease	1	C	3.27552	GL50803_16817	Transglutaminase/protease	GL50803_16817	3.44898	446.067	129.333
XLOC_001531	1	TCONS_00001603	XLOC_001531	-	supercontig_577:987934-990115	giardia_in_vivo_prox3-9cm	giardia_in_vitro	OK	1058.09	334.162	-1.66284	-3.18142	5e-05	0.000631375	yes	TCONS_00001603	=	13608__Acetyl-CoA synthetase	XLOC_001531	-	TSS1593	supercontig_577:987934-990115	2181	-	1058.09	485.732	1630.45	OK	334.162	173.069	495.255	OK	3.1664	13608__Acetyl-CoA synthetase	1	C	3.27552	GL50803_13608	Acetyl-CoA synthetase	GL50803_13608	3.1664	1058.09	334.162
XLOC_001706	1	TCONS_00001785	XLOC_001706	-	supercontig_577:1885581-1885947	giardia_in_vivo_prox3-9cm	giardia_in_vitro	OK	1035.91	256.719	-2.01264	-2.35416	5e-05	0.000631375	yes	TCONS_00001785	=	5515__Hypothetical protein	XLOC_001706	-	TSS1774	supercontig_577:1885581-1885947	366	-	1035.91	412.267	1659.56	OK	256.719	0	518.803	OK	4.03519	5515__Hypothetical protein	1	C	3.27552	GL50803_5515	Hypothetical protein	GL50803_5515	4.03519	1035.91	256.719
XLOC_001783	1	TCONS_00001866	XLOC_001783	-	supercontig_577:91872-92646	giardia_in_vivo_prox3-9cm	giardia_in_vitro	OK	789.424	231.315	-1.77094	-2.99578	5e-05	0.000631375	yes	TCONS_00001866	=	15587__Protein 21.1	XLOC_001783	-	TSS1855	supercontig_577:91872-92646	774	-	789.424	394.153	1184.69	OK	231.315	81.2492	381.38	OK	3.41277	15587__Protein 21.1	1	C	3.27552	GL50803_15587	Protein 21.1	GL50803_15587	3.41277	789.424	231.315
XLOC_002030	1	TCONS_00002130	XLOC_002030	-	supercontig_577:878732-879386	giardia_in_vivo_prox3-9cm	giardia_in_vitro	OK	390.426	106.466	-1.87465	-2.25065	0.00025	0.0026076	yes	TCONS_00002130	=	2419__Hypothetical protein	XLOC_002030	-	TSS2118	supercontig_577:878732-879386	654	-	390.426	159.785	621.066	OK	106.466	0.83644	212.096	OK	3.66714	2419__Hypothetical protein	1	C	3.27552	GL50803_2419	Hypothetical protein	GL50803_2419	3.66714	390.426	106.466
XLOC_002075	1	TCONS_00002178	XLOC_002075	-	supercontig_577:1050760-1054237	giardia_in_vivo_prox3-9cm	giardia_in_vitro	OK	1227.6	339.436	-1.85463	-1.62992	0.006	0.0350821	yes	TCONS_00002178	=	32069__Hypothetical protein	XLOC_002075	-	TSS2166	supercontig_577:1050760-1054237	618	-	1227.6	296.364	2158.83	OK	339.436	0	808.887	OK	3.61659	32069__Hypothetical protein	1	C	3.27552	GL50803_32069	Hypothetical protein	GL50803_32069	3.61659	1227.6	339.436
XLOC_002126	1	TCONS_00002229	XLOC_002126	-	supercontig_577:1333521-1339297	giardia_in_vivo_prox3-9cm	giardia_in_vitro	OK	595.067	167.96	-1.82494	-2.86839	5e-05	0.000631375	yes	TCONS_00002229	=	9183__Hypothetical protein	XLOC_002126	-	TSS2217	supercontig_577:1333521-1339297	5715	-	595.067	156.525	1033.61	OK	167.96	86.5724	249.347	OK	3.54291	9183__Hypothetical protein	1	C	3.27552	GL50803_9183	Hypothetical protein	GL50803_9183	3.54291	595.067	167.96
XLOC_002286	1	TCONS_00002395	XLOC_002286	-	supercontig_577:2050887-2052204	giardia_in_vivo_prox3-9cm	giardia_in_vitro	OK	639.458	201.612	-1.66527	-3.09925	5e-05	0.000631375	yes	TCONS_00002395	=	4026__Alpha-19 giardin	XLOC_002286	-	TSS2382	supercontig_577:2050887-2052204	1317	-	639.458	319.587	959.329	OK	201.612	90.3377	312.885	OK	3.17173	4026__Alpha-19 giardin	1	C	3.27552	GL50803_4026	Alpha-19 giardin	GL50803_4026	3.17173	639.458	201.612
XLOC_002421	1	TCONS_00002536	XLOC_002421	-	supercontig_578:782761-789623	giardia_in_vivo_prox3-9cm	giardia_in_vitro	OK	1948.72	454.183	-2.10119	-2.95466	5e-05	0.000631375	yes	TCONS_00002536	=	16125__Glycerol-3-phosphate dehydrogenase	XLOC_002421	-	TSS2523	supercontig_578:782761-789623	3336	-	1948.72	380.929	3516.52	OK	454.183	195.398	712.967	OK	4.29061	16125__Glycerol-3-phosphate dehydrogenase	1	C	3.27552	GL50803_16125	Glycerol-3-phosphate dehydrogenase	GL50803_16125	4.29061	1948.72	454.183
XLOC_002549	1	TCONS_00002666	XLOC_002549	-	supercontig_578:1260744-1261191	giardia_in_vivo_prox3-9cm	giardia_in_vitro	OK	803.475	252.63	-1.66923	-2.15726	0.00015	0.00165874	yes	TCONS_00002666	=	14651__Glucosamine 6-phosphate N-acetyltransferase	XLOC_002549	-	TSS2652	supercontig_578:1260744-1261191	447	-	803.475	322.867	1284.08	OK	252.63	27.6839	477.575	OK	3.18044	14651__Glucosamine 6-phosphate N-acetyltransferase	1	C	3.27552	GL50803_14651	Glucosamine 6-phosphate N-acetyltransferase	GL50803_14651	3.18044	803.475	252.63
XLOC_002687	1	TCONS_00002814	XLOC_002687	-	supercontig_578:148391-150848	giardia_in_vivo_prox3-9cm	giardia_in_vitro	OK	252.694	74.0058	-1.77168	-3.15393	5e-05	0.000631375	yes	TCONS_00002814	=	11684__Leucine-rich repeat protein	XLOC_002687	-	TSS2799	supercontig_578:148391-150848	2457	-	252.694	127.19	378.198	OK	74.0058	29.6178	118.394	OK	3.41452	11684__Leucine-rich repeat protein	1	C	3.27552	GL50803_11684	Leucine-rich repeat protein	GL50803_11684	3.41452	252.694	74.0058
XLOC_002877	1	TCONS_00003009	XLOC_002877	-	supercontig_578:1148586-1149213	giardia_in_vivo_prox3-9cm	giardia_in_vitro	OK	2807.35	672.808	-2.06094	-3.80432	5e-05	0.000631375	yes	TCONS_00003009	=	6917__Hypothetical protein	XLOC_002877	-	TSS2992	supercontig_578:1148586-1149213	627	-	2807.35	1282.9	4331.8	OK	672.808	323.764	1021.85	OK	4.17259	6917__Hypothetical protein	1	C	3.27552	GL50803_6917	Hypothetical protein	GL50803_6917	4.17259	2807.35	672.808
XLOC_002888	1	TCONS_00003020	XLOC_002888	-	supercontig_578:1199811-1203790	giardia_in_vivo_prox3-9cm	giardia_in_vitro	OK	926.23	243.61	-1.9268	-3.16295	5e-05	0.000631375	yes	TCONS_00003020	=	8074__Manganese-dependent inorganic pyrophosphatase	XLOC_002888	-	TSS3003	supercontig_578:1199811-1203790	2076	-	926.23	325.891	1526.57	OK	243.61	111.728	375.492	OK	3.8021	8074__Manganese-dependent inorganic pyrophosphatase	1	C	3.27552	GL50803_8074	Manganese-dependent inorganic pyrophosphatase	GL50803_8074	3.8021	926.23	243.61
XLOC_002972	1	TCONS_00003109	XLOC_002972	-	supercontig_578:1542777-1546707	giardia_in_vivo_prox3-9cm	giardia_in_vitro	OK	182.488	61.5263	-1.56853	-2.96825	5e-05	0.000631375	yes	TCONS_00003109	=	8182__Phospholipid-transporting ATPase IA	XLOC_002972	-	TSS3090	supercontig_578:1542777-1546707	3930	-	182.488	93.2852	271.691	OK	61.5263	27.9555	95.0971	OK	2.96602	8182__Phospholipid-transporting ATPase IA	1	C	3.27552	GL50803_8182	Phospholipid-transporting ATPase IA	GL50803_8182	2.96602	182.488	61.5263
XLOC_002980	1	TCONS_00003117	XLOC_002980	-	supercontig_578:1572390-1573597	giardia_in_vivo_prox3-9cm	giardia_in_vitro	OK	5221.63	1101.22	-2.24539	-3.63581	5e-05	0.000631375	yes	TCONS_00003117	=	13864__Heat shock protein HSP 90-alpha	XLOC_002980	-	TSS3098	supercontig_578:1572390-1573597	975	-	5221.63	1651.29	8791.97	OK	1101.22	533.844	1668.6	OK	4.74168	13864__Heat shock protein HSP 90-alpha	1	C	3.27552	GL50803_13864	Heat shock protein HSP 90-alpha	GL50803_13864	4.74168	5221.63	1101.22
XLOC_002987	1	TCONS_00003125	XLOC_002987	-	supercontig_578:1601254-1602178	giardia_in_vivo_prox3-9cm	giardia_in_vitro	OK	434.168	122.078	-1.83045	-2.67901	5e-05	0.000631375	yes	TCONS_00003125	=	28962__Hypothetical protein	XLOC_002987	-	TSS3106	supercontig_578:1601254-1602178	924	-	434.168	187.683	680.653	OK	122.078	29.5179	214.638	OK	3.55648	28962__Hypothetical protein	1	C	3.27552	GL50803_28962	Hypothetical protein	GL50803_28962	3.55648	434.168	122.078
XLOC_003095	1	TCONS_00003238	XLOC_003095	-	supercontig_579:390800-392732	giardia_in_vivo_prox3-9cm	giardia_in_vitro	OK	548.754	180.786	-1.60187	-3.04383	5e-05	0.000631375	yes	TCONS_00003238	=	16433__Amino acid permease	XLOC_003095	-	TSS3219	supercontig_579:390800-392732	1932	-	548.754	267.476	830.033	OK	180.786	86.9294	274.644	OK	3.03538	16433__Amino acid permease	1	C	3.27552	GL50803_16433	Amino acid permease	GL50803_16433	3.03538	548.754	180.786
XLOC_003492	1	TCONS_00003661	XLOC_003492	-	supercontig_579:840544-841333	giardia_in_vivo_prox3-9cm	giardia_in_vitro	OK	1188.7	287.95	-2.04549	-3.4727	5e-05	0.000631375	yes	TCONS_00003661	=	8903__Copine I	XLOC_003492	-	TSS3640	supercontig_579:840544-841333	765	-	1188.7	573.428	1803.96	OK	287.95	106.095	469.804	OK	4.12815	8903__Copine I	1	C	3.27552	GL50803_8903	Copine I	GL50803_8903	4.12815	1188.7	287.95
XLOC_003577	1	TCONS_00003751	XLOC_003577	-	supercontig_581:120240-142410	giardia_in_vivo_prox3-9cm	giardia_in_vitro	OK	2964.54	527.958	-2.48931	-3.41319	5e-05	0.000631375	yes	TCONS_00003751	=	16034__Kinase	XLOC_003577	-	TSS3730	supercontig_581:120240-142410	1299	-	2964.54	668.641	5260.43	OK	527.958	184.805	871.111	OK	5.61511	16034__Kinase	1	C	3.27552	GL50803_16034	Kinase	GL50803_16034	5.61511	2964.54	527.958
XLOC_003633	1	TCONS_00003809	XLOC_003633	-	supercontig_581:76712-78575	giardia_in_vivo_prox3-9cm	giardia_in_vitro	OK	171.878	57.5044	-1.57964	-2.37132	5e-05	0.000631375	yes	TCONS_00003809	=	95895__ZipA	XLOC_003633	-	TSS3788	supercontig_581:76712-78575	1863	-	171.878	81.8015	261.954	OK	57.5044	13.7803	101.228	OK	2.98895	95895__ZipA	1	C	3.27552	GL50803_95895	ZipA	GL50803_95895	2.98895	171.878	57.5044
XLOC_003662	1	TCONS_00003839	XLOC_003662	-	supercontig_581:250879-251917	giardia_in_vivo_prox3-9cm	giardia_in_vitro	OK	351.65	102.982	-1.77175	-2.60939	5e-05	0.000631375	yes	TCONS_00003839	=	1076__Alpha-13 giardin	XLOC_003662	-	TSS3818	supercontig_581:250879-251917	1038	-	351.65	159.006	544.293	OK	102.982	24.1559	181.808	OK	3.41467	1076__Alpha-13 giardin	1	C	3.27552	GL50803_1076	Alpha-13 giardin	GL50803_1076	3.41467	351.65	102.982
XLOC_003753	1	TCONS_00003934	XLOC_003753	-	supercontig_586:249165-250725	giardia_in_vivo_prox3-9cm	giardia_in_vitro	OK	299.866	97.812	-1.61623	-2.73524	5e-05	0.000631375	yes	TCONS_00003934	=	6427__Major facilitator family transporter	XLOC_003753	-	TSS3913	supercontig_586:249165-250725	1560	-	299.866	149.796	449.936	OK	97.812	34.3809	161.243	OK	3.06574	6427__Major facilitator family transporter	1	C	3.27552	GL50803_6427	Major facilitator family transporter	GL50803_6427	3.06574	299.866	97.812
XLOC_003768	1	TCONS_00003949	XLOC_003768	-	supercontig_586:302897-304793	giardia_in_vivo_prox3-9cm	giardia_in_vitro	OK	337.353	93.497	-1.85127	-3.29361	5e-05	0.000631375	yes	TCONS_00003949	=	15897__Hypothetical protein	XLOC_003768	-	TSS3928	supercontig_586:302897-304793	1896	-	337.353	173.519	501.186	OK	93.497	36.5245	150.469	OK	3.60817	15897__Hypothetical protein	1	C	3.27552	GL50803_15897	Hypothetical protein	GL50803_15897	3.60817	337.353	93.497
XLOC_003781	1	TCONS_00003963	XLOC_003781	-	supercontig_586:351414-352752	giardia_in_vivo_prox3-9cm	giardia_in_vitro	OK	151.23	53.2078	-1.50704	-1.94041	0.001	0.00833821	yes	TCONS_00003963	=	9046__Sugar transport family protein	XLOC_003781	-	TSS3941	supercontig_586:351414-352752	1338	-	151.23	59.921	242.54	OK	53.2078	5.77559	100.64	OK	2.84225	9046__Sugar transport family protein	1	C	3.27552	GL50803_9046	Sugar transport family protein	GL50803_9046	2.84225	151.23	53.2078
XLOC_003913	1	TCONS_00004101	XLOC_003913	-	supercontig_586:417525-418692	giardia_in_vivo_prox3-9cm	giardia_in_vitro	OK	157.372	52.615	-1.58063	-1.86434	0.0015	0.0116542	yes	TCONS_00004101	=	103373__Alpha-7.1 giardin	XLOC_003913	-	TSS4079	supercontig_586:417525-418692	1167	-	157.372	60.0376	254.707	OK	52.615	0.0298037	105.2	OK	2.99101	103373__Alpha-7.1 giardin	1	C	3.27552	GL50803_103373	Alpha-7.1 giardin	GL50803_103373	2.99101	157.372	52.615
XLOC_004057	1	TCONS_00004260	XLOC_004057	-	supercontig_589:407618-408224	giardia_in_vivo_prox3-9cm	giardia_in_vitro	OK	983.994	279.293	-1.81687	-2.85196	5e-05	0.000631375	yes	TCONS_00004260	=	14567__Hypothetical protein	XLOC_004057	-	TSS4235	supercontig_589:407618-408224	606	-	983.994	470.671	1497.32	OK	279.293	80.2658	478.321	OK	3.52316	14567__Hypothetical protein	1	C	3.27552	GL50803_14567	Hypothetical protein	GL50803_14567	3.52316	983.994	279.293
XLOC_004177	1	TCONS_00004385	XLOC_004177	-	supercontig_589:874470-875676	giardia_in_vivo_prox3-9cm	giardia_in_vitro	OK	211.638	67.0048	-1.65927	-2.23098	0.0001	0.00117181	yes	TCONS_00004385	=	14047__Tenascin-X	XLOC_004177	-	TSS4359	supercontig_589:874470-875676	1206	-	211.638	87.1658	336.111	OK	67.0048	10.2623	123.747	OK	3.15855	14047__Tenascin-X	1	C	3.27552	GL50803_14047	Tenascin-X	GL50803_14047	3.15855	211.638	67.0048
XLOC_004188	1	TCONS_00004397	XLOC_004188	-	supercontig_589:898388-901956	giardia_in_vivo_prox3-9cm	giardia_in_vitro	OK	846.843	223.375	-1.92263	-3.29038	5e-05	0.000631375	yes	TCONS_00004397	=	11299__Amino acid transporter	XLOC_004188	-	TSS4371	supercontig_589:898388-901956	1770	-	846.843	367.205	1326.48	OK	223.375	94.0162	352.734	OK	3.79113	11299__Amino acid transporter	1	C	3.27552	GL50803_11299	Amino acid transporter	GL50803_11299	3.79113	846.843	223.375
XLOC_004368	1	TCONS_00004582	XLOC_004368	-	supercontig_589:175224-176025	giardia_in_vivo_prox3-9cm	giardia_in_vitro	OK	898.421	207.327	-2.11549	-3.53139	5e-05	0.000631375	yes	TCONS_00004582	=	24512__Neurogenic locus notch-like protein	XLOC_004368	-	TSS4555	supercontig_589:175224-176025	801	-	898.421	462.637	1334.21	OK	207.327	67.5714	347.082	OK	4.33335	24512__Neurogenic locus notch-like protein	1	C	3.27552	GL50803_24512	Neurogenic locus notch-like protein	GL50803_24512	4.33335	898.421	207.327
XLOC_004385	1	TCONS_00004600	XLOC_004385	-	supercontig_589:231451-234169	giardia_in_vivo_prox3-9cm	giardia_in_vitro	OK	1255.75	413.644	-1.60208	-2.85909	5e-05	0.000631375	yes	TCONS_00004600	=	16667__Acyl-CoA synthetase	XLOC_004385	-	TSS4573	supercontig_589:231451-234169	2718	-	1255.75	510.302	2001.19	OK	413.644	206.395	620.893	OK	3.03582	16667__Acyl-CoA synthetase	1	C	3.27552	GL50803_16667	Acyl-CoA synthetase	GL50803_16667	3.03582	1255.75	413.644
XLOC_004613	1	TCONS_00004838	XLOC_004613	-	supercontig_589:1066684-1067326	giardia_in_vivo_prox3-9cm	giardia_in_vitro	OK	717.306	185.561	-1.95069	-2.84656	5e-05	0.000631375	yes	TCONS_00004838	=	9916__Hypothetical protein	XLOC_004613	-	TSS4810	supercontig_589:1066684-1067326	642	-	717.306	330.482	1104.13	OK	185.561	40.4332	330.689	OK	3.86561	9916__Hypothetical protein	1	C	3.27552	GL50803_9916	Hypothetical protein	GL50803_9916	3.86561	717.306	185.561
XLOC_004626	1	TCONS_00004851	XLOC_004626	-	supercontig_589:1113358-1113754	giardia_in_vivo_prox3-9cm	giardia_in_vitro	OK	10666.9	1984.21	-2.4265	-4.19601	5e-05	0.000631375	yes	TCONS_00004851	=	5810__Hypothetical protein	XLOC_004626	-	TSS4823	supercontig_589:1113358-1113754	396	-	10666.9	3976.77	17357	OK	1984.21	993.451	2974.97	OK	5.37589	5810__Hypothetical protein	1	C	3.27552	GL50803_5810	Hypothetical protein	GL50803_5810	5.37589	10666.9	1984.21
XLOC_004666	1	TCONS_00004891	XLOC_004666	-	supercontig_589:1237218-1238475	giardia_in_vivo_prox3-9cm	giardia_in_vitro	OK	633.497	198.13	-1.67689	-3.10428	5e-05	0.000631375	yes	TCONS_00004891	=	13204__Zinc transporter domain	XLOC_004666	-	TSS4863	supercontig_589:1237218-1238475	1257	-	633.497	322.98	944.014	OK	198.13	85.9582	310.301	OK	3.19738	13204__Zinc transporter domain	1	C	3.27552	GL50803_13204	Zinc transporter domain	GL50803_13204	3.19738	633.497	198.13
XLOC_004767	1	TCONS_00004996	XLOC_004767	-	supercontig_592:11519-14884	giardia_in_vivo_prox3-9cm	giardia_in_vitro	OK	608.338	173.017	-1.81396	-2.11855	0.00025	0.0026076	yes	TCONS_00004996	=	13329__Hypothetical protein	XLOC_004767	-	TSS4968	supercontig_592:11519-14884	639	-	608.338	187.329	1029.35	OK	173.017	6.16768	339.865	OK	3.51606	13329__Hypothetical protein	1	C	3.27552	GL50803_13329	Hypothetical protein	GL50803_13329	3.51606	608.338	173.017
XLOC_004990	1	TCONS_00005225	XLOC_004990	-	supercontig_592:820097-821366	giardia_in_vivo_prox3-9cm	giardia_in_vitro	OK	317.78	109.136	-1.54191	-2.47262	5e-05	0.000631375	yes	TCONS_00005225	=	113793__Hypothetical protein	XLOC_004990	-	TSS5196	supercontig_592:820097-821366	1269	-	317.78	148.3	487.259	OK	109.136	34.8839	183.387	OK	2.91178	113793__Hypothetical protein	1	C	3.27552	GL50803_113793	Hypothetical protein	GL50803_113793	2.91178	317.78	109.136
XLOC_005001	1	TCONS_00005237	XLOC_005001	-	supercontig_592:854546-856730	giardia_in_vivo_prox3-9cm	giardia_in_vitro	OK	229.725	70.4069	-1.70612	-2.88818	5e-05	0.000631375	yes	TCONS_00005237	=	7710__Protein 21.1	XLOC_005001	-	TSS5208	supercontig_592:854546-856730	2184	-	229.725	111.443	348.006	OK	70.4069	25.5714	115.242	OK	3.26282	7710__Protein 21.1	1	C	3.27552	GL50803_7710	Protein 21.1	GL50803_7710	3.26282	229.725	70.4069
XLOC_005181	1	TCONS_00005424	XLOC_005181	-	supercontig_592:322184-323786	giardia_in_vivo_prox3-9cm	giardia_in_vitro	OK	522.81	136.334	-1.93914	-3.52819	5e-05	0.000631375	yes	TCONS_00005424	=	6372__High cysteine protein	XLOC_005181	-	TSS5394	supercontig_592:322184-323786	1602	-	522.81	261.531	784.089	OK	136.334	57.9248	214.744	OK	3.83477	6372__High cysteine protein	1	C	3.27552	GL50803_6372	High cysteine protein	GL50803_6372	3.83477	522.81	136.334
XLOC_005237	1	TCONS_00005485	XLOC_005237	-	supercontig_592:552654-553365	giardia_in_vivo_prox3-9cm	giardia_in_vitro	OK	6016.92	1198.07	-2.32832	-3.89926	5e-05	0.000631375	yes	TCONS_00005485	=	15427__Giardia trophozoite antigen GTA-2	XLOC_005237	-	TSS5455	supercontig_592:552654-553365	711	-	6016.92	2548.53	9485.3	OK	1198.07	486.31	1909.82	OK	5.02218	15427__Giardia trophozoite antigen GTA-2	1	C	3.27552	GL50803_15427	Giardia trophozoite antigen GTA-2	GL50803_15427	5.02218	6016.92	1198.07
XLOC_005239	1	TCONS_00005487	XLOC_005239	-	supercontig_592:555518-557057	giardia_in_vivo_prox3-9cm	giardia_in_vitro	OK	1979.12	547.613	-1.85363	-3.14978	5e-05	0.000631375	yes	TCONS_00005487	=	11540__Hexose transporter	XLOC_005239	-	TSS5457	supercontig_592:555518-557057	1539	-	1979.12	689.653	3268.58	OK	547.613	278.739	816.487	OK	3.61409	11540__Hexose transporter	1	C	3.27552	GL50803_11540	Hexose transporter	GL50803_11540	3.61409	1979.12	547.613
XLOC_005388	1	TCONS_00005639	XLOC_005388	-	supercontig_592:1174000-1174636	giardia_in_vivo_prox3-9cm	giardia_in_vitro	OK	1459.89	345.288	-2.07998	-3.58424	5e-05	0.000631375	yes	TCONS_00005639	=	23888__FixW protein	XLOC_005388	-	TSS5608	supercontig_592:1174000-1174636	636	-	1459.89	713.529	2206.24	OK	345.288	130.812	559.764	OK	4.22804	23888__FixW protein	1	C	3.27552	GL50803_23888	FixW protein	GL50803_23888	4.22804	1459.89	345.288
XLOC_005570	1	TCONS_00005839	XLOC_005570	-	supercontig_608:12114-13831	giardia_in_vivo_prox3-9cm	giardia_in_vitro	OK	312.786	84.8598	-1.88202	-2.15095	5e-05	0.000631375	yes	TCONS_00005839	=	5610__Hypothetical protein	XLOC_005570	-	TSS5808	supercontig_608:12114-13831	813	-	312.786	97.0789	528.492	OK	84.8598	0.182504	169.537	OK	3.68591	5610__Hypothetical protein	1	C	3.27552	GL50803_5610	Hypothetical protein	GL50803_5610	3.68591	312.786	84.8598
XLOC_005638	1	TCONS_00005913	XLOC_005638	-	supercontig_611:129335-130232	giardia_in_vivo_prox3-9cm	giardia_in_vitro	OK	2998.53	842.874	-1.83086	-3.4699	5e-05	0.000631375	yes	TCONS_00005913	=	16779__Cathepsin B precursor	XLOC_005638	-	TSS5881	supercontig_611:129335-130232	897	-	2998.53	1346.77	4650.28	OK	842.874	437.24	1248.51	OK	3.55751	16779__Cathepsin B precursor	1	C	3.27552	GL50803_16779	Cathepsin B precursor	GL50803_16779	3.55751	2998.53	842.874
XLOC_005969	1	TCONS_00006267	XLOC_005969	-	supercontig_624:406515-408771	giardia_in_vivo_prox3-9cm	giardia_in_vitro	OK	1632.52	330.47	-2.30451	-4.02812	5e-05	0.000631375	yes	TCONS_00006267	=	12063__Variant-specific surface protein	XLOC_005969	-	TSS6234	supercontig_624:406515-408771	1245	-	1632.52	682.207	2582.83	OK	330.47	152.457	508.483	OK	4.93999	12063__Variant-specific surface protein	1	C	3.27552	GL50803_12063	Variant-specific surface protein	GL50803_12063	4.93999	1632.52	330.47
XLOC_006032	1	TCONS_00006334	XLOC_006032	-	supercontig_627:23245-23962	giardia_in_vivo_prox3-9cm	giardia_in_vitro	OK	1311.5	298.311	-2.13633	-3.61569	5e-05	0.000631375	yes	TCONS_00006334	=	6679__Hypothetical protein	XLOC_006032	-	TSS6301	supercontig_627:23245-23962	717	-	1311.5	637.702	1985.3	OK	298.311	108.009	488.614	OK	4.39642	6679__Hypothetical protein	1	C	3.27552	GL50803_6679	Hypothetical protein	GL50803_6679	4.39642	1311.5	298.311
XLOC_000011	3	TCONS_00000012	XLOC_000011	-	supercontig_571:47366-53715	giardia_in_vivo_prox3-9cm	giardia_in_vitro	OK	15.2056	36.2369	1.25285	1.66277	0.00205	0.0149293	yes	TCONS_00000012	=	10034__Hypothetical protein	XLOC_000011	-	TSS12	supercontig_571:47366-53715	6201	-	15.2056	1.79705	28.6142	OK	36.2369	15.9489	56.5249	OK	0.419616	10034__Hypothetical protein	3	D	2.21835	GL50803_10034	Hypothetical protein	#N/A	0.419616	15.2056	36.2369
XLOC_000039	3	TCONS_00000041	XLOC_000039	-	supercontig_571:159830-163061	giardia_in_vivo_prox3-9cm	giardia_in_vitro	OK	557.456	262.505	-1.08651	-2.01464	0.0001	0.00117181	yes	TCONS_00000041	=	17053__Protein 21.1	XLOC_000039	-	TSS41	supercontig_571:159830-163061	3135	-	557.456	247.846	867.066	OK	262.505	131.122	393.888	OK	2.1236	17053__Protein 21.1	3	D	2.21835	GL50803_17053	Protein 21.1	#N/A	2.1236	557.456	262.505
XLOC_000040	3	TCONS_00000042	XLOC_000040	-	supercontig_571:164474-166139	giardia_in_vivo_prox3-9cm	giardia_in_vitro	OK	1115.32	692.871	-0.686804	-1.32404	0.0072	0.0404379	yes	TCONS_00000042	=	17055__Spindle pole protein	XLOC_000040	-	TSS42	supercontig_571:164474-166139	1665	-	1115.32	523.172	1707.48	OK	692.871	356.833	1028.91	OK	1.60971	17055__Spindle pole protein	3	D	2.21835	GL50803_17055	Spindle pole protein	#N/A	1.60971	1115.32	692.871
XLOC_000059	3	TCONS_00000063	XLOC_000059	-	supercontig_571:225569-227009	giardia_in_vivo_prox3-9cm	giardia_in_vitro	OK	492.696	219.555	-1.16611	-2.2337	5e-05	0.000631375	yes	TCONS_00000063	=	16363__Alanine aminotransferase	XLOC_000059	-	TSS63	supercontig_571:225569-227009	1440	-	492.696	247.056	738.335	OK	219.555	104.376	334.735	OK	2.24407	16363__Alanine aminotransferase	3	D	2.21835	GL50803_16363	Alanine aminotransferase	#N/A	2.24407	492.696	219.555
XLOC_000082	3	TCONS_00000086	XLOC_000082	-	supercontig_571:286275-287271	giardia_in_vivo_prox3-9cm	giardia_in_vitro	OK	256.613	113.657	-1.17491	-1.69379	0.00175	0.0132354	yes	TCONS_00000086	=	2452__Ornithine cyclodeaminase	XLOC_000082	-	TSS86	supercontig_571:286275-287271	996	-	256.613	102.486	410.74	OK	113.657	28.3044	199.01	OK	2.25778	2452__Ornithine cyclodeaminase	3	D	2.21835	GL50803_2452	Ornithine cyclodeaminase	#N/A	2.25778	256.613	113.657
XLOC_000137	3	TCONS_00000143	XLOC_000137	-	supercontig_571:195472-196510	giardia_in_vivo_prox3-9cm	giardia_in_vitro	OK	307.652	169.105	-0.863378	-1.35692	0.0066	0.037738	yes	TCONS_00000143	=	88581__Synaptic glycoprotein SC2	XLOC_000137	-	TSS142	supercontig_571:195472-196510	1038	-	307.652	118.977	496.326	OK	169.105	61.8949	276.315	OK	1.8193	88581__Synaptic glycoprotein SC2	3	D	2.21835	GL50803_88581	Synaptic glycoprotein SC2	#N/A	1.8193	307.652	169.105
XLOC_000190	3	TCONS_00000198	XLOC_000190	-	supercontig_572:62630-63668	giardia_in_vivo_prox3-9cm	giardia_in_vitro	OK	326.369	169.689	-0.943611	-1.47626	0.00365	0.0235945	yes	TCONS_00000198	=	8235__Protein 21.1	XLOC_000190	-	TSS197	supercontig_572:62630-63668	918	-	326.369	139.326	513.411	OK	169.689	55.0089	284.369	OK	1.92334	8235__Protein 21.1	3	D	2.21835	GL50803_8235	Protein 21.1	#N/A	1.92334	326.369	169.689
XLOC_000202	3	TCONS_00000210	XLOC_000202	-	supercontig_572:96067-96349	giardia_in_vivo_prox3-9cm	giardia_in_vitro	OK	1438.06	483.009	-1.574	-1.76848	0.001	0.00833821	yes	TCONS_00000210	=	6583__Hypothetical protein	XLOC_000202	-	TSS209	supercontig_572:96067-96349	282	-	1438.06	460.531	2415.58	OK	483.009	0	980.368	OK	2.97729	6583__Hypothetical protein	3	D	2.21835	GL50803_6583	Hypothetical protein	#N/A	2.97729	1438.06	483.009
XLOC_000206	3	TCONS_00000214	XLOC_000206	-	supercontig_572:105579-107430	giardia_in_vivo_prox3-9cm	giardia_in_vitro	OK	476.52	235.585	-1.01629	-1.90588	0.00015	0.00165874	yes	TCONS_00000214	=	87628__VSP	XLOC_000206	-	TSS213	supercontig_572:105579-107430	1851	-	476.52	216.757	736.284	OK	235.585	117.96	353.21	OK	2.02271	87628__VSP	3	D	2.21835	GL50803_87628	VSP	#N/A	2.02271	476.52	235.585
XLOC_000237	3	TCONS_00000245	XLOC_000237	-	supercontig_572:222135-223044	giardia_in_vivo_prox3-9cm	giardia_in_vitro	OK	703.454	313.49	-1.16604	-2.17077	5e-05	0.000631375	yes	TCONS_00000245	=	16640__Hypothetical protein	XLOC_000237	-	TSS244	supercontig_572:222135-223044	909	-	703.454	351.135	1055.77	OK	313.49	140.738	486.241	OK	2.24394	16640__Hypothetical protein	3	D	2.21835	GL50803_16640	Hypothetical protein	#N/A	2.24394	703.454	313.49
XLOC_000258	3	TCONS_00000268	XLOC_000258	-	supercontig_572:314741-315344	giardia_in_vivo_prox3-9cm	giardia_in_vitro	OK	987.373	485.555	-1.02396	-1.80951	0.00085	0.00726839	yes	TCONS_00000268	=	29327__Hypothetical protein	XLOC_000258	-	TSS267	supercontig_572:314741-315344	603	-	987.373	459.082	1515.66	OK	485.555	206.997	764.112	OK	2.03349	29327__Hypothetical protein	3	D	2.21835	GL50803_29327	Hypothetical protein	#N/A	2.03349	987.373	485.555
XLOC_000267	3	TCONS_00000277	XLOC_000267	-	supercontig_572:331034-333648	giardia_in_vivo_prox3-9cm	giardia_in_vitro	OK	498.974	275.519	-0.856815	-1.47215	0.00345	0.0226357	yes	TCONS_00000277	=	16729__Spindle pole protein	XLOC_000267	-	TSS276	supercontig_572:331034-333648	1062	-	498.974	229.093	768.856	OK	275.519	110.562	440.476	OK	1.81103	16729__Spindle pole protein	3	D	2.21835	GL50803_16729	Spindle pole protein	#N/A	1.81103	498.974	275.519
XLOC_000271	3	TCONS_00000282	XLOC_000271	-	supercontig_572:356705-358556	giardia_in_vivo_prox3-9cm	giardia_in_vitro	OK	126.155	60.7384	-1.05452	-1.52841	0.0021	0.0152156	yes	TCONS_00000282	=	6000__Amino acid transporter family	XLOC_000271	-	TSS281	supercontig_572:356705-358556	1851	-	126.155	46.7832	205.528	OK	60.7384	16.982	104.495	OK	2.07702	6000__Amino acid transporter family	3	D	2.21835	GL50803_6000	Amino acid transporter family	#N/A	2.07702	126.155	60.7384
XLOC_000274	3	TCONS_00000286	XLOC_000274	-	supercontig_572:366375-368040	giardia_in_vivo_prox3-9cm	giardia_in_vitro	OK	188.424	97.8917	-0.944728	-1.58767	0.00225	0.0160573	yes	TCONS_00000286	=	14451__ATP-dependent RNA helicase	XLOC_000274	-	TSS285	supercontig_572:366375-368040	1665	-	188.424	88.2029	288.646	OK	97.8917	36.1691	159.614	OK	1.92482	14451__ATP-dependent RNA helicase	3	D	2.21835	GL50803_14451	ATP-dependent RNA helicase	#N/A	1.92482	188.424	97.8917
XLOC_000296	3	TCONS_00000309	XLOC_000296	-	supercontig_572:31746-33243	giardia_in_vivo_prox3-9cm	giardia_in_vitro	OK	329.697	155.471	-1.08449	-1.90839	5e-05	0.000631375	yes	TCONS_00000309	=	8049__Hypothetical protein	XLOC_000296	-	TSS308	supercontig_572:31746-33243	1497	-	329.697	149.569	509.825	OK	155.471	67.2313	243.712	OK	2.12063	8049__Hypothetical protein	3	D	2.21835	GL50803_8049	Hypothetical protein	#N/A	2.12063	329.697	155.471
XLOC_000327	3	TCONS_00000340	XLOC_000327	-	supercontig_572:144245-146078	giardia_in_vivo_prox3-9cm	giardia_in_vitro	OK	228.342	118.079	-0.951444	-1.72905	0.0006	0.00540665	yes	TCONS_00000340	=	17506__Hypothetical protein	XLOC_000327	-	TSS339	supercontig_572:144245-146078	1833	-	228.342	113.529	343.155	OK	118.079	50.3401	185.818	OK	1.93381	17506__Hypothetical protein	3	D	2.21835	GL50803_17506	Hypothetical protein	#N/A	1.93381	228.342	118.079
XLOC_000337	3	TCONS_00000350	XLOC_000337	-	supercontig_572:179117-180449	giardia_in_vivo_prox3-9cm	giardia_in_vitro	OK	263.002	154.35	-0.768872	-1.33524	0.00635	0.0366396	yes	TCONS_00000350	=	32399__Hypothetical protein	XLOC_000337	-	TSS349	supercontig_572:179117-180449	1332	-	263.002	122.003	404.001	OK	154.35	63.0587	245.641	OK	1.70393	32399__Hypothetical protein	3	D	2.21835	GL50803_32399	Hypothetical protein	#N/A	1.70393	263.002	154.35
XLOC_000371	3	TCONS_00000384	XLOC_000371	-	supercontig_572:281344-281923	giardia_in_vivo_prox3-9cm	giardia_in_vitro	OK	2238.09	1275.48	-0.811225	-1.47379	0.0031	0.0206485	yes	TCONS_00000384	=	7244__Hypothetical protein	XLOC_000371	-	TSS383	supercontig_572:281344-281923	579	-	2238.09	1076.03	3400.16	OK	1275.48	562.264	1988.7	OK	1.7547	7244__Hypothetical protein	3	D	2.21835	GL50803_7244	Hypothetical protein	#N/A	1.7547	2238.09	1275.48
XLOC_000376	3	TCONS_00000390	XLOC_000376	-	supercontig_572:287762-290888	giardia_in_vivo_prox3-9cm	giardia_in_vitro	OK	69.76	37.0535	-0.912791	-1.35213	0.0078	0.0430019	yes	TCONS_00000390	=	16835__CDC5-like protein	XLOC_000376	-	TSS389	supercontig_572:287762-290888	3051	-	69.76	27.4702	112.05	OK	37.0535	10.6355	63.4714	OK	1.88268	16835__CDC5-like protein	3	D	2.21835	GL50803_16835	CDC5-like protein	#N/A	1.88268	69.76	37.0535
XLOC_000394	3	TCONS_00000408	XLOC_000394	-	supercontig_572:368042-370888	giardia_in_vivo_prox3-9cm	giardia_in_vitro	OK	131.907	69.2415	-0.929808	-1.3184	0.0086	0.0465119	yes	TCONS_00000408	=	14450__Hypothetical protein	XLOC_000394	-	TSS407	supercontig_572:368042-370888	2037	-	131.907	44.0095	219.804	OK	69.2415	19.7039	118.779	OK	1.90503	14450__Hypothetical protein	3	D	2.21835	GL50803_14450	Hypothetical protein	#N/A	1.90503	131.907	69.2415
XLOC_000397	3	TCONS_00000411	XLOC_000397	-	supercontig_572:375402-376755	giardia_in_vivo_prox3-9cm	giardia_in_vitro	OK	202.075	93.9776	-1.1045	-1.7075	0.00175	0.0132354	yes	TCONS_00000411	=	16722__Xaa-Pro dipeptidase	XLOC_000397	-	TSS410	supercontig_572:375402-376755	1353	-	202.075	90.2405	313.909	OK	93.9776	27.6694	160.286	OK	2.15025	16722__Xaa-Pro dipeptidase	3	D	2.21835	GL50803_16722	Xaa-Pro dipeptidase	#N/A	2.15025	202.075	93.9776
XLOC_000418	3	TCONS_00000432	XLOC_000418	-	supercontig_572:423151-426352	giardia_in_vivo_prox3-9cm	giardia_in_vitro	OK	80.0131	45.3109	-0.820377	-1.35118	0.0074	0.0411553	yes	TCONS_00000432	=	15548__Kinase	XLOC_000418	-	TSS431	supercontig_572:423151-426352	3201	-	80.0131	36.5093	123.517	OK	45.3109	16.1978	74.4241	OK	1.76587	15548__Kinase	3	D	2.21835	GL50803_15548	Kinase	#N/A	1.76587	80.0131	45.3109
XLOC_000445	3	TCONS_00000460	XLOC_000445	-	supercontig_573:90827-91580	giardia_in_vivo_prox3-9cm	giardia_in_vitro	OK	657.284	302.746	-1.11841	-1.86418	0.00015	0.00165874	yes	TCONS_00000460	=	93721__Cyclin fold protein 1	XLOC_000445	-	TSS459	supercontig_573:90827-91580	753	-	657.284	278.679	1035.89	OK	302.746	121.114	484.377	OK	2.17107	93721__Cyclin fold protein 1	3	D	2.21835	GL50803_93721	Cyclin fold protein 1	#N/A	2.17107	657.284	302.746
XLOC_000462	3	TCONS_00000478	XLOC_000462	-	supercontig_573:149552-151034	giardia_in_vivo_prox3-9cm	giardia_in_vitro	OK	128.27	60.8312	-1.0763	-1.46595	0.0064	0.0368534	yes	TCONS_00000478	=	14785__Socius	XLOC_000462	-	TSS476	supercontig_573:149552-151034	1482	-	128.27	50.6243	205.915	OK	60.8312	11.0567	110.606	OK	2.10862	14785__Socius	3	D	2.21835	GL50803_14785	Socius	#N/A	2.10862	128.27	60.8312
XLOC_000469	3	TCONS_00000485	XLOC_000469	-	supercontig_573:182067-184851	giardia_in_vivo_prox3-9cm	giardia_in_vitro	OK	148.958	88.3086	-0.754276	-1.39096	0.00465	0.0287221	yes	TCONS_00000485	=	16214__MCM3	XLOC_000469	-	TSS483	supercontig_573:182067-184851	2784	-	148.958	72.1118	225.804	OK	88.3086	40.0222	136.595	OK	1.68679	16214__MCM3	3	D	2.21835	GL50803_16214	MCM3	#N/A	1.68679	148.958	88.3086
XLOC_000490	3	TCONS_00000507	XLOC_000490	-	supercontig_573:270388-271108	giardia_in_vivo_prox3-9cm	giardia_in_vitro	OK	456.291	250.214	-0.866795	-1.35995	0.009	0.0482173	yes	TCONS_00000507	=	4692__Hypothetical protein	XLOC_000490	-	TSS505	supercontig_573:270388-271108	720	-	456.291	194.196	718.387	OK	250.214	82.2184	418.209	OK	1.8236	4692__Hypothetical protein	3	D	2.21835	GL50803_4692	Hypothetical protein	#N/A	1.8236	456.291	250.214
XLOC_000514	3	TCONS_00000532	XLOC_000514	-	supercontig_573:406507-408787	giardia_in_vivo_prox3-9cm	giardia_in_vitro	OK	100.626	56.4466	-0.834047	-1.29733	0.00735	0.0409973	yes	TCONS_00000532	=	31295__DinF protein	XLOC_000514	-	TSS530	supercontig_573:406507-408787	2280	-	100.626	42.4379	158.815	OK	56.4466	18.166	94.7272	OK	1.78268	31295__DinF protein	3	D	2.21835	GL50803_31295	DinF protein	#N/A	1.78268	100.626	56.4466
XLOC_000521	3	TCONS_00000540	XLOC_000521	-	supercontig_573:420872-422282	giardia_in_vivo_prox3-9cm	giardia_in_vitro	OK	548.856	306.307	-0.841447	-1.67676	0.00105	0.00871684	yes	TCONS_00000540	=	15871__Serine peptidase	XLOC_000521	-	TSS537	supercontig_573:420872-422282	1410	-	548.856	284.006	813.706	OK	306.307	152.811	459.804	OK	1.79185	15871__Serine peptidase	3	D	2.21835	GL50803_15871	Serine peptidase	#N/A	1.79185	548.856	306.307
XLOC_000549	3	TCONS_00000569	XLOC_000549	-	supercontig_573:511047-512259	giardia_in_vivo_prox3-9cm	giardia_in_vitro	OK	417.884	196.614	-1.08774	-1.83016	0.00045	0.00425706	yes	TCONS_00000569	=	137729__VSP	XLOC_000549	-	TSS566	supercontig_573:511047-512259	1212	-	417.884	168.753	667.015	OK	196.614	84.7963	308.431	OK	2.1254	137729__VSP	3	D	2.21835	GL50803_137729	VSP	#N/A	2.1254	417.884	196.614
XLOC_000566	3	TCONS_00000586	XLOC_000566	-	supercontig_573:565164-566178	giardia_in_vivo_prox3-9cm	giardia_in_vitro	OK	567.168	331.863	-0.773187	-1.42159	0.0044	0.0275363	yes	TCONS_00000586	=	15097__Alpha-14 giardin	XLOC_000566	-	TSS583	supercontig_573:565164-566178	1014	-	567.168	271.14	863.195	OK	331.863	151.286	512.441	OK	1.70904	15097__Alpha-14 giardin	3	D	2.21835	GL50803_15097	Alpha-14 giardin	#N/A	1.70904	567.168	331.863
XLOC_000586	3	TCONS_00000606	XLOC_000586	-	supercontig_573:632182-645868	giardia_in_vivo_prox3-9cm	giardia_in_vitro	OK	50.4199	27.0252	-0.899689	-1.768	0.00045	0.00425706	yes	TCONS_00000606	=	16966__Hypothetical protein	XLOC_000586	-	TSS603	supercontig_573:632182-645868	13686	-	50.4199	25.5689	75.2709	OK	27.0252	13.3855	40.6649	OK	1.86566	16966__Hypothetical protein	3	D	2.21835	GL50803_16966	Hypothetical protein	#N/A	1.86566	50.4199	27.0252
XLOC_000632	3	TCONS_00000656	XLOC_000632	-	supercontig_573:805089-811827	giardia_in_vivo_prox3-9cm	giardia_in_vitro	OK	79.5492	43.5915	-0.867801	-1.64323	0.00105	0.00871684	yes	TCONS_00000656	=	17392__Kinase	XLOC_000632	-	TSS652	supercontig_573:805089-811827	6738	-	79.5492	38.4467	120.652	OK	43.5915	20.9819	66.201	OK	1.82488	17392__Kinase	3	D	2.21835	GL50803_17392	Kinase	#N/A	1.82488	79.5492	43.5915
XLOC_000640	3	TCONS_00000668	XLOC_000640	-	supercontig_573:860543-864209	giardia_in_vivo_prox3-9cm	giardia_in_vitro	OK	680.645	349.758	-0.960547	-1.78136	0.0005	0.00463008	yes	TCONS_00000668	=	11712__Hypothetical protein	XLOC_000640	-	TSS664	supercontig_573:860543-864209	3666	-	680.645	298.697	1062.59	OK	349.758	177.03	522.485	OK	1.94605	11712__Hypothetical protein	3	D	2.21835	GL50803_11712	Hypothetical protein	#N/A	1.94605	680.645	349.758
XLOC_000717	3	TCONS_00000747	XLOC_000717	-	supercontig_573:1134570-1137066	giardia_in_vivo_prox3-9cm	giardia_in_vitro	OK	162.004	87.1649	-0.894207	-1.61813	0.0011	0.00906585	yes	TCONS_00000747	=	14997__Hypothetical protein	XLOC_000717	-	TSS743	supercontig_573:1134570-1137066	2496	-	162.004	78.4676	245.54	OK	87.1649	37.7794	136.55	OK	1.85859	14997__Hypothetical protein	3	D	2.21835	GL50803_14997	Hypothetical protein	#N/A	1.85859	162.004	87.1649
XLOC_000734	3	TCONS_00000765	XLOC_000734	-	supercontig_573:1195265-1197610	giardia_in_vivo_prox3-9cm	giardia_in_vitro	OK	426.348	193.177	-1.14211	-1.84182	0.00055	0.00506018	yes	TCONS_00000765	=	15289__Hypothetical protein	XLOC_000734	-	TSS761	supercontig_573:1195265-1197610	1302	-	426.348	169.715	682.98	OK	193.177	74.62	311.734	OK	2.20703	15289__Hypothetical protein	3	D	2.21835	GL50803_15289	Hypothetical protein	#N/A	2.20703	426.348	193.177
XLOC_000763	3	TCONS_00000797	XLOC_000763	-	supercontig_573:1309405-1311568	giardia_in_vivo_prox3-9cm	giardia_in_vitro	OK	528.075	264.213	-0.999043	-1.95288	0.0002	0.00214501	yes	TCONS_00000797	=	16454__Protein kinase	XLOC_000763	-	TSS791	supercontig_573:1309405-1311568	2163	-	528.075	254.112	802.039	OK	264.213	136.457	391.968	OK	1.99867	16454__Protein kinase	3	D	2.21835	GL50803_16454	Protein kinase	#N/A	1.99867	528.075	264.213
XLOC_000784	3	TCONS_00000818	XLOC_000784	-	supercontig_573:1387384-1394878	giardia_in_vivo_prox3-9cm	giardia_in_vitro	OK	134.692	83.865	-0.683522	-1.38279	0.00525	0.0316389	yes	TCONS_00000818	=	93550__Hypothetical protein	XLOC_000784	-	TSS812	supercontig_573:1387384-1394878	7494	-	134.692	68.9672	200.417	OK	83.865	43.5168	124.213	OK	1.60606	93550__Hypothetical protein	3	D	2.21835	GL50803_93550	Hypothetical protein	#N/A	1.60606	134.692	83.865
XLOC_000789	3	TCONS_00000823	XLOC_000789	-	supercontig_573:1414459-1416577	giardia_in_vivo_prox3-9cm	giardia_in_vitro	OK	206.32	117.943	-0.806795	-1.49395	0.00295	0.0197883	yes	TCONS_00000823	=	112811__Hypothetical protein	XLOC_000789	-	TSS817	supercontig_573:1414459-1416577	2118	-	206.32	102.796	309.843	OK	117.943	52.4108	183.475	OK	1.74932	112811__Hypothetical protein	3	D	2.21835	GL50803_112811	Hypothetical protein	#N/A	1.74932	206.32	117.943
XLOC_000798	3	TCONS_00000832	XLOC_000798	-	supercontig_573:1437438-1442205	giardia_in_vivo_prox3-9cm	giardia_in_vitro	OK	499.327	195.156	-1.35536	-1.61876	0.0019	0.0141076	yes	TCONS_00000832	=	16844__Hypothetical protein	XLOC_000798	-	TSS826	supercontig_573:1437438-1442205	975	-	499.327	79.9455	918.709	OK	195.156	38.8054	351.506	OK	2.5586	16844__Hypothetical protein	3	D	2.21835	GL50803_16844	Hypothetical protein	#N/A	2.5586	499.327	195.156
XLOC_000839	3	TCONS_00000875	XLOC_000839	-	supercontig_573:134033-134957	giardia_in_vivo_prox3-9cm	giardia_in_vitro	OK	322.099	168.614	-0.933779	-1.44494	0.00365	0.0235945	yes	TCONS_00000875	=	9503__Hypothetical protein	XLOC_000839	-	TSS869	supercontig_573:134033-134957	924	-	322.099	130.088	514.109	OK	168.614	55.8519	281.376	OK	1.91027	9503__Hypothetical protein	3	D	2.21835	GL50803_9503	Hypothetical protein	#N/A	1.91027	322.099	168.614
XLOC_000843	3	TCONS_00000879	XLOC_000843	-	supercontig_573:140951-145083	giardia_in_vivo_prox3-9cm	giardia_in_vitro	OK	233.508	123.051	-0.924209	-1.5669	0.00215	0.0155187	yes	TCONS_00000879	=	4498__Cleavage and polyadenylation specificity factor	XLOC_000843	-	TSS873	supercontig_573:140951-145083	2274	-	233.508	96.7713	370.244	OK	123.051	52.825	193.278	OK	1.89765	4498__Cleavage and polyadenylation specificity factor	3	D	2.21835	GL50803_4498	Cleavage and polyadenylation specificity factor	#N/A	1.89765	233.508	123.051
XLOC_000844	3	TCONS_00000881	XLOC_000844	-	supercontig_573:145133-146711	giardia_in_vivo_prox3-9cm	giardia_in_vitro	OK	309.008	134.024	-1.20515	-2.18251	5e-05	0.000631375	yes	TCONS_00000881	=	102963__tRNA 2-methylthioadenosine synthase	XLOC_000844	-	TSS875	supercontig_573:145133-146711	1578	-	309.008	154.756	463.26	OK	134.024	56.2447	211.804	OK	2.30562	102963__tRNA 2-methylthioadenosine synthase	3	D	2.21835	GL50803_102963	tRNA 2-methylthioadenosine synthase	#N/A	2.30562	309.008	134.024
XLOC_000852	3	TCONS_00000889	XLOC_000852	-	supercontig_573:161755-164011	giardia_in_vivo_prox3-9cm	giardia_in_vitro	OK	306.283	141.623	-1.11281	-2.15234	5e-05	0.000631375	yes	TCONS_00000889	=	8850__Protein 21.1	XLOC_000852	-	TSS883	supercontig_573:161755-164011	2256	-	306.283	153.922	458.643	OK	141.623	68.5444	214.702	OK	2.16266	8850__Protein 21.1	3	D	2.21835	GL50803_8850	Protein 21.1	#N/A	2.16266	306.283	141.623
XLOC_000896	3	TCONS_00000933	XLOC_000896	-	supercontig_573:386745-388656	giardia_in_vivo_prox3-9cm	giardia_in_vitro	OK	184.25	101.022	-0.86699	-1.51703	0.0017	0.0129779	yes	TCONS_00000933	=	134710__VSP	XLOC_000896	-	TSS927	supercontig_573:386745-388656	1911	-	184.25	87.5732	280.927	OK	101.022	41.0532	160.991	OK	1.82386	134710__VSP	3	D	2.21835	GL50803_134710	VSP	#N/A	1.82386	184.25	101.022
XLOC_000915	3	TCONS_00000953	XLOC_000915	-	supercontig_573:470538-472335	giardia_in_vivo_prox3-9cm	giardia_in_vitro	OK	262.687	110.842	-1.24485	-2.2247	5e-05	0.000631375	yes	TCONS_00000953	=	17404__Hypothetical protein	XLOC_000915	-	TSS947	supercontig_573:470538-472335	1797	-	262.687	129.943	395.431	OK	110.842	45.6079	176.075	OK	2.36992	17404__Hypothetical protein	3	D	2.21835	GL50803_17404	Hypothetical protein	#N/A	2.36992	262.687	110.842
XLOC_000992	3	TCONS_00001036	XLOC_000992	-	supercontig_573:712588-713986	giardia_in_vivo_prox3-9cm	giardia_in_vitro	OK	185.327	99.302	-0.90018	-1.42842	0.00575	0.0340398	yes	TCONS_00001036	=	9098__Hypothetical protein	XLOC_000992	-	TSS1030	supercontig_573:712588-713986	1398	-	185.327	82.5277	288.127	OK	99.302	32.2787	166.325	OK	1.8663	9098__Hypothetical protein	3	D	2.21835	GL50803_9098	Hypothetical protein	#N/A	1.8663	185.327	99.302
XLOC_001016	3	TCONS_00001060	XLOC_001016	-	supercontig_573:802336-803296	giardia_in_vivo_prox3-9cm	giardia_in_vitro	OK	500.814	288.626	-0.795073	-1.47359	0.00275	0.018756	yes	TCONS_00001060	=	7664__Hypothetical protein	XLOC_001016	-	TSS1054	supercontig_573:802336-803296	960	-	500.814	248.556	753.072	OK	288.626	129.031	448.221	OK	1.73517	7664__Hypothetical protein	3	D	2.21835	GL50803_7664	Hypothetical protein	#N/A	1.73517	500.814	288.626
XLOC_001026	3	TCONS_00001070	XLOC_001026	-	supercontig_573:859794-860121	giardia_in_vivo_prox3-9cm	giardia_in_vitro	OK	969.781	367.249	-1.4009	-1.5935	0.00415	0.0262311	yes	TCONS_00001070	=	11713__Prefoldin subunit 2	XLOC_001026	-	TSS1064	supercontig_573:859794-860121	327	-	969.781	285.987	1653.57	OK	367.249	2.18142	732.316	OK	2.64066	11713__Prefoldin subunit 2	3	D	2.21835	GL50803_11713	Prefoldin subunit 2	#N/A	2.64066	969.781	367.249
XLOC_001039	3	TCONS_00001084	XLOC_001039	-	supercontig_573:916276-916768	giardia_in_vivo_prox3-9cm	giardia_in_vitro	OK	689.392	303.521	-1.18353	-1.71919	0.00145	0.01139	yes	TCONS_00001084	=	22454__ARF GAP	XLOC_001039	-	TSS1078	supercontig_573:916276-916768	492	-	689.392	291.244	1087.54	OK	303.521	72.9157	534.126	OK	2.27132	22454__ARF GAP	3	D	2.21835	GL50803_22454	ARF GAP	#N/A	2.27132	689.392	303.521
XLOC_001063	3	TCONS_00001108	XLOC_001063	-	supercontig_573:1023060-1025310	giardia_in_vivo_prox3-9cm	giardia_in_vitro	OK	551.24	335.257	-0.717411	-1.3916	0.00575	0.0340398	yes	TCONS_00001108	=	5795__Leucine-rich repeat protein 1 virus receptor protein	XLOC_001063	-	TSS1102	supercontig_573:1023060-1025310	2250	-	551.24	261.1	841.379	OK	335.257	173.175	497.339	OK	1.64423	5795__Leucine-rich repeat protein 1 virus receptor protein	3	D	2.21835	GL50803_5795	Leucine-rich repeat protein 1 virus receptor protein	#N/A	1.64423	551.24	335.257
XLOC_001082	3	TCONS_00001128	XLOC_001082	-	supercontig_573:1083054-1084056	giardia_in_vivo_prox3-9cm	giardia_in_vitro	OK	333.011	142.768	-1.2219	-1.85949	0.0001	0.00117181	yes	TCONS_00001128	=	8789__Hypothetical protein	XLOC_001082	-	TSS1122	supercontig_573:1083054-1084056	1002	-	333.011	133.05	532.973	OK	142.768	44.9656	240.57	OK	2.33253	8789__Hypothetical protein	3	D	2.21835	GL50803_8789	Hypothetical protein	#N/A	2.33253	333.011	142.768
XLOC_001094	3	TCONS_00001140	XLOC_001094	-	supercontig_573:1132639-1134553	giardia_in_vivo_prox3-9cm	giardia_in_vitro	OK	161.023	76.6161	-1.07155	-1.76356	0.00045	0.00425706	yes	TCONS_00001140	=	9605__Hypothetical protein	XLOC_001094	-	TSS1134	supercontig_573:1132639-1134553	1914	-	161.023	74.9732	247.073	OK	76.6161	26.7319	126.5	OK	2.10169	9605__Hypothetical protein	3	D	2.21835	GL50803_9605	Hypothetical protein	#N/A	2.10169	161.023	76.6161
XLOC_001125	3	TCONS_00001171	XLOC_001125	-	supercontig_573:1259074-1259653	giardia_in_vivo_prox3-9cm	giardia_in_vitro	OK	421.755	176.803	-1.25426	-1.65442	0.00215	0.0155187	yes	TCONS_00001171	=	8944__Hypothetical protein	XLOC_001125	-	TSS1165	supercontig_573:1259074-1259653	579	-	421.755	161.454	682.056	OK	176.803	26.3997	327.206	OK	2.38545	8944__Hypothetical protein	3	D	2.21835	GL50803_8944	Hypothetical protein	#N/A	2.38545	421.755	176.803
XLOC_001131	3	TCONS_00001178	XLOC_001131	-	supercontig_573:1280889-1282374	giardia_in_vivo_prox3-9cm	giardia_in_vitro	OK	675.339	387.762	-0.800441	-1.57612	0.002	0.0146589	yes	TCONS_00001178	=	87058__Vacuolar ATP synthase subunit C	XLOC_001131	-	TSS1172	supercontig_573:1280889-1282374	1485	-	675.339	333.615	1017.06	OK	387.762	197.946	577.578	OK	1.74163	87058__Vacuolar ATP synthase subunit C	3	D	2.21835	GL50803_87058	Vacuolar ATP synthase subunit C	#N/A	1.74163	675.339	387.762
XLOC_001145	3	TCONS_00001192	XLOC_001145	-	supercontig_573:1343042-1350287	giardia_in_vivo_prox3-9cm	giardia_in_vitro	OK	1205.18	457.737	-1.39665	-2.31836	5e-05	0.000631375	yes	TCONS_00001192	=	10969__Nucleotide-binding protein 1	XLOC_001145	-	TSS1186	supercontig_573:1343042-1350287	1020	-	1205.18	502.028	1908.32	OK	457.737	184.215	731.259	OK	2.63291	10969__Nucleotide-binding protein 1	3	D	2.21835	GL50803_10969	Nucleotide-binding protein 1	#N/A	2.63291	1205.18	457.737
XLOC_001146	3	TCONS_00001194	XLOC_001146	-	supercontig_573:1352563-1355272	giardia_in_vivo_prox3-9cm	giardia_in_vitro	OK	234.235	122.196	-0.938764	-1.37642	0.00665	0.0379097	yes	TCONS_00001194	=	15324__Nucleotide-binding protein 1	XLOC_001146	-	TSS1188	supercontig_573:1352563-1355272	1119	-	234.235	89.0443	379.426	OK	122.196	34.9517	209.44	OK	1.91688	15324__Nucleotide-binding protein 1	3	D	2.21835	GL50803_15324	Nucleotide-binding protein 1	#N/A	1.91688	234.235	122.196
XLOC_001154	3	TCONS_00001204	XLOC_001154	-	supercontig_573:1394907-1395891	giardia_in_vivo_prox3-9cm	giardia_in_vitro	OK	3308.28	1398.08	-1.24264	-2.30251	5e-05	0.000631375	yes	TCONS_00001204	=	14019__Cathepsin B precursor	XLOC_001154	-	TSS1197	supercontig_573:1394907-1395891	903	-	3308.28	1430.25	5186.31	OK	1398.08	716.738	2079.41	OK	2.3663	14019__Cathepsin B precursor	3	D	2.21835	GL50803_14019	Cathepsin B precursor	#N/A	2.3663	3308.28	1398.08
XLOC_001167	3	TCONS_00001219	XLOC_001167	-	supercontig_573:1437438-1442205	giardia_in_vivo_prox3-9cm	giardia_in_vitro	OK	117.529	57.3171	-1.03597	-1.3823	0.0054	0.0323036	yes	TCONS_00001219	=	16843__Protein 21.1	XLOC_001167	-	TSS1212	supercontig_573:1437438-1442205	3759	-	117.529	25.1632	209.894	OK	57.3171	18.3658	96.2685	OK	2.0505	16843__Protein 21.1	3	D	2.21835	GL50803_16843	Protein 21.1	#N/A	2.0505	117.529	57.3171
XLOC_001262	3	TCONS_00001319	XLOC_001262	-	supercontig_574:115043-115991	giardia_in_vivo_prox3-9cm	giardia_in_vitro	OK	627.068	257.516	-1.28396	-2.32574	5e-05	0.000631375	yes	TCONS_00001319	=	11129__Hypothetical protein	XLOC_001262	-	TSS1311	supercontig_574:115043-115991	948	-	627.068	309.313	944.823	OK	257.516	109.82	405.211	OK	2.43506	11129__Hypothetical protein	3	D	2.21835	GL50803_11129	Hypothetical protein	#N/A	2.43506	627.068	257.516
XLOC_001287	3	TCONS_00001346	XLOC_001287	-	supercontig_577:52403-53729	giardia_in_vivo_prox3-9cm	giardia_in_vitro	OK	183.58	89.2262	-1.04087	-1.5768	0.00195	0.0144412	yes	TCONS_00001346	=	16910__Hypothetical protein	XLOC_001287	-	TSS1338	supercontig_577:52403-53729	1326	-	183.58	79.8888	287.271	OK	89.2262	24.9834	153.469	OK	2.05747	16910__Hypothetical protein	3	D	2.21835	GL50803_16910	Hypothetical protein	#N/A	2.05747	183.58	89.2262
XLOC_001290	3	TCONS_00001349	XLOC_001290	-	supercontig_577:66407-67436	giardia_in_vivo_prox3-9cm	giardia_in_vitro	OK	381.839	168.137	-1.18333	-1.99485	0.0001	0.00117181	yes	TCONS_00001349	=	15581__Hypothetical protein	XLOC_001290	-	TSS1341	supercontig_577:66407-67436	1029	-	381.839	183.451	580.226	OK	168.137	60.9633	275.31	OK	2.271	15581__Hypothetical protein	3	D	2.21835	GL50803_15581	Hypothetical protein	#N/A	2.271	381.839	168.137
XLOC_001297	3	TCONS_00001356	XLOC_001297	-	supercontig_577:87423-89469	giardia_in_vivo_prox3-9cm	giardia_in_vitro	OK	291.02	145.066	-1.00441	-1.8775	5e-05	0.000631375	yes	TCONS_00001356	=	12139__Protein 21.1	XLOC_001297	-	TSS1348	supercontig_577:87423-89469	2046	-	291.02	139.006	443.034	OK	145.066	68.6933	221.438	OK	2.00612	12139__Protein 21.1	3	D	2.21835	GL50803_12139	Protein 21.1	#N/A	2.00612	291.02	145.066
XLOC_001331	3	TCONS_00001392	XLOC_001331	-	supercontig_577:247708-248428	giardia_in_vivo_prox3-9cm	giardia_in_vitro	OK	883.74	422.023	-1.0663	-1.78785	0.0005	0.00463008	yes	TCONS_00001392	=	102444__Protein 21.1	XLOC_001331	-	TSS1383	supercontig_577:247708-248428	720	-	883.74	365.24	1402.24	OK	422.023	176.167	667.878	OK	2.09406	102444__Protein 21.1	3	D	2.21835	GL50803_102444	Protein 21.1	#N/A	2.09406	883.74	422.023
XLOC_001341	3	TCONS_00001403	XLOC_001341	-	supercontig_577:290558-294920	giardia_in_vivo_prox3-9cm	giardia_in_vitro	OK	155.812	76.8375	-1.01993	-1.99356	0.0001	0.00117181	yes	TCONS_00001403	=	114829__Hypothetical protein	XLOC_001341	-	TSS1394	supercontig_577:290558-294920	4362	-	155.812	80.7122	230.912	OK	76.8375	36.859	116.816	OK	2.02781	114829__Hypothetical protein	3	D	2.21835	GL50803_114829	Hypothetical protein	#N/A	2.02781	155.812	76.8375
XLOC_001388	3	TCONS_00001452	XLOC_001388	-	supercontig_577:408480-409389	giardia_in_vivo_prox3-9cm	giardia_in_vitro	OK	290.944	146.161	-0.99318	-1.43799	0.0043	0.0269994	yes	TCONS_00001452	=	6170__Coatomer delta subunit	XLOC_001388	-	TSS1443	supercontig_577:408480-409389	909	-	290.944	107.116	474.772	OK	146.161	41.0114	251.311	OK	1.99057	6170__Coatomer delta subunit	3	D	2.21835	GL50803_6170	Coatomer delta subunit	#N/A	1.99057	290.944	146.161
XLOC_001417	3	TCONS_00001484	XLOC_001417	-	supercontig_577:506221-506983	giardia_in_vivo_prox3-9cm	giardia_in_vitro	OK	344.518	159.723	-1.10901	-1.49635	0.00315	0.0209082	yes	TCONS_00001484	=	16384__Hypothetical protein	XLOC_001417	-	TSS1474	supercontig_577:506221-506983	738	-	344.518	117.801	571.234	OK	159.723	33.6953	285.75	OK	2.15697	16384__Hypothetical protein	3	D	2.21835	GL50803_16384	Hypothetical protein	#N/A	2.15697	344.518	159.723
XLOC_001450	3	TCONS_00001517	XLOC_001450	-	supercontig_577:652486-654121	giardia_in_vivo_prox3-9cm	giardia_in_vitro	OK	842.759	439.822	-0.938201	-1.82751	0.0003	0.00302926	yes	TCONS_00001517	=	14993__Pyrophosphate-fructose 6-phosphate 1-phosphotransferase alpha subunit	XLOC_001450	-	TSS1507	supercontig_577:652486-654121	1635	-	842.759	408.38	1277.14	OK	439.822	223.978	655.667	OK	1.91614	14993__Pyrophosphate-fructose 6-phosphate 1-phosphotransferase alpha subunit	3	D	2.21835	GL50803_14993	Pyrophosphate-fructose 6-phosphate 1-phosphotransferase alpha subunit	#N/A	1.91614	842.759	439.822
XLOC_001512	3	TCONS_00001583	XLOC_001512	-	supercontig_577:934442-936644	giardia_in_vivo_prox3-9cm	giardia_in_vitro	OK	142.674	67.7015	-1.07546	-1.67224	0.00085	0.00726839	yes	TCONS_00001583	=	9327__Kinase	XLOC_001512	-	TSS1573	supercontig_577:934442-936644	2202	-	142.674	54.7361	230.612	OK	67.7015	24.0882	111.315	OK	2.1074	9327__Kinase	3	D	2.21835	GL50803_9327	Kinase	#N/A	2.1074	142.674	67.7015
XLOC_001528	3	TCONS_00001600	XLOC_001528	-	supercontig_577:983498-984833	giardia_in_vivo_prox3-9cm	giardia_in_vitro	OK	429.167	195.921	-1.13127	-2.02138	5e-05	0.000631375	yes	TCONS_00001600	=	86600__Methionine aminopeptidase	XLOC_001528	-	TSS1590	supercontig_577:983498-984833	1263	-	429.167	211.195	647.14	OK	195.921	81.0145	310.827	OK	2.19051	86600__Methionine aminopeptidase	3	D	2.21835	GL50803_86600	Methionine aminopeptidase	#N/A	2.19051	429.167	195.921
XLOC_001537	3	TCONS_00001609	XLOC_001537	-	supercontig_577:1006707-1008990	giardia_in_vivo_prox3-9cm	giardia_in_vitro	OK	369.997	221.629	-0.739363	-1.42104	0.0041	0.0260888	yes	TCONS_00001609	=	17096__Protein 21.1	XLOC_001537	-	TSS1599	supercontig_577:1006707-1008990	2283	-	369.997	173.734	566.26	OK	221.629	113.308	329.951	OK	1.66944	17096__Protein 21.1	3	D	2.21835	GL50803_17096	Protein 21.1	#N/A	1.66944	369.997	221.629
XLOC_001554	3	TCONS_00001627	XLOC_001554	-	supercontig_577:1073977-1075060	giardia_in_vivo_prox3-9cm	giardia_in_vitro	OK	964.277	375.765	-1.35962	-2.44959	5e-05	0.000631375	yes	TCONS_00001627	=	16160__Cathepsin B precursor	XLOC_001554	-	TSS1617	supercontig_577:1073977-1075060	1083	-	964.277	407.274	1521.28	OK	375.765	184.758	566.772	OK	2.56617	16160__Cathepsin B precursor	3	D	2.21835	GL50803_16160	Cathepsin B precursor	#N/A	2.56617	964.277	375.765
XLOC_001595	3	TCONS_00001668	XLOC_001595	-	supercontig_577:1234465-1236781	giardia_in_vivo_prox3-9cm	giardia_in_vitro	OK	95.2463	48.5089	-0.973414	-1.47339	0.00415	0.0262311	yes	TCONS_00001668	=	14098__ATP-dependent RNA helicase	XLOC_001595	-	TSS1658	supercontig_577:1234465-1236781	2316	-	95.2463	40.6062	149.886	OK	48.5089	13.8757	83.142	OK	1.96348	14098__ATP-dependent RNA helicase	3	D	2.21835	GL50803_14098	ATP-dependent RNA helicase	#N/A	1.96348	95.2463	48.5089
XLOC_001746	3	TCONS_00001825	XLOC_001746	-	supercontig_577:2071842-2073927	giardia_in_vivo_prox3-9cm	giardia_in_vitro	OK	129.203	65.4659	-0.98082	-1.53739	0.00275	0.018756	yes	TCONS_00001825	=	3822__Dipeptidyl-peptidase III	XLOC_001746	-	TSS1814	supercontig_577:2071842-2073927	2085	-	129.203	53.9413	204.464	OK	65.4659	21.8984	109.033	OK	1.97359	3822__Dipeptidyl-peptidase III	3	D	2.21835	GL50803_3822	Dipeptidyl-peptidase III	#N/A	1.97359	129.203	65.4659
XLOC_001768	3	TCONS_00001849	XLOC_001768	-	supercontig_577:47042-49958	giardia_in_vivo_prox3-9cm	giardia_in_vitro	OK	126.341	62.7774	-1.009	-1.75671	0.00075	0.00658128	yes	TCONS_00001849	=	21799__Protein 21.1	XLOC_001768	-	TSS1838	supercontig_577:47042-49958	2916	-	126.341	60.5535	192.128	OK	62.7774	24.9615	100.593	OK	2.01252	21799__Protein 21.1	3	D	2.21835	GL50803_21799	Protein 21.1	#N/A	2.01252	126.341	62.7774
XLOC_001792	3	TCONS_00001876	XLOC_001792	-	supercontig_577:128324-132029	giardia_in_vivo_prox3-9cm	giardia_in_vitro	OK	156.094	97.523	-0.678601	-1.33829	0.00505	0.0306934	yes	TCONS_00001876	=	112489__Hypothetical protein	XLOC_001792	-	TSS1865	supercontig_577:128324-132029	3705	-	156.094	80.0571	232.131	OK	97.523	48.099	146.947	OK	1.60059	112489__Hypothetical protein	3	D	2.21835	GL50803_112489	Hypothetical protein	#N/A	1.60059	156.094	97.523
XLOC_001826	3	TCONS_00001912	XLOC_001826	-	supercontig_577:227600-229949	giardia_in_vivo_prox3-9cm	giardia_in_vitro	OK	124.135	60.0991	-1.0465	-1.62719	0.0015	0.0116542	yes	TCONS_00001912	=	102438__Plasma membrane calcium-transporting ATPase 2	XLOC_001826	-	TSS1901	supercontig_577:227600-229949	2349	-	124.135	49.7685	198.502	OK	60.0991	20.4153	99.7829	OK	2.06551	102438__Plasma membrane calcium-transporting ATPase 2	3	D	2.21835	GL50803_102438	Plasma membrane calcium-transporting ATPase 2	#N/A	2.06551	124.135	60.0991
XLOC_001841	3	TCONS_00001927	XLOC_001841	-	supercontig_577:265727-267251	giardia_in_vivo_prox3-9cm	giardia_in_vitro	OK	155.727	80.6796	-0.948746	-1.38797	0.00665	0.0379097	yes	TCONS_00001927	=	9154__GARP-like protein 3	XLOC_001841	-	TSS1916	supercontig_577:265727-267251	1524	-	155.727	56.8519	254.603	OK	80.6796	23.9274	137.432	OK	1.93019	9154__GARP-like protein 3	3	D	2.21835	GL50803_9154	GARP-like protein 3	#N/A	1.93019	155.727	80.6796
XLOC_001916	3	TCONS_00002006	XLOC_001916	-	supercontig_577:492032-492608	giardia_in_vivo_prox3-9cm	giardia_in_vitro	OK	2159.93	1218.32	-0.826096	-1.63706	0.00095	0.00802708	yes	TCONS_00002006	=	7789__ADP-ribosylation factor	XLOC_001916	-	TSS1994	supercontig_577:492032-492608	576	-	2159.93	1080.36	3239.5	OK	1218.32	622.018	1814.61	OK	1.77288	7789__ADP-ribosylation factor	3	D	2.21835	GL50803_7789	ADP-ribosylation factor	#N/A	1.77288	2159.93	1218.32
XLOC_001929	3	TCONS_00002021	XLOC_001929	-	supercontig_577:522337-524635	giardia_in_vivo_prox3-9cm	giardia_in_vitro	OK	498.526	199.685	-1.31994	-2.61665	5e-05	0.000631375	yes	TCONS_00002021	=	21118__Long chain fatty acid CoA ligase 5	XLOC_001929	-	TSS2009	supercontig_577:522337-524635	2298	-	498.526	251.22	745.832	OK	199.685	101.264	298.106	OK	2.49656	21118__Long chain fatty acid CoA ligase 5	3	D	2.21835	GL50803_21118	Long chain fatty acid CoA ligase 5	#N/A	2.49656	498.526	199.685
XLOC_001986	3	TCONS_00002082	XLOC_001986	-	supercontig_577:743886-746859	giardia_in_vivo_prox3-9cm	giardia_in_vitro	OK	315.842	173.331	-0.865678	-1.60767	0.0014	0.011089	yes	TCONS_00002082	=	16653__Hypothetical protein	XLOC_001986	-	TSS2070	supercontig_577:743886-746859	2973	-	315.842	137.281	494.403	OK	173.331	88.8404	257.821	OK	1.82219	16653__Hypothetical protein	3	D	2.21835	GL50803_16653	Hypothetical protein	#N/A	1.82219	315.842	173.331
XLOC_002006	3	TCONS_00002102	XLOC_002006	-	supercontig_577:804740-805784	giardia_in_vivo_prox3-9cm	giardia_in_vitro	OK	437.587	218.44	-1.00233	-1.76189	0.00035	0.0034605	yes	TCONS_00002102	=	9751__Chaperone protein dnaJ	XLOC_002006	-	TSS2090	supercontig_577:804740-805784	1044	-	437.587	204.203	670.97	OK	218.44	91.5323	345.347	OK	2.00324	9751__Chaperone protein dnaJ	3	D	2.21835	GL50803_9751	Chaperone protein dnaJ	#N/A	2.00324	437.587	218.44
XLOC_002024	3	TCONS_00002123	XLOC_002024	-	supercontig_577:862408-864025	giardia_in_vivo_prox3-9cm	giardia_in_vitro	OK	328.048	186.201	-0.817048	-1.35128	0.0077	0.0424918	yes	TCONS_00002123	=	13783__Hypothetical protein	XLOC_002024	-	TSS2111	supercontig_577:862408-864025	1200	-	328.048	149.467	506.629	OK	186.201	67.5181	304.883	OK	1.7618	13783__Hypothetical protein	3	D	2.21835	GL50803_13783	Hypothetical protein	#N/A	1.7618	328.048	186.201
XLOC_002107	3	TCONS_00002210	XLOC_002107	-	supercontig_577:1240588-1241923	giardia_in_vivo_prox3-9cm	giardia_in_vitro	OK	159.673	86.8314	-0.878831	-1.29529	0.0094	0.049891	yes	TCONS_00002210	=	6048__Hypothetical protein	XLOC_002107	-	TSS2198	supercontig_577:1240588-1241923	1335	-	159.673	64.0984	255.248	OK	86.8314	23.8323	149.83	OK	1.83889	6048__Hypothetical protein	3	D	2.21835	GL50803_6048	Hypothetical protein	#N/A	1.83889	159.673	86.8314
XLOC_002119	3	TCONS_00002222	XLOC_002119	-	supercontig_577:1290327-1292487	giardia_in_vivo_prox3-9cm	giardia_in_vitro	OK	202.927	100.189	-1.01824	-1.80613	0.00045	0.00425706	yes	TCONS_00002222	=	137685__Hypothetical protein	XLOC_002119	-	TSS2210	supercontig_577:1290327-1292487	2160	-	202.927	94.8991	310.955	OK	100.189	42.8594	157.518	OK	2.02544	137685__Hypothetical protein	3	D	2.21835	GL50803_137685	Hypothetical protein	#N/A	2.02544	202.927	100.189
XLOC_002168	3	TCONS_00002273	XLOC_002168	-	supercontig_577:1427220-1428489	giardia_in_vivo_prox3-9cm	giardia_in_vitro	OK	204.95	96.5643	-1.08571	-1.63408	0.00115	0.00936946	yes	TCONS_00002273	=	5171__Protein 21.1	XLOC_002168	-	TSS2261	supercontig_577:1427220-1428489	1269	-	204.95	85.4536	324.446	OK	96.5643	27.7093	165.419	OK	2.12242	5171__Protein 21.1	3	D	2.21835	GL50803_5171	Protein 21.1	#N/A	2.12242	204.95	96.5643
XLOC_002195	3	TCONS_00002302	XLOC_002195	-	supercontig_577:1520590-1521628	giardia_in_vivo_prox3-9cm	giardia_in_vitro	OK	250.896	111.462	-1.17053	-1.66706	0.00135	0.0107528	yes	TCONS_00002302	=	11220__Syntaxin 18	XLOC_002195	-	TSS2290	supercontig_577:1520590-1521628	1038	-	250.896	97.1874	404.604	OK	111.462	27.1503	195.774	OK	2.25096	11220__Syntaxin 18	3	D	2.21835	GL50803_11220	Syntaxin 18	#N/A	2.25096	250.896	111.462
XLOC_002247	3	TCONS_00002356	XLOC_002247	-	supercontig_577:1877905-1879033	giardia_in_vivo_prox3-9cm	giardia_in_vitro	OK	422.724	257.425	-0.715562	-1.34027	0.00595	0.0348255	yes	TCONS_00002356	=	33629__Hypothetical protein	XLOC_002247	-	TSS2343	supercontig_577:1877905-1879033	1128	-	422.724	209.054	636.394	OK	257.425	118.247	396.603	OK	1.64212	33629__Hypothetical protein	3	D	2.21835	GL50803_33629	Hypothetical protein	#N/A	1.64212	422.724	257.425
XLOC_002305	3	TCONS_00002416	XLOC_002305	-	supercontig_578:24161-24947	giardia_in_vivo_prox3-9cm	giardia_in_vitro	OK	508.691	203.226	-1.32371	-2.07742	0.00025	0.0026076	yes	TCONS_00002416	=	3705__Hypothetical protein	XLOC_002305	-	TSS2403	supercontig_578:24161-24947	786	-	508.691	218.938	798.445	OK	203.226	66.0185	340.433	OK	2.50308	3705__Hypothetical protein	3	D	2.21835	GL50803_3705	Hypothetical protein	#N/A	2.50308	508.691	203.226
XLOC_002310	3	TCONS_00002422	XLOC_002310	-	supercontig_578:37868-40570	giardia_in_vivo_prox3-9cm	giardia_in_vitro	OK	180.634	99.1518	-0.86536	-1.46781	0.00335	0.0220303	yes	TCONS_00002422	=	8733__Putative serine/threonine-protein kinase	XLOC_002310	-	TSS2409	supercontig_578:37868-40570	2658	-	180.634	73.7666	287.502	OK	99.1518	43.2419	155.062	OK	1.82179	8733__Putative serine/threonine-protein kinase	3	D	2.21835	GL50803_8733	Putative serine/threonine-protein kinase	#N/A	1.82179	180.634	99.1518
XLOC_002331	3	TCONS_00002445	XLOC_002331	-	supercontig_578:125682-133690	giardia_in_vivo_prox3-9cm	giardia_in_vitro	OK	69.3042	33.6298	-1.0432	-1.90828	0.00025	0.0026076	yes	TCONS_00002445	=	15478__Hypothetical protein	XLOC_002331	-	TSS2432	supercontig_578:125682-133690	7854	-	69.3042	33.0017	105.607	OK	33.6298	15.2113	52.0482	OK	2.0608	15478__Hypothetical protein	3	D	2.21835	GL50803_15478	Hypothetical protein	#N/A	2.0608	69.3042	33.6298
XLOC_002338	3	TCONS_00002452	XLOC_002338	-	supercontig_578:150882-151923	giardia_in_vivo_prox3-9cm	giardia_in_vitro	OK	1844.59	820.344	-1.169	-2.2359	5e-05	0.000631375	yes	TCONS_00002452	=	11683__Alpha-3 giardin	XLOC_002338	-	TSS2439	supercontig_578:150882-151923	891	-	1844.59	855.421	2833.76	OK	820.344	420.333	1220.35	OK	2.24856	11683__Alpha-3 giardin	3	D	2.21835	GL50803_11683	Alpha-3 giardin	#N/A	2.24856	1844.59	820.344
XLOC_002345	3	TCONS_00002459	XLOC_002345	-	supercontig_578:196797-198585	giardia_in_vivo_prox3-9cm	giardia_in_vitro	OK	534.955	299.738	-0.835717	-1.5505	0.0021	0.0152156	yes	TCONS_00002459	=	9115__Glucose-6-phosphate isomerase	XLOC_002345	-	TSS2446	supercontig_578:196797-198585	1755	-	534.955	234.966	834.944	OK	299.738	151.723	447.753	OK	1.78474	9115__Glucose-6-phosphate isomerase	3	D	2.21835	GL50803_9115	Glucose-6-phosphate isomerase	#N/A	1.78474	534.955	299.738
XLOC_002384	3	TCONS_00002498	XLOC_002384	-	supercontig_578:333903-335727	giardia_in_vivo_prox3-9cm	giardia_in_vitro	OK	118.157	59.6022	-0.987268	-1.34793	0.00805	0.0440815	yes	TCONS_00002498	=	11170__Hypothetical protein	XLOC_002384	-	TSS2485	supercontig_578:333903-335727	1632	-	118.157	41.3486	194.966	OK	59.6022	13.1127	106.092	OK	1.98243	11170__Hypothetical protein	3	D	2.21835	GL50803_11170	Hypothetical protein	#N/A	1.98243	118.157	59.6022
XLOC_002389	3	TCONS_00002504	XLOC_002389	-	supercontig_578:350790-354502	giardia_in_vivo_prox3-9cm	giardia_in_vitro	OK	743.402	402.998	-0.88337	-1.51345	0.00325	0.0214719	yes	TCONS_00002504	=	17063__Pyruvate-flavodoxin oxidoreductase	XLOC_002389	-	TSS2491	supercontig_578:350790-354502	3600	-	743.402	269.476	1217.33	OK	402.998	202.183	603.813	OK	1.84468	17063__Pyruvate-flavodoxin oxidoreductase	3	D	2.21835	GL50803_17063	Pyruvate-flavodoxin oxidoreductase	#N/A	1.84468	743.402	402.998
XLOC_002410	3	TCONS_00002525	XLOC_002410	-	supercontig_578:447293-448205	giardia_in_vivo_prox3-9cm	giardia_in_vitro	OK	455.958	237.042	-0.943759	-1.64267	0.0015	0.0116542	yes	TCONS_00002525	=	9658__Kinase	XLOC_002410	-	TSS2512	supercontig_578:447293-448205	912	-	455.958	216.727	695.188	OK	237.042	95.0003	379.083	OK	1.92353	9658__Kinase	3	D	2.21835	GL50803_9658	Kinase	#N/A	1.92353	455.958	237.042
XLOC_002489	3	TCONS_00002605	XLOC_002489	-	supercontig_578:1047336-1048094	giardia_in_vivo_prox3-9cm	giardia_in_vitro	OK	1183.27	521.479	-1.1821	-1.64378	0.00185	0.0139178	yes	TCONS_00002605	=	3910__Hypothetical protein	XLOC_002489	-	TSS2591	supercontig_578:1047336-1048094	372	-	1183.27	446.491	1920.05	OK	521.479	115.474	927.484	OK	2.26907	3910__Hypothetical protein	3	D	2.21835	GL50803_3910	Hypothetical protein	#N/A	2.26907	1183.27	521.479
XLOC_002519	3	TCONS_00002636	XLOC_002519	-	supercontig_578:1149362-1151966	giardia_in_vivo_prox3-9cm	giardia_in_vitro	OK	109.168	62.8034	-0.797632	-1.34726	0.00535	0.0320381	yes	TCONS_00002636	=	6918__DNA damage repair protein	XLOC_002519	-	TSS2622	supercontig_578:1149362-1151966	2604	-	109.168	50.391	167.945	OK	62.8034	23.8989	101.708	OK	1.73825	6918__DNA damage repair protein	3	D	2.21835	GL50803_6918	DNA damage repair protein	#N/A	1.73825	109.168	62.8034
XLOC_002534	3	TCONS_00002651	XLOC_002534	-	supercontig_578:1208808-1211106	giardia_in_vivo_prox3-9cm	giardia_in_vitro	OK	615.945	300.517	-1.03535	-2.0639	5e-05	0.000631375	yes	TCONS_00002651	=	23833__Vacuolar protein sorting 35	XLOC_002534	-	TSS2637	supercontig_578:1208808-1211106	2298	-	615.945	306.46	925.429	OK	300.517	156.029	445.006	OK	2.04962	23833__Vacuolar protein sorting 35	3	D	2.21835	GL50803_23833	Vacuolar protein sorting 35	#N/A	2.04962	615.945	300.517
XLOC_002560	3	TCONS_00002678	XLOC_002560	-	supercontig_578:1289057-1291076	giardia_in_vivo_prox3-9cm	giardia_in_vitro	OK	201.89	100.929	-1.00023	-1.72562	0.00085	0.00726839	yes	TCONS_00002678	=	15339__Adaptor protein complex large chain subunit BetaA	XLOC_002560	-	TSS2664	supercontig_578:1289057-1291076	2019	-	201.89	90.0101	313.77	OK	100.929	42.1992	159.658	OK	2.00032	15339__Adaptor protein complex large chain subunit BetaA	3	D	2.21835	GL50803_15339	Adaptor protein complex large chain subunit BetaA	#N/A	2.00032	201.89	100.929
XLOC_002591	3	TCONS_00002710	XLOC_002591	-	supercontig_578:1433232-1433421	giardia_in_vivo_prox3-9cm	giardia_in_vitro	OK	14890.7	7968.44	-0.902046	-1.56697	0.00155	0.011961	yes	TCONS_00002710	=	28477__Hypothetical protein	XLOC_002591	-	TSS2696	supercontig_578:1433232-1433421	189	-	14890.7	6703.72	23077.7	OK	7968.44	3359.3	12577.6	OK	1.86871	28477__Hypothetical protein	3	D	2.21835	GL50803_28477	Hypothetical protein	#N/A	1.86871	14890.7	7968.44
XLOC_002602	3	TCONS_00002724	XLOC_002602	-	supercontig_578:1462465-1468681	giardia_in_vivo_prox3-9cm	giardia_in_vitro	OK	115.617	57.7945	-1.00035	-1.97124	5e-05	0.000631375	yes	TCONS_00002724	=	113876__ABC transporter	XLOC_002602	-	TSS2710	supercontig_578:1462465-1468681	6216	-	115.617	59.0877	172.147	OK	57.7945	28.5602	87.0288	OK	2.00048	113876__ABC transporter	3	D	2.21835	GL50803_113876	ABC transporter	#N/A	2.00048	115.617	57.7945
XLOC_002653	3	TCONS_00002777	XLOC_002653	-	supercontig_578:26616-28176	giardia_in_vivo_prox3-9cm	giardia_in_vitro	OK	272.507	123.812	-1.13814	-1.98773	0.0001	0.00117181	yes	TCONS_00002777	=	16795__Topoisomerase II	XLOC_002653	-	TSS2762	supercontig_578:26616-28176	1560	-	272.507	130.735	414.278	OK	123.812	49.5857	198.038	OK	2.20097	16795__Topoisomerase II	3	D	2.21835	GL50803_16795	Topoisomerase II	#N/A	2.20097	272.507	123.812
XLOC_002669	3	TCONS_00002796	XLOC_002669	-	supercontig_578:84768-86896	giardia_in_vivo_prox3-9cm	giardia_in_vitro	OK	112.462	54.4429	-1.04662	-1.50909	0.0046	0.0284441	yes	TCONS_00002796	=	115742__VSP	XLOC_002669	-	TSS2781	supercontig_578:84768-86896	1857	-	112.462	46.4757	178.447	OK	54.4429	12.9762	95.9096	OK	2.06569	115742__VSP	3	D	2.21835	GL50803_115742	VSP	#N/A	2.06569	112.462	54.4429
XLOC_002712	3	TCONS_00002841	XLOC_002712	-	supercontig_578:246982-248524	giardia_in_vivo_prox3-9cm	giardia_in_vitro	OK	718.968	372.283	-0.949527	-1.8949	0.0001	0.00117181	yes	TCONS_00002841	=	137703__Protein 21.1	XLOC_002712	-	TSS2825	supercontig_578:246982-248524	1542	-	718.968	361.49	1076.45	OK	372.283	191.68	552.886	OK	1.93124	137703__Protein 21.1	3	D	2.21835	GL50803_137703	Protein 21.1	#N/A	1.93124	718.968	372.283
XLOC_002731	3	TCONS_00002860	XLOC_002731	-	supercontig_578:322349-324221	giardia_in_vivo_prox3-9cm	giardia_in_vitro	OK	615.656	311.689	-0.982016	-1.92895	0.00015	0.00165874	yes	TCONS_00002860	=	17060__Protein 21.1	XLOC_002731	-	TSS2844	supercontig_578:322349-324221	1872	-	615.656	300.47	930.841	OK	311.689	160.273	463.105	OK	1.97523	17060__Protein 21.1	3	D	2.21835	GL50803_17060	Protein 21.1	#N/A	1.97523	615.656	311.689
XLOC_002762	3	TCONS_00002891	XLOC_002762	-	supercontig_578:406701-412011	giardia_in_vivo_prox3-9cm	giardia_in_vitro	OK	69.6949	36.172	-0.946179	-1.66842	0.00115	0.00936946	yes	TCONS_00002891	=	16427__Hypothetical protein	XLOC_002762	-	TSS2875	supercontig_578:406701-412011	5310	-	69.6949	33.3949	105.995	OK	36.172	14.8703	57.4738	OK	1.92676	16427__Hypothetical protein	3	D	2.21835	GL50803_16427	Hypothetical protein	#N/A	1.92676	69.6949	36.172
XLOC_002772	3	TCONS_00002901	XLOC_002772	-	supercontig_578:453807-455595	giardia_in_vivo_prox3-9cm	giardia_in_vitro	OK	181.232	96.4482	-0.91001	-1.55618	0.00205	0.0149293	yes	TCONS_00002901	=	137706__Kinase	XLOC_002772	-	TSS2885	supercontig_578:453807-455595	1788	-	181.232	85.8529	276.611	OK	96.4482	36.9773	155.919	OK	1.87906	137706__Kinase	3	D	2.21835	GL50803_137706	Kinase	#N/A	1.87906	181.232	96.4482
XLOC_002869	3	TCONS_00003001	XLOC_002869	-	supercontig_578:1131951-1133241	giardia_in_vivo_prox3-9cm	giardia_in_vitro	OK	1065.08	566.122	-0.911784	-1.80075	0.00025	0.0026076	yes	TCONS_00003001	=	9719__NADH oxidase	XLOC_002869	-	TSS2984	supercontig_578:1131951-1133241	1290	-	1065.08	528.524	1601.65	OK	566.122	289.406	842.838	OK	1.88136	9719__NADH oxidase	3	D	2.21835	GL50803_9719	NADH oxidase	#N/A	1.88136	1065.08	566.122
XLOC_002903	3	TCONS_00003035	XLOC_002903	-	supercontig_578:1258455-1260645	giardia_in_vivo_prox3-9cm	giardia_in_vitro	OK	198.661	103.743	-0.937296	-1.42538	0.0047	0.0289368	yes	TCONS_00003035	=	8163__Manganese-dependent inorganic pyrophosphatase	XLOC_002903	-	TSS3018	supercontig_578:1258455-1260645	2088	-	198.661	59.6379	337.685	OK	103.743	43.1374	164.349	OK	1.91493	8163__Manganese-dependent inorganic pyrophosphatase	3	D	2.21835	GL50803_8163	Manganese-dependent inorganic pyrophosphatase	#N/A	1.91493	198.661	103.743
XLOC_002956	3	TCONS_00003091	XLOC_002956	-	supercontig_578:1489062-1491504	giardia_in_vivo_prox3-9cm	giardia_in_vitro	OK	197.701	92.1007	-1.10203	-2.02218	0.00015	0.00165874	yes	TCONS_00003091	=	113871__Hypothetical protein	XLOC_002956	-	TSS3074	supercontig_578:1489062-1491504	2442	-	197.701	97.8002	297.601	OK	92.1007	40.3741	143.827	OK	2.14657	113871__Hypothetical protein	3	D	2.21835	GL50803_113871	Hypothetical protein	#N/A	2.14657	197.701	92.1007
XLOC_002957	3	TCONS_00003092	XLOC_002957	-	supercontig_578:1491606-1494075	giardia_in_vivo_prox3-9cm	giardia_in_vitro	OK	281.876	121.593	-1.213	-2.3545	5e-05	0.000631375	yes	TCONS_00003092	=	6377__Hypothetical protein	XLOC_002957	-	TSS3075	supercontig_578:1491606-1494075	2469	-	281.876	144.455	419.296	OK	121.593	58.132	185.054	OK	2.31819	6377__Hypothetical protein	3	D	2.21835	GL50803_6377	Hypothetical protein	#N/A	2.31819	281.876	121.593
XLOC_002968	3	TCONS_00003105	XLOC_002968	-	supercontig_578:1527000-1529276	giardia_in_vivo_prox3-9cm	giardia_in_vitro	OK	522.664	201.396	-1.37585	-2.55162	5e-05	0.000631375	yes	TCONS_00003105	=	13390__VSP	XLOC_002968	-	TSS3086	supercontig_578:1527000-1529276	2166	-	522.664	237.095	808.233	OK	201.396	98.6571	304.134	OK	2.59521	13390__VSP	3	D	2.21835	GL50803_13390	VSP	#N/A	2.59521	522.664	201.396
XLOC_002975	3	TCONS_00003112	XLOC_002975	-	supercontig_578:1553098-1554721	giardia_in_vivo_prox3-9cm	giardia_in_vitro	OK	413.12	167.196	-1.30502	-2.37546	5e-05	0.000631375	yes	TCONS_00003112	=	8173__Glycerol kinase	XLOC_002975	-	TSS3093	supercontig_578:1553098-1554721	1623	-	413.12	193.636	632.604	OK	167.196	75.961	258.431	OK	2.47087	8173__Glycerol kinase	3	D	2.21835	GL50803_8173	Glycerol kinase	#N/A	2.47087	413.12	167.196
XLOC_003018	3	TCONS_00003158	XLOC_003018	-	supercontig_579:128240-129656	giardia_in_vivo_prox3-9cm	giardia_in_vitro	OK	360.418	182.726	-0.979987	-1.82014	0.00035	0.0034605	yes	TCONS_00003158	=	11495__Rab GDI	XLOC_003018	-	TSS3139	supercontig_579:128240-129656	1416	-	360.418	178.843	541.993	OK	182.726	82.0928	283.36	OK	1.97245	11495__Rab GDI	3	D	2.21835	GL50803_11495	Rab GDI	#N/A	1.97245	360.418	182.726
XLOC_003026	3	TCONS_00003166	XLOC_003026	-	supercontig_579:148249-149407	giardia_in_vivo_prox3-9cm	giardia_in_vitro	OK	390.774	191.205	-1.03121	-1.78898	0.00045	0.00425706	yes	TCONS_00003166	=	14404__Phosphatase	XLOC_003026	-	TSS3147	supercontig_579:148249-149407	1158	-	390.774	180.924	600.623	OK	191.205	78.059	304.351	OK	2.04374	14404__Phosphatase	3	D	2.21835	GL50803_14404	Phosphatase	#N/A	2.04374	390.774	191.205
XLOC_003038	3	TCONS_00003179	XLOC_003038	-	supercontig_579:190299-191058	giardia_in_vivo_prox3-9cm	giardia_in_vitro	OK	847.334	499.194	-0.76333	-1.41329	0.00445	0.0277881	yes	TCONS_00003179	=	16424__Hypothetical protein	XLOC_003038	-	TSS3160	supercontig_579:190299-191058	759	-	847.334	395.09	1299.58	OK	499.194	237.052	761.336	OK	1.6974	16424__Hypothetical protein	3	D	2.21835	GL50803_16424	Hypothetical protein	#N/A	1.6974	847.334	499.194
XLOC_003089	3	TCONS_00003232	XLOC_003089	-	supercontig_579:353906-354374	giardia_in_vivo_prox3-9cm	giardia_in_vitro	OK	637.618	306.107	-1.05866	-1.46668	0.00925	0.0491865	yes	TCONS_00003232	=	93463__Hypothetical protein	XLOC_003089	-	TSS3213	supercontig_579:353906-354374	468	-	637.618	285.334	989.902	OK	306.107	50.7283	561.485	OK	2.08299	93463__Hypothetical protein	3	D	2.21835	GL50803_93463	Hypothetical protein	#N/A	2.08299	637.618	306.107
XLOC_003100	3	TCONS_00003243	XLOC_003100	-	supercontig_579:408921-410370	giardia_in_vivo_prox3-9cm	giardia_in_vitro	OK	298.911	162.986	-0.874964	-1.55675	0.0016	0.0122969	yes	TCONS_00003243	=	7520__Hypothetical protein	XLOC_003100	-	TSS3224	supercontig_579:408921-410370	1449	-	298.911	138.27	459.552	OK	162.986	71.0367	254.936	OK	1.83397	7520__Hypothetical protein	3	D	2.21835	GL50803_7520	Hypothetical protein	#N/A	1.83397	298.911	162.986
XLOC_003142	3	TCONS_00003287	XLOC_003142	-	supercontig_579:551141-552266	giardia_in_vivo_prox3-9cm	giardia_in_vitro	OK	282.473	160.828	-0.812591	-1.35554	0.0079	0.0434271	yes	TCONS_00003287	=	17329__Hypothetical protein	XLOC_003142	-	TSS3268	supercontig_579:551141-552266	1125	-	282.473	131.863	433.083	OK	160.828	58.3106	263.346	OK	1.75637	17329__Hypothetical protein	3	D	2.21835	GL50803_17329	Hypothetical protein	#N/A	1.75637	282.473	160.828
XLOC_003151	3	TCONS_00003298	XLOC_003151	-	supercontig_579:576156-577212	giardia_in_vivo_prox3-9cm	giardia_in_vitro	OK	434.345	200.313	-1.11659	-1.96067	0.0003	0.00302926	yes	TCONS_00003298	=	4653__Serpin 1	XLOC_003151	-	TSS3279	supercontig_579:576156-577212	1056	-	434.345	213.369	655.321	OK	200.313	79.3842	321.242	OK	2.16833	4653__Serpin 1	3	D	2.21835	GL50803_4653	Serpin 1	#N/A	2.16833	434.345	200.313
XLOC_003240	3	TCONS_00003395	XLOC_003240	-	supercontig_579:835601-840404	giardia_in_vivo_prox3-9cm	giardia_in_vitro	OK	136.106	67.4076	-1.01374	-1.94784	0.0002	0.00214501	yes	TCONS_00003395	=	14802__hemagglutinin protein-like protein	XLOC_003240	-	TSS3375	supercontig_579:835601-840404	4803	-	136.106	67.6897	204.522	OK	67.4076	32.5198	102.295	OK	2.01915	14802__hemagglutinin protein-like protein	3	D	2.21835	GL50803_14802	hemagglutinin protein-like protein	#N/A	2.01915	136.106	67.4076
XLOC_003282	3	TCONS_00003439	XLOC_003282	-	supercontig_579:18454-20065	giardia_in_vivo_prox3-9cm	giardia_in_vitro	OK	201.176	91.0641	-1.1435	-1.76079	0.0005	0.00463008	yes	TCONS_00003439	=	101832__High cysteine protein	XLOC_003282	-	TSS3419	supercontig_579:18454-20065	1611	-	201.176	78.2965	324.055	OK	91.0641	30.8345	151.294	OK	2.20917	101832__High cysteine protein	3	D	2.21835	GL50803_101832	High cysteine protein	#N/A	2.20917	201.176	91.0641
XLOC_003287	3	TCONS_00003444	XLOC_003287	-	supercontig_579:41962-42727	giardia_in_vivo_prox3-9cm	giardia_in_vitro	OK	571.032	249.901	-1.19222	-2.0054	5e-05	0.000631375	yes	TCONS_00003444	=	17037__Hypothetical protein	XLOC_003287	-	TSS3424	supercontig_579:41962-42727	765	-	571.032	271.196	870.868	OK	249.901	91.1543	408.647	OK	2.28503	17037__Hypothetical protein	3	D	2.21835	GL50803_17037	Hypothetical protein	#N/A	2.28503	571.032	249.901
XLOC_003324	3	TCONS_00003481	XLOC_003324	-	supercontig_579:180895-182443	giardia_in_vivo_prox3-9cm	giardia_in_vitro	OK	3142.04	1573.02	-0.998165	-1.65697	0.00155	0.011961	yes	TCONS_00003481	=	15409__Kinase	XLOC_003324	-	TSS3461	supercontig_579:180895-182443	1548	-	3142.04	1113.61	5170.48	OK	1573.02	739.705	2406.34	OK	1.99746	15409__Kinase	3	D	2.21835	GL50803_15409	Kinase	#N/A	1.99746	3142.04	1573.02
XLOC_003368	3	TCONS_00003527	XLOC_003368	-	supercontig_579:333619-337735	giardia_in_vivo_prox3-9cm	giardia_in_vitro	OK	136.136	78.3155	-0.797683	-1.54894	0.002	0.0146589	yes	TCONS_00003527	=	14058__CAMP-specific 3'	XLOC_003368	-	TSS3507	supercontig_579:333619-337735	4116	-	136.136	69.7803	202.493	OK	78.3155	37.4635	119.168	OK	1.7383	14058__CAMP-specific 3'	3	D	2.21835	GL50803_14058	CAMP-specific 3'	#N/A	1.7383	136.136	78.3155
XLOC_003425	3	TCONS_00003586	XLOC_003425	-	supercontig_579:527683-530317	giardia_in_vivo_prox3-9cm	giardia_in_vitro	OK	303.88	166.201	-0.870567	-1.70846	0.0007	0.00619984	yes	TCONS_00003586	=	15247__Grp94/Hsp90	XLOC_003425	-	TSS3566	supercontig_579:527683-530317	2634	-	303.88	152.574	455.185	OK	166.201	82.9199	249.483	OK	1.82839	15247__Grp94/Hsp90	3	D	2.21835	GL50803_15247	Grp94/Hsp90	#N/A	1.82839	303.88	166.201
XLOC_003501	3	TCONS_00003670	XLOC_003501	-	supercontig_579:883431-885588	giardia_in_vivo_prox3-9cm	giardia_in_vitro	OK	228.082	128.357	-0.829391	-1.55285	0.002	0.0146589	yes	TCONS_00003670	=	8955__Hypothetical protein	XLOC_003501	-	TSS3649	supercontig_579:883431-885588	2157	-	228.082	113.297	342.866	OK	128.357	58.6453	198.068	OK	1.77693	8955__Hypothetical protein	3	D	2.21835	GL50803_8955	Hypothetical protein	#N/A	1.77693	228.082	128.357
XLOC_003507	3	TCONS_00003676	XLOC_003507	-	supercontig_579:906828-907623	giardia_in_vivo_prox3-9cm	giardia_in_vitro	OK	1136.79	606.11	-0.907319	-1.71619	0.0008	0.00693455	yes	TCONS_00003676	=	22677__Nitroreductase Fd-NR2	XLOC_003507	-	TSS3655	supercontig_579:906828-907623	795	-	1136.79	530.642	1742.94	OK	606.11	301.339	910.88	OK	1.87555	22677__Nitroreductase Fd-NR2	3	D	2.21835	GL50803_22677	Nitroreductase Fd-NR2	#N/A	1.87555	1136.79	606.11
XLOC_003508	3	TCONS_00003677	XLOC_003508	-	supercontig_579:907647-917472	giardia_in_vivo_prox3-9cm	giardia_in_vitro	OK	103.203	54.1119	-0.931462	-1.88399	0.0003	0.00302926	yes	TCONS_00003677	=	87358__Chorein	XLOC_003508	-	TSS3656	supercontig_579:907647-917472	9825	-	103.203	53.1333	153.272	OK	54.1119	27.9141	80.3098	OK	1.90721	87358__Chorein	3	D	2.21835	GL50803_87358	Chorein	#N/A	1.90721	103.203	54.1119
XLOC_003561	3	TCONS_00003734	XLOC_003561	-	supercontig_581:72184-72805	giardia_in_vivo_prox3-9cm	giardia_in_vitro	OK	865.32	491.796	-0.815173	-1.48087	0.0033	0.0217517	yes	TCONS_00003734	=	7323__Hypothetical protein	XLOC_003561	-	TSS3713	supercontig_581:72184-72805	621	-	865.32	419.265	1311.37	OK	491.796	215.065	768.527	OK	1.75951	7323__Hypothetical protein	3	D	2.21835	GL50803_7323	Hypothetical protein	#N/A	1.75951	865.32	491.796
XLOC_003576	3	TCONS_00003750	XLOC_003576	-	supercontig_581:118638-119865	giardia_in_vivo_prox3-9cm	giardia_in_vitro	OK	700.555	358.448	-0.966735	-1.91324	5e-05	0.000631375	yes	TCONS_00003750	=	3861__Alcohol dehydrogenase 3 lateral transfer candidate	XLOC_003576	-	TSS3729	supercontig_581:118638-119865	1227	-	700.555	358.168	1042.94	OK	358.448	178.579	538.317	OK	1.95441	3861__Alcohol dehydrogenase 3 lateral transfer candidate	3	D	2.21835	GL50803_3861	Alcohol dehydrogenase 3 lateral transfer candidate	#N/A	1.95441	700.555	358.448
XLOC_003612	3	TCONS_00003787	XLOC_003612	-	supercontig_581:277652-278540	giardia_in_vivo_prox3-9cm	giardia_in_vitro	OK	4317.94	1860.13	-1.21495	-2.10189	5e-05	0.000631375	yes	TCONS_00003787	=	11654__Alpha-1 giardin	XLOC_003612	-	TSS3766	supercontig_581:277652-278540	888	-	4317.94	1591.48	7044.41	OK	1860.13	942.419	2777.83	OK	2.32131	11654__Alpha-1 giardin	3	D	2.21835	GL50803_11654	Alpha-1 giardin	#N/A	2.32131	4317.94	1860.13
XLOC_003665	3	TCONS_00003842	XLOC_003665	-	supercontig_581:253806-256281	giardia_in_vivo_prox3-9cm	giardia_in_vitro	OK	303.868	128.269	-1.24427	-2.37307	5e-05	0.000631375	yes	TCONS_00003842	=	114776__NSF	XLOC_003665	-	TSS3821	supercontig_581:253806-256281	2475	-	303.868	150.637	457.099	OK	128.269	61.1194	195.419	OK	2.36899	114776__NSF	3	D	2.21835	GL50803_114776	NSF	#N/A	2.36899	303.868	128.269
XLOC_003688	3	TCONS_00003867	XLOC_003688	-	supercontig_586:26238-27051	giardia_in_vivo_prox3-9cm	giardia_in_vitro	OK	369.396	189.956	-0.959507	-1.49611	0.00295	0.0197883	yes	TCONS_00003867	=	21201__Hypothetical protein	XLOC_003688	-	TSS3846	supercontig_586:26238-27051	813	-	369.396	158.34	580.452	OK	189.956	60.5609	319.35	OK	1.94464	21201__Hypothetical protein	3	D	2.21835	GL50803_21201	Hypothetical protein	#N/A	1.94464	369.396	189.956
XLOC_003706	3	TCONS_00003886	XLOC_003706	-	supercontig_586:76932-78552	giardia_in_vivo_prox3-9cm	giardia_in_vitro	OK	846.341	332.165	-1.34934	-2.3155	5e-05	0.000631375	yes	TCONS_00003886	=	8407__Aminoacyl-histidine dipeptidase	XLOC_003706	-	TSS3865	supercontig_586:76932-78552	1521	-	846.341	318.056	1374.63	OK	332.165	161.821	502.51	OK	2.54795	8407__Aminoacyl-histidine dipeptidase	3	D	2.21835	GL50803_8407	Aminoacyl-histidine dipeptidase	#N/A	2.54795	846.341	332.165
XLOC_003743	3	TCONS_00003924	XLOC_003743	-	supercontig_586:223966-224656	giardia_in_vivo_prox3-9cm	giardia_in_vitro	OK	758.15	453.167	-0.742442	-1.36212	0.00795	0.0436178	yes	TCONS_00003924	=	8821__Hypothetical protein	XLOC_003743	-	TSS3903	supercontig_586:223966-224656	690	-	758.15	367.04	1149.26	OK	453.167	202.966	703.368	OK	1.673	8821__Hypothetical protein	3	D	2.21835	GL50803_8821	Hypothetical protein	#N/A	1.673	758.15	453.167
XLOC_003749	3	TCONS_00003930	XLOC_003749	-	supercontig_586:235616-236120	giardia_in_vivo_prox3-9cm	giardia_in_vitro	OK	444.021	186.88	-1.24852	-1.53887	0.00355	0.0230791	yes	TCONS_00003930	=	17111__Hypothetical protein	XLOC_003749	-	TSS3909	supercontig_586:235616-236120	504	-	444.021	149.236	738.807	OK	186.88	17.2131	356.546	OK	2.37597	17111__Hypothetical protein	3	D	2.21835	GL50803_17111	Hypothetical protein	#N/A	2.37597	444.021	186.88
XLOC_003765	3	TCONS_00003946	XLOC_003765	-	supercontig_586:294830-296165	giardia_in_vivo_prox3-9cm	giardia_in_vitro	OK	368.561	164.122	-1.16713	-2.05611	5e-05	0.000631375	yes	TCONS_00003946	=	8652__Hypothetical protein	XLOC_003765	-	TSS3925	supercontig_586:294830-296165	1335	-	368.561	172.439	564.683	OK	164.122	68.977	259.267	OK	2.24565	8652__Hypothetical protein	3	D	2.21835	GL50803_8652	Hypothetical protein	#N/A	2.24565	368.561	164.122
XLOC_003783	3	TCONS_00003966	XLOC_003783	-	supercontig_586:358185-360194	giardia_in_vivo_prox3-9cm	giardia_in_vitro	OK	1006.67	539.217	-0.900646	-1.69003	0.0012	0.0097212	yes	TCONS_00003966	=	100864__Vacuolar protein sorting 26	XLOC_003783	-	TSS3944	supercontig_586:358185-360194	1596	-	1006.67	461.587	1551.74	OK	539.217	268.208	810.227	OK	1.86691	100864__Vacuolar protein sorting 26	3	D	2.21835	GL50803_100864	Vacuolar protein sorting 26	#N/A	1.86691	1006.67	539.217
XLOC_003846	3	TCONS_00004033	XLOC_003846	-	supercontig_586:188645-190535	giardia_in_vivo_prox3-9cm	giardia_in_vitro	OK	315.916	157.939	-1.00017	-1.90234	5e-05	0.000631375	yes	TCONS_00004033	=	14364__Kinase	XLOC_003846	-	TSS4011	supercontig_586:188645-190535	1890	-	315.916	156.552	475.28	OK	157.939	74.8499	241.028	OK	2.00024	14364__Kinase	3	D	2.21835	GL50803_14364	Kinase	#N/A	2.00024	315.916	157.939
XLOC_003911	3	TCONS_00004099	XLOC_003911	-	supercontig_586:402145-402916	giardia_in_vivo_prox3-9cm	giardia_in_vitro	OK	503.127	244.855	-1.039	-1.73697	0.0008	0.00693455	yes	TCONS_00004099	=	15847__Hypothetical protein	XLOC_003911	-	TSS4077	supercontig_586:402145-402916	771	-	503.127	238.061	768.193	OK	244.855	88.0578	401.651	OK	2.0548	15847__Hypothetical protein	3	D	2.21835	GL50803_15847	Hypothetical protein	#N/A	2.0548	503.127	244.855
XLOC_003937	3	TCONS_00004129	XLOC_003937	-	supercontig_589:25452-26007	giardia_in_vivo_prox3-9cm	giardia_in_vitro	OK	443.836	218.521	-1.02226	-1.36296	0.00845	0.0459187	yes	TCONS_00004129	=	14261__Kinase	XLOC_003937	-	TSS4106	supercontig_589:25452-26007	555	-	443.836	158.253	729.418	OK	218.521	40.044	396.997	OK	2.03109	14261__Kinase	3	D	2.21835	GL50803_14261	Kinase	#N/A	2.03109	443.836	218.521
XLOC_004025	3	TCONS_00004224	XLOC_004025	-	supercontig_589:277719-279369	giardia_in_vivo_prox3-9cm	giardia_in_vitro	OK	310.639	178.433	-0.79986	-1.51096	0.00245	0.0172044	yes	TCONS_00004224	=	17579__Inositol-3-phosphate synthase	XLOC_004025	-	TSS4199	supercontig_589:277719-279369	1650	-	310.639	153.678	467.601	OK	178.433	83.4699	273.396	OK	1.74093	17579__Inositol-3-phosphate synthase	3	D	2.21835	GL50803_17579	Inositol-3-phosphate synthase	#N/A	1.74093	310.639	178.433
XLOC_004050	3	TCONS_00004251	XLOC_004050	-	supercontig_589:375592-379426	giardia_in_vivo_prox3-9cm	giardia_in_vitro	OK	142.168	84.0817	-0.757734	-1.46741	0.004	0.0255381	yes	TCONS_00004251	=	11953__Coatomer alpha subunit	XLOC_004050	-	TSS4226	supercontig_589:375592-379426	3834	-	142.168	71.4619	212.874	OK	84.0817	40.7905	127.373	OK	1.69083	11953__Coatomer alpha subunit	3	D	2.21835	GL50803_11953	Coatomer alpha subunit	#N/A	1.69083	142.168	84.0817
XLOC_004086	3	TCONS_00004291	XLOC_004086	-	supercontig_589:529550-531152	giardia_in_vivo_prox3-9cm	giardia_in_vitro	OK	183.725	83.3072	-1.14104	-1.79438	0.00055	0.00506018	yes	TCONS_00004291	=	3867__Hypothetical protein	XLOC_004086	-	TSS4265	supercontig_589:529550-531152	1602	-	183.725	80.7414	286.709	OK	83.3072	26.6268	139.987	OK	2.20539	3867__Hypothetical protein	3	D	2.21835	GL50803_3867	Hypothetical protein	#N/A	2.20539	183.725	83.3072
XLOC_004103	3	TCONS_00004309	XLOC_004103	-	supercontig_589:597531-599634	giardia_in_vivo_prox3-9cm	giardia_in_vitro	OK	131.969	74.5162	-0.824576	-1.36088	0.0074	0.0411553	yes	TCONS_00004309	=	10374__Protein 21.1	XLOC_004103	-	TSS4283	supercontig_589:597531-599634	2103	-	131.969	59.2232	204.716	OK	74.5162	27.288	121.744	OK	1.77101	10374__Protein 21.1	3	D	2.21835	GL50803_10374	Protein 21.1	#N/A	1.77101	131.969	74.5162
XLOC_004141	3	TCONS_00004348	XLOC_004141	-	supercontig_589:738333-739332	giardia_in_vivo_prox3-9cm	giardia_in_vitro	OK	501.703	310.521	-0.692142	-1.30992	0.00855	0.0463294	yes	TCONS_00004348	=	91911__Translation initiation factor eIF-2B alpha subunit	XLOC_004141	-	TSS4322	supercontig_589:738333-739332	999	-	501.703	251.067	752.339	OK	310.521	144.173	476.87	OK	1.61568	91911__Translation initiation factor eIF-2B alpha subunit	3	D	2.21835	GL50803_91911	Translation initiation factor eIF-2B alpha subunit	#N/A	1.61568	501.703	310.521
XLOC_004161	3	TCONS_00004368	XLOC_004161	-	supercontig_589:803735-810515	giardia_in_vivo_prox3-9cm	giardia_in_vitro	OK	101.52	56.9262	-0.834597	-1.65736	0.00065	0.00578398	yes	TCONS_00004368	=	16558__Phosphatidylinositol 4-kinase	XLOC_004161	-	TSS4342	supercontig_589:803735-810515	6780	-	101.52	52.0431	150.997	OK	56.9262	28.4735	85.3789	OK	1.78336	16558__Phosphatidylinositol 4-kinase	3	D	2.21835	GL50803_16558	Phosphatidylinositol 4-kinase	#N/A	1.78336	101.52	56.9262
XLOC_004173	3	TCONS_00004381	XLOC_004173	-	supercontig_589:841471-847913	giardia_in_vivo_prox3-9cm	giardia_in_vitro	OK	89.9976	50.6038	-0.830642	-1.43127	0.00445	0.0277881	yes	TCONS_00004381	=	17008__Hypothetical protein	XLOC_004173	-	TSS4355	supercontig_589:841471-847913	5955	-	89.9976	39.9046	140.091	OK	50.6038	21.2065	80.001	OK	1.77848	17008__Hypothetical protein	3	D	2.21835	GL50803_17008	Hypothetical protein	#N/A	1.77848	89.9976	50.6038
XLOC_004204	3	TCONS_00004414	XLOC_004204	-	supercontig_589:969477-970680	giardia_in_vivo_prox3-9cm	giardia_in_vitro	OK	341.842	183.988	-0.893718	-1.59269	0.0015	0.0116542	yes	TCONS_00004414	=	7865__L-asparaginase	XLOC_004204	-	TSS4388	supercontig_589:969477-970680	1203	-	341.842	165	518.683	OK	183.988	77.0988	290.877	OK	1.85796	7865__L-asparaginase	3	D	2.21835	GL50803_7865	L-asparaginase	#N/A	1.85796	341.842	183.988
XLOC_004208	3	TCONS_00004419	XLOC_004208	-	supercontig_589:978563-979326	giardia_in_vivo_prox3-9cm	giardia_in_vitro	OK	354.619	161.572	-1.1341	-1.58404	0.0027	0.0185036	yes	TCONS_00004419	=	7875__E04F6.2 like protein	XLOC_004208	-	TSS4393	supercontig_589:978563-979326	717	-	354.619	137.864	571.375	OK	161.572	35.2263	287.917	OK	2.1948	7875__E04F6.2 like protein	3	D	2.21835	GL50803_7875	E04F6.2 like protein	#N/A	2.1948	354.619	161.572
XLOC_004215	3	TCONS_00004426	XLOC_004215	-	supercontig_589:993046-994678	giardia_in_vivo_prox3-9cm	giardia_in_vitro	OK	910.139	410.591	-1.14839	-2.28668	5e-05	0.000631375	yes	TCONS_00004426	=	16380__Cathepsin L precursor	XLOC_004215	-	TSS4400	supercontig_589:993046-994678	1632	-	910.139	452.811	1367.47	OK	410.591	212.732	608.45	OK	2.21666	16380__Cathepsin L precursor	3	D	2.21835	GL50803_16380	Cathepsin L precursor	#N/A	2.21666	910.139	410.591
XLOC_004285	3	TCONS_00004498	XLOC_004285	-	supercontig_589:1232280-1236012	giardia_in_vivo_prox3-9cm	giardia_in_vitro	OK	299.604	148.675	-1.01089	-1.94246	5e-05	0.000631375	yes	TCONS_00004498	=	17432__Heat shock protein 70	XLOC_004285	-	TSS4472	supercontig_589:1232280-1236012	3732	-	299.604	139.809	459.398	OK	148.675	76.4448	220.906	OK	2.01516	17432__Heat shock protein 70	3	D	2.21835	GL50803_17432	Heat shock protein 70	#N/A	2.01516	299.604	148.675
XLOC_004312	3	TCONS_00004525	XLOC_004312	-	supercontig_589:1339893-1342869	giardia_in_vivo_prox3-9cm	giardia_in_vitro	OK	179.799	93.496	-0.943411	-1.81153	0.00085	0.00726839	yes	TCONS_00004525	=	13555__Hypothetical protein	XLOC_004312	-	TSS4499	supercontig_589:1339893-1342869	2976	-	179.799	92.1334	267.465	OK	93.496	43.715	143.277	OK	1.92307	13555__Hypothetical protein	3	D	2.21835	GL50803_13555	Hypothetical protein	#N/A	1.92307	179.799	93.496
XLOC_004318	3	TCONS_00004531	XLOC_004318	-	supercontig_589:1352049-1353414	giardia_in_vivo_prox3-9cm	giardia_in_vitro	OK	1722.52	618.474	-1.47774	-2.33627	0.0001	0.00117181	yes	TCONS_00004531	=	9413__Protein disulfide isomerase PDI2	XLOC_004318	-	TSS4505	supercontig_589:1352049-1353414	1350	-	1722.52	544.493	2900.55	OK	618.474	279.066	957.883	OK	2.78511	9413__Protein disulfide isomerase PDI2	3	D	2.21835	GL50803_9413	Protein disulfide isomerase PDI2	#N/A	2.78511	1722.52	618.474
XLOC_004338	3	TCONS_00004551	XLOC_004338	-	supercontig_589:18947-20171	giardia_in_vivo_prox3-9cm	giardia_in_vitro	OK	628.313	391.271	-0.683315	-1.34617	0.00715	0.0402364	yes	TCONS_00004551	=	6633__Farnesyl diphosphate synthase	XLOC_004338	-	TSS4525	supercontig_589:18947-20171	1224	-	628.313	317.39	939.236	OK	391.271	195.522	587.02	OK	1.60583	6633__Farnesyl diphosphate synthase	3	D	2.21835	GL50803_6633	Farnesyl diphosphate synthase	#N/A	1.60583	628.313	391.271
XLOC_004383	3	TCONS_00004598	XLOC_004383	-	supercontig_589:222062-223520	giardia_in_vivo_prox3-9cm	giardia_in_vitro	OK	324.584	155.178	-1.06467	-1.8693	0.0002	0.00214501	yes	TCONS_00004598	=	14380__Hypothetical protein	XLOC_004383	-	TSS4571	supercontig_589:222062-223520	1458	-	324.584	148.669	500.498	OK	155.178	66.0765	244.279	OK	2.09169	14380__Hypothetical protein	3	D	2.21835	GL50803_14380	Hypothetical protein	#N/A	2.09169	324.584	155.178
XLOC_004448	3	TCONS_00004664	XLOC_004448	-	supercontig_589:505076-508841	giardia_in_vivo_prox3-9cm	giardia_in_vitro	OK	261.143	132.794	-0.975649	-1.77261	0.0004	0.00389402	yes	TCONS_00004664	=	112846__Kinesin-3	XLOC_004448	-	TSS4637	supercontig_589:505076-508841	3288	-	261.143	115.119	407.166	OK	132.794	63.8524	201.736	OK	1.96653	112846__Kinesin-3	3	D	2.21835	GL50803_112846	Kinesin-3	#N/A	1.96653	261.143	132.794
XLOC_004454	3	TCONS_00004670	XLOC_004454	-	supercontig_589:537994-540259	giardia_in_vivo_prox3-9cm	giardia_in_vitro	OK	108.08	57.8116	-0.902669	-1.41497	0.0049	0.0300059	yes	TCONS_00004670	=	2523__Hypothetical protein	XLOC_004454	-	TSS4643	supercontig_589:537994-540259	2265	-	108.08	46.1718	169.988	OK	57.8116	18.8576	96.7655	OK	1.86952	2523__Hypothetical protein	3	D	2.21835	GL50803_2523	Hypothetical protein	#N/A	1.86952	108.08	57.8116
XLOC_004489	3	TCONS_00004705	XLOC_004489	-	supercontig_589:689897-692495	giardia_in_vivo_prox3-9cm	giardia_in_vitro	OK	194.74	112.527	-0.791278	-1.48959	0.00265	0.0182268	yes	TCONS_00004705	=	16570__Ser/Thr protein phosphatase 2B catalytic subunit	XLOC_004489	-	TSS4678	supercontig_589:689897-692495	2598	-	194.74	94.1511	295.33	OK	112.527	53.4648	171.59	OK	1.73061	16570__Ser/Thr protein phosphatase 2B catalytic subunit	3	D	2.21835	GL50803_16570	Ser/Thr protein phosphatase 2B catalytic subunit	#N/A	1.73061	194.74	112.527
XLOC_004492	3	TCONS_00004708	XLOC_004492	-	supercontig_589:695584-697638	giardia_in_vivo_prox3-9cm	giardia_in_vitro	OK	334.769	131.006	-1.35353	-1.55999	0.00295	0.0197883	yes	TCONS_00004708	=	10756__Membrane protein	XLOC_004492	-	TSS4681	supercontig_589:695584-697638	993	-	334.769	22.0149	647.523	OK	131.006	31.7546	230.258	OK	2.55537	10756__Membrane protein	3	D	2.21835	GL50803_10756	Membrane protein	#N/A	2.55537	334.769	131.006
XLOC_004540	3	TCONS_00004758	XLOC_004540	-	supercontig_589:859002-861525	giardia_in_vivo_prox3-9cm	giardia_in_vitro	OK	358.894	214.417	-0.74314	-1.48796	0.00255	0.017667	yes	TCONS_00004758	=	4044__Hypothetical protein	XLOC_004540	-	TSS4731	supercontig_589:859002-861525	2523	-	358.894	181.633	536.155	OK	214.417	110.381	318.452	OK	1.67381	4044__Hypothetical protein	3	D	2.21835	GL50803_4044	Hypothetical protein	#N/A	1.67381	358.894	214.417
XLOC_004555	3	TCONS_00004773	XLOC_004555	-	supercontig_589:887608-891616	giardia_in_vivo_prox3-9cm	giardia_in_vitro	OK	412.894	214.027	-0.947978	-1.84169	0.00025	0.0026076	yes	TCONS_00004773	=	11309__High cysteine membrane protein Group 1	XLOC_004555	-	TSS4746	supercontig_589:887608-891616	4008	-	412.894	196.953	628.835	OK	214.027	110.128	317.927	OK	1.92917	11309__High cysteine membrane protein Group 1	3	D	2.21835	GL50803_11309	High cysteine membrane protein Group 1	#N/A	1.92917	412.894	214.027
XLOC_004566	3	TCONS_00004784	XLOC_004566	-	supercontig_589:911600-913898	giardia_in_vivo_prox3-9cm	giardia_in_vitro	OK	161.278	74.7221	-1.10994	-1.86965	0.00015	0.00165874	yes	TCONS_00004784	=	16512__DNA repair helicase TFIIH P90	XLOC_004566	-	TSS4757	supercontig_589:911600-913898	2298	-	161.278	72.5241	250.031	OK	74.7221	28.9969	120.447	OK	2.15837	16512__DNA repair helicase TFIIH P90	3	D	2.21835	GL50803_16512	DNA repair helicase TFIIH P90	#N/A	2.15837	161.278	74.7221
XLOC_004600	3	TCONS_00004823	XLOC_004600	-	supercontig_589:1035832-1038554	giardia_in_vivo_prox3-9cm	giardia_in_vitro	OK	1148.37	636.094	-0.852278	-1.50096	0.00425	0.026715	yes	TCONS_00004823	=	8687__Tenascin precursor	XLOC_004600	-	TSS4795	supercontig_589:1035832-1038554	1515	-	1148.37	465.538	1831.21	OK	636.094	307.981	964.206	OK	1.80535	8687__Tenascin precursor	3	D	2.21835	GL50803_8687	Tenascin precursor	#N/A	1.80535	1148.37	636.094
XLOC_004612	3	TCONS_00004837	XLOC_004612	-	supercontig_589:1062942-1065383	giardia_in_vivo_prox3-9cm	giardia_in_vitro	OK	334.085	113.717	-1.55476	-1.58767	0.00545	0.0324323	yes	TCONS_00004837	=	15080__Hypothetical protein	XLOC_004612	-	TSS4809	supercontig_589:1062942-1065383	627	-	334.085	90.8075	577.362	OK	113.717	0	244.007	OK	2.93786	15080__Hypothetical protein	3	D	2.21835	GL50803_15080	Hypothetical protein	#N/A	2.93786	334.085	113.717
XLOC_004670	3	TCONS_00004895	XLOC_004670	-	supercontig_589:1242989-1245638	giardia_in_vivo_prox3-9cm	giardia_in_vitro	OK	157.328	77.7462	-1.01693	-1.84541	0.0004	0.00389402	yes	TCONS_00004895	=	15268__Hypothetical protein	XLOC_004670	-	TSS4867	supercontig_589:1242989-1245638	2649	-	157.328	78.3199	236.336	OK	77.7462	32.9897	122.503	OK	2.02361	15268__Hypothetical protein	3	D	2.21835	GL50803_15268	Hypothetical protein	#N/A	2.02361	157.328	77.7462
XLOC_004693	3	TCONS_00004919	XLOC_004693	-	supercontig_589:1309826-1313702	giardia_in_vivo_prox3-9cm	giardia_in_vitro	OK	148.503	79.6885	-0.898046	-1.7566	0.0004	0.00389402	yes	TCONS_00004919	=	10145__Tubulin specific chaperone D	XLOC_004693	-	TSS4891	supercontig_589:1309826-1313702	3876	-	148.503	76.2255	220.78	OK	79.6885	38.6342	120.743	OK	1.86354	10145__Tubulin specific chaperone D	3	D	2.21835	GL50803_10145	Tubulin specific chaperone D	#N/A	1.86354	148.503	79.6885
XLOC_004786	3	TCONS_00005015	XLOC_004786	-	supercontig_592:74739-75240	giardia_in_vivo_prox3-9cm	giardia_in_vitro	OK	705.57	326.311	-1.11254	-1.66418	0.00065	0.00578398	yes	TCONS_00005015	=	3095__Hypothetical protein	XLOC_004786	-	TSS4987	supercontig_592:74739-75240	501	-	705.57	301.644	1109.5	OK	326.311	88.4921	564.129	OK	2.16226	3095__Hypothetical protein	3	D	2.21835	GL50803_3095	Hypothetical protein	#N/A	2.16226	705.57	326.311
XLOC_004811	3	TCONS_00005040	XLOC_004811	-	supercontig_592:161292-163839	giardia_in_vivo_prox3-9cm	giardia_in_vitro	OK	101.048	54.4638	-0.891667	-1.36225	0.0048	0.0294887	yes	TCONS_00005040	=	14838__Protein 21.1	XLOC_004811	-	TSS5012	supercontig_592:161292-163839	2547	-	101.048	38.9987	163.097	OK	54.4638	18.0783	90.8493	OK	1.85532	14838__Protein 21.1	3	D	2.21835	GL50803_14838	Protein 21.1	#N/A	1.85532	101.048	54.4638
XLOC_004855	3	TCONS_00005084	XLOC_004855	-	supercontig_592:347849-351704	giardia_in_vivo_prox3-9cm	giardia_in_vitro	OK	83.4406	44.5348	-0.905815	-1.57173	0.0022	0.0157597	yes	TCONS_00005084	=	16958__Phospholipid-transporting ATPase IA	XLOC_004855	-	TSS5056	supercontig_592:347849-351704	3855	-	83.4406	39.8057	127.075	OK	44.5348	17.6349	71.4348	OK	1.8736	16958__Phospholipid-transporting ATPase IA	3	D	2.21835	GL50803_16958	Phospholipid-transporting ATPase IA	#N/A	1.8736	83.4406	44.5348
XLOC_004865	3	TCONS_00005094	XLOC_004865	-	supercontig_592:398800-405352	giardia_in_vivo_prox3-9cm	giardia_in_vitro	OK	87.1629	52.3318	-0.736027	-1.38312	0.0061	0.0354123	yes	TCONS_00005094	=	103074__Hypothetical protein	XLOC_004865	-	TSS5066	supercontig_592:398800-405352	6552	-	87.1629	40.6181	133.708	OK	52.3318	25.6955	78.968	OK	1.66558	103074__Hypothetical protein	3	D	2.21835	GL50803_103074	Hypothetical protein	#N/A	1.66558	87.1629	52.3318
XLOC_004868	3	TCONS_00005097	XLOC_004868	-	supercontig_592:414802-417298	giardia_in_vivo_prox3-9cm	giardia_in_vitro	OK	203.567	105.072	-0.954126	-1.77256	0.0004	0.00389402	yes	TCONS_00005097	=	8460__Hypothetical protein	XLOC_004868	-	TSS5069	supercontig_592:414802-417298	2496	-	203.567	98.6662	308.468	OK	105.072	48.3644	161.779	OK	1.9374	8460__Hypothetical protein	3	D	2.21835	GL50803_8460	Hypothetical protein	#N/A	1.9374	203.567	105.072
XLOC_004870	3	TCONS_00005099	XLOC_004870	-	supercontig_592:420584-421748	giardia_in_vivo_prox3-9cm	giardia_in_vitro	OK	572.074	273.602	-1.06412	-2.0478	5e-05	0.000631375	yes	TCONS_00005099	=	14713__IFT complex B	XLOC_004870	-	TSS5071	supercontig_592:420584-421748	1164	-	572.074	291.633	852.515	OK	273.602	129.181	418.024	OK	2.0909	14713__IFT complex B	3	D	2.21835	GL50803_14713	IFT complex B	#N/A	2.0909	572.074	273.602
XLOC_004878	3	TCONS_00005107	XLOC_004878	-	supercontig_592:451062-454209	giardia_in_vivo_prox3-9cm	giardia_in_vitro	OK	336.099	144.987	-1.21296	-2.42253	5e-05	0.000631375	yes	TCONS_00005107	=	88082__Coatomer beta subunit	XLOC_004878	-	TSS5079	supercontig_592:451062-454209	3147	-	336.099	172.507	499.69	OK	144.987	73.2385	216.735	OK	2.31813	88082__Coatomer beta subunit	3	D	2.21835	GL50803_88082	Coatomer beta subunit	#N/A	2.31813	336.099	144.987
XLOC_004975	3	TCONS_00005207	XLOC_004975	-	supercontig_592:758780-759810	giardia_in_vivo_prox3-9cm	giardia_in_vitro	OK	2972.36	1244	-1.25662	-2.29826	5e-05	0.000631375	yes	TCONS_00005207	=	11043__Fructose-bisphosphate aldolase	XLOC_004975	-	TSS5179	supercontig_592:758780-759810	972	-	2972.36	1334.25	4610.48	OK	1244	596.621	1891.38	OK	2.38936	11043__Fructose-bisphosphate aldolase	3	D	2.21835	GL50803_11043	Fructose-bisphosphate aldolase	#N/A	2.38936	2972.36	1244
XLOC_005012	3	TCONS_00005248	XLOC_005012	-	supercontig_592:886903-889345	giardia_in_vivo_prox3-9cm	giardia_in_vitro	OK	225.956	116.278	-0.958459	-1.81064	0.00035	0.0034605	yes	TCONS_00005248	=	102710__Ubiquitin carboxyl-terminal hydrolase 14	XLOC_005012	-	TSS5219	supercontig_592:886903-889345	2442	-	225.956	112.128	339.783	OK	116.278	54.2314	178.325	OK	1.94324	102710__Ubiquitin carboxyl-terminal hydrolase 14	3	D	2.21835	GL50803_102710	Ubiquitin carboxyl-terminal hydrolase 14	#N/A	1.94324	225.956	116.278
XLOC_005057	3	TCONS_00005296	XLOC_005057	-	supercontig_592:1017707-1018871	giardia_in_vivo_prox3-9cm	giardia_in_vitro	OK	451.808	192.909	-1.22779	-2.18979	5e-05	0.000631375	yes	TCONS_00005296	=	113723__Hypothetical protein	XLOC_005057	-	TSS5266	supercontig_592:1017707-1018871	1164	-	451.808	217.691	685.924	OK	192.909	81.1454	304.673	OK	2.34208	113723__Hypothetical protein	3	D	2.21835	GL50803_113723	Hypothetical protein	#N/A	2.34208	451.808	192.909
XLOC_005067	3	TCONS_00005306	XLOC_005067	-	supercontig_592:1045461-1069947	giardia_in_vivo_prox3-9cm	giardia_in_vitro	OK	80.4864	40.808	-0.979892	-1.8752	0.0002	0.00214501	yes	TCONS_00005306	=	38462__Hypothetical protein	XLOC_005067	-	TSS5276	supercontig_592:1045461-1069947	24486	-	80.4864	37.5297	123.443	OK	40.808	20.8194	60.7966	OK	1.97232	38462__Hypothetical protein	3	D	2.21835	GL50803_38462	Hypothetical protein	#N/A	1.97232	80.4864	40.808
XLOC_005068	3	TCONS_00005307	XLOC_005068	-	supercontig_592:1070001-1072668	giardia_in_vivo_prox3-9cm	giardia_in_vitro	OK	1692.05	866.322	-0.965797	-1.60123	0.00205	0.0149293	yes	TCONS_00005307	=	93358__Alcohol dehydrogenase	XLOC_005068	-	TSS5277	supercontig_592:1070001-1072668	2667	-	1692.05	598.453	2785.65	OK	866.322	406.736	1325.91	OK	1.95314	93358__Alcohol dehydrogenase	3	D	2.21835	GL50803_93358	Alcohol dehydrogenase	#N/A	1.95314	1692.05	866.322
XLOC_005073	3	TCONS_00005312	XLOC_005073	-	supercontig_592:1079723-1085963	giardia_in_vivo_prox3-9cm	giardia_in_vitro	OK	122.182	60.8461	-1.0058	-1.87717	0.0003	0.00302926	yes	TCONS_00005312	=	16143__Transcription regulatory protein SNF2	XLOC_005073	-	TSS5282	supercontig_592:1079723-1085963	6240	-	122.182	55.2745	189.09	OK	60.8461	30.3102	91.3819	OK	2.00805	16143__Transcription regulatory protein SNF2	3	D	2.21835	GL50803_16143	Transcription regulatory protein SNF2	#N/A	2.00805	122.182	60.8461
XLOC_005116	3	TCONS_00005359	XLOC_005116	-	supercontig_592:37560-41142	giardia_in_vivo_prox3-9cm	giardia_in_vitro	OK	234.846	103.638	-1.18017	-2.25824	5e-05	0.000631375	yes	TCONS_00005359	=	41288__Mucin-like protein	XLOC_005116	-	TSS5329	supercontig_592:37560-41142	3582	-	234.846	113.025	356.666	OK	103.638	51.2213	156.054	OK	2.26602	41288__Mucin-like protein	3	D	2.21835	GL50803_41288	Mucin-like protein	#N/A	2.26602	234.846	103.638
XLOC_005127	3	TCONS_00005370	XLOC_005127	-	supercontig_592:80459-83480	giardia_in_vivo_prox3-9cm	giardia_in_vitro	OK	357.271	190.392	-0.908048	-1.81698	0.0002	0.00214501	yes	TCONS_00005370	=	17231__Kinase	XLOC_005127	-	TSS5340	supercontig_592:80459-83480	3021	-	357.271	179.695	534.847	OK	190.392	98.5003	282.283	OK	1.8765	17231__Kinase	3	D	2.21835	GL50803_17231	Kinase	#N/A	1.8765	357.271	190.392
XLOC_005129	3	TCONS_00005372	XLOC_005129	-	supercontig_592:86034-87223	giardia_in_vivo_prox3-9cm	giardia_in_vitro	OK	205.768	97.3278	-1.08009	-1.53221	0.00305	0.020387	yes	TCONS_00005372	=	6120__Hypothetical protein	XLOC_005129	-	TSS5342	supercontig_592:86034-87223	1122	-	205.768	81.688	329.848	OK	97.3278	22.4827	172.173	OK	2.11417	6120__Hypothetical protein	3	D	2.21835	GL50803_6120	Hypothetical protein	#N/A	2.11417	205.768	97.3278
XLOC_005210	3	TCONS_00005457	XLOC_005210	-	supercontig_592:454833-458761	giardia_in_vivo_prox3-9cm	giardia_in_vitro	OK	1306.15	434.983	-1.58629	-2.40814	5e-05	0.000631375	yes	TCONS_00005457	=	10623__Phosphoenolpyruvate carboxykinase	XLOC_005210	-	TSS5427	supercontig_592:454833-458761	1965	-	1306.15	387.96	2224.34	OK	434.983	181.448	688.518	OK	3.00276	10623__Phosphoenolpyruvate carboxykinase	3	D	2.21835	GL50803_10623	Phosphoenolpyruvate carboxykinase	#N/A	3.00276	1306.15	434.983
XLOC_005303	3	TCONS_00005552	XLOC_005303	-	supercontig_592:819035-819989	giardia_in_vivo_prox3-9cm	giardia_in_vitro	OK	684.333	317.181	-1.10939	-2.09028	5e-05	0.000631375	yes	TCONS_00005552	=	10016__Hypothetical protein	XLOC_005303	-	TSS5522	supercontig_592:819035-819989	954	-	684.333	342.966	1025.7	OK	317.181	145.637	488.726	OK	2.15755	10016__Hypothetical protein	3	D	2.21835	GL50803_10016	Hypothetical protein	#N/A	2.15755	684.333	317.181
XLOC_005313	3	TCONS_00005563	XLOC_005313	-	supercontig_592:851319-854397	giardia_in_vivo_prox3-9cm	giardia_in_vitro	OK	155.601	91.5171	-0.76574	-1.47157	0.00295	0.0197883	yes	TCONS_00005563	=	42357__Hypothetical protein	XLOC_005313	-	TSS5532	supercontig_592:851319-854397	3078	-	155.601	79.042	232.16	OK	91.5171	43.2393	139.795	OK	1.70024	42357__Hypothetical protein	3	D	2.21835	GL50803_42357	Hypothetical protein	#N/A	1.70024	155.601	91.5171
XLOC_005325	3	TCONS_00005575	XLOC_005325	-	supercontig_592:901993-904555	giardia_in_vivo_prox3-9cm	giardia_in_vitro	OK	130.434	75.2216	-0.794103	-1.38897	0.0058	0.034229	yes	TCONS_00005575	=	42368__Hypothetical protein	XLOC_005325	-	TSS5544	supercontig_592:901993-904555	2562	-	130.434	60.9808	199.888	OK	75.2216	31.0618	119.381	OK	1.734	42368__Hypothetical protein	3	D	2.21835	GL50803_42368	Hypothetical protein	#N/A	1.734	130.434	75.2216
XLOC_005338	3	TCONS_00005589	XLOC_005338	-	supercontig_592:951877-957433	giardia_in_vivo_prox3-9cm	giardia_in_vitro	OK	317.31	143.564	-1.1442	-1.94778	0.00015	0.00165874	yes	TCONS_00005589	=	24842__Protein 21.1	XLOC_005338	-	TSS5558	supercontig_592:951877-957433	5556	-	317.31	110.604	524.016	OK	143.564	73.4049	213.723	OK	2.21023	24842__Protein 21.1	3	D	2.21835	GL50803_24842	Protein 21.1	#N/A	2.21023	317.31	143.564
XLOC_005361	3	TCONS_00005612	XLOC_005361	-	supercontig_592:1039341-1040444	giardia_in_vivo_prox3-9cm	giardia_in_vitro	OK	652.087	296.057	-1.13919	-1.60611	0.0019	0.0141076	yes	TCONS_00005612	=	32236__Hypothetical protein	XLOC_005361	-	TSS5581	supercontig_592:1039341-1040444	1065	-	652.087	116.752	1187.42	OK	296.057	135.84	456.274	OK	2.20257	32236__Hypothetical protein	3	D	2.21835	GL50803_32236	Hypothetical protein	#N/A	2.20257	652.087	296.057
XLOC_005368	3	TCONS_00005619	XLOC_005368	-	supercontig_592:1086014-1086554	giardia_in_vivo_prox3-9cm	giardia_in_vitro	OK	592.955	249.132	-1.25101	-1.80265	0.00065	0.00578398	yes	TCONS_00005619	=	31339__Hypothetical protein	XLOC_005368	-	TSS5588	supercontig_592:1086014-1086554	540	-	592.955	252.802	933.109	OK	249.132	56.7208	441.543	OK	2.38008	31339__Hypothetical protein	3	D	2.21835	GL50803_31339	Hypothetical protein	#N/A	2.38008	592.955	249.132
XLOC_005458	3	TCONS_00005716	XLOC_005458	-	supercontig_603:62030-64562	giardia_in_vivo_prox3-9cm	giardia_in_vitro	OK	322.244	202.145	-0.672761	-1.35566	0.00585	0.0344527	yes	TCONS_00005716	=	88369__Protein 21.1	XLOC_005458	-	TSS5685	supercontig_603:62030-64562	2532	-	322.244	166.084	478.404	OK	202.145	103.434	300.856	OK	1.59412	88369__Protein 21.1	3	D	2.21835	GL50803_88369	Protein 21.1	#N/A	1.59412	322.244	202.145
XLOC_005530	3	TCONS_00005796	XLOC_005530	-	supercontig_603:51227-51515	giardia_in_vivo_prox3-9cm	giardia_in_vitro	OK	3498.66	1644.44	-1.08921	-1.79657	0.0007	0.00619984	yes	TCONS_00005796	=	27918__Hypothetical protein	XLOC_005530	-	TSS5765	supercontig_603:51227-51515	288	-	3498.66	1574.21	5423.12	OK	1644.44	599.431	2689.44	OK	2.12757	27918__Hypothetical protein	3	D	2.21835	GL50803_27918	Hypothetical protein	#N/A	2.12757	3498.66	1644.44
XLOC_005568	3	TCONS_00005837	XLOC_005568	-	supercontig_608:6931-9814	giardia_in_vivo_prox3-9cm	giardia_in_vitro	OK	222.505	118.248	-0.912021	-1.77371	0.0005	0.00463008	yes	TCONS_00005837	=	5603__Coatomer gamma subunit	XLOC_005568	-	TSS5806	supercontig_608:6931-9814	2883	-	222.505	113.95	331.061	OK	118.248	56.7956	179.701	OK	1.88168	5603__Coatomer gamma subunit	3	D	2.21835	GL50803_5603	Coatomer gamma subunit	#N/A	1.88168	222.505	118.248
XLOC_005670	3	TCONS_00005947	XLOC_005670	-	supercontig_611:67431-68590	giardia_in_vivo_prox3-9cm	giardia_in_vitro	OK	3468.91	1651.64	-1.07059	-1.62552	0.0019	0.0141076	yes	TCONS_00005947	=	16523__Hypothetical protein	XLOC_005670	-	TSS5915	supercontig_611:67431-68590	702	-	3468.91	1407.4	5530.43	OK	1651.64	506.807	2796.46	OK	2.10028	16523__Hypothetical protein	3	D	2.21835	GL50803_16523	Hypothetical protein	#N/A	2.10028	3468.91	1651.64
XLOC_005747	3	TCONS_00006029	XLOC_005747	-	supercontig_624:72294-74691	giardia_in_vivo_prox3-9cm	giardia_in_vitro	OK	2063.4	1034.85	-0.995596	-1.62459	0.00205	0.0149293	yes	TCONS_00006029	=	12830__Hypothetical protein	XLOC_005747	-	TSS5997	supercontig_624:72294-74691	810	-	2063.4	726.15	3400.65	OK	1034.85	466.394	1603.32	OK	1.99391	12830__Hypothetical protein	3	D	2.21835	GL50803_12830	Hypothetical protein	#N/A	1.99391	2063.4	1034.85
XLOC_005781	3	TCONS_00006065	XLOC_005781	-	supercontig_624:196699-197653	giardia_in_vivo_prox3-9cm	giardia_in_vitro	OK	779.785	400.955	-0.959636	-1.82747	0.00035	0.0034605	yes	TCONS_00006065	=	40591__VSP	XLOC_005781	-	TSS6033	supercontig_624:196699-197653	954	-	779.785	378.426	1181.15	OK	400.955	194.545	607.365	OK	1.94482	40591__VSP	3	D	2.21835	GL50803_40591	VSP	#N/A	1.94482	779.785	400.955
XLOC_005786	3	TCONS_00006070	XLOC_005786	-	supercontig_624:206834-230351	giardia_in_vivo_prox3-9cm	giardia_in_vitro	OK	41.8099	26.3155	-0.667933	-1.33322	0.007	0.0396272	yes	TCONS_00006070	=	35487__Hypothetical protein	XLOC_005786	-	TSS6038	supercontig_624:206834-230351	23517	-	41.8099	20.8554	62.7644	OK	26.3155	13.6628	38.9681	OK	1.58879	35487__Hypothetical protein	3	D	2.21835	GL50803_35487	Hypothetical protein	#N/A	1.58879	41.8099	26.3155
XLOC_005805	3	TCONS_00006089	XLOC_005805	-	supercontig_624:304827-311337	giardia_in_vivo_prox3-9cm	giardia_in_vitro	OK	240.962	115.022	-1.06689	-1.81274	0.0008	0.00693455	yes	TCONS_00006089	=	17476__CXC-rich protein	XLOC_005805	-	TSS6057	supercontig_624:304827-311337	6510	-	240.962	83.1313	398.792	OK	115.022	59.0644	170.98	OK	2.09492	17476__CXC-rich protein	3	D	2.21835	GL50803_17476	CXC-rich protein	#N/A	2.09492	240.962	115.022
XLOC_005853	3	TCONS_00006140	XLOC_005853	-	supercontig_624:502812-505284	giardia_in_vivo_prox3-9cm	giardia_in_vitro	OK	381.38	211.786	-0.848626	-1.59329	0.0019	0.0141076	yes	TCONS_00006140	=	16824__Kinase	XLOC_005853	-	TSS6108	supercontig_624:502812-505284	2472	-	381.38	174.596	588.164	OK	211.786	105.635	317.936	OK	1.80078	16824__Kinase	3	D	2.21835	GL50803_16824	Kinase	#N/A	1.80078	381.38	211.786
XLOC_005869	3	TCONS_00006157	XLOC_005869	-	supercontig_624:28923-32364	giardia_in_vivo_prox3-9cm	giardia_in_vitro	OK	167.093	98.0621	-0.768888	-1.47813	0.0038	0.0244531	yes	TCONS_00006157	=	16508__Kinase	XLOC_005869	-	TSS6125	supercontig_624:28923-32364	3441	-	167.093	82.9503	251.237	OK	98.0621	47.4455	148.679	OK	1.70395	16508__Kinase	3	D	2.21835	GL50803_16508	Kinase	#N/A	1.70395	167.093	98.0621
XLOC_005937	3	TCONS_00006228	XLOC_005937	-	supercontig_624:288743-289709	giardia_in_vivo_prox3-9cm	giardia_in_vitro	OK	516.565	271.273	-0.929205	-1.71302	0.00045	0.00425706	yes	TCONS_00006228	=	114440__Hypothetical protein	XLOC_005937	-	TSS6196	supercontig_624:288743-289709	966	-	516.565	258.099	775.03	OK	271.273	118.994	423.551	OK	1.90423	114440__Hypothetical protein	3	D	2.21835	GL50803_114440	Hypothetical protein	#N/A	1.90423	516.565	271.273
XLOC_005972	3	TCONS_00006270	XLOC_005972	-	supercontig_624:424528-428971	giardia_in_vivo_prox3-9cm	giardia_in_vitro	OK	124.592	67.5933	-0.882257	-1.70583	0.00065	0.00578398	yes	TCONS_00006270	=	12081__O-linked GlcNAc transferase	XLOC_005972	-	TSS6237	supercontig_624:424528-428971	4443	-	124.592	62.7573	186.426	OK	67.5933	32.6162	102.57	OK	1.84326	12081__O-linked GlcNAc transferase	3	D	2.21835	GL50803_12081	O-linked GlcNAc transferase	#N/A	1.84326	124.592	67.5933
XLOC_005977	3	TCONS_00006275	XLOC_005977	-	supercontig_624:439208-441398	giardia_in_vivo_prox3-9cm	giardia_in_vitro	OK	396.583	172.416	-1.20173	-2.34781	5e-05	0.000631375	yes	TCONS_00006275	=	15574__Alanyl dipeptidyl peptidase	XLOC_005977	-	TSS6242	supercontig_624:439208-441398	2190	-	396.583	199.456	593.709	OK	172.416	85.1075	259.725	OK	2.30015	15574__Alanyl dipeptidyl peptidase	3	D	2.21835	GL50803_15574	Alanyl dipeptidyl peptidase	#N/A	2.30015	396.583	172.416
XLOC_006046	3	TCONS_00006349	XLOC_006046	-	supercontig_627:62940-63735	giardia_in_vivo_prox3-9cm	giardia_in_vitro	OK	1283.3	519.527	-1.30459	-2.31526	5e-05	0.000631375	yes	TCONS_00006349	=	15918__Hypothetical protein	XLOC_006046	-	TSS6316	supercontig_627:62940-63735	687	-	1283.3	562.217	2004.39	OK	519.527	237.612	801.441	OK	2.47013	15918__Hypothetical protein	3	D	2.21835	GL50803_15918	Hypothetical protein	#N/A	2.47013	1283.3	519.527
XLOC_000223	3	TCONS_00000231	XLOC_000223	-	supercontig_572:176385-177414	giardia_in_vivo_prox3-9cm	giardia_in_vitro	OK	2265.86	715.438	-1.66316	-3.04195	5e-05	0.000631375	yes	TCONS_00000231	=	10822__WD-40 repeat protein family	XLOC_000223	-	TSS230	supercontig_572:176385-177414	1029	-	2265.86	976.662	3555.06	OK	715.438	357.176	1073.7	OK	3.16709	10822__WD-40 repeat protein family	3	D	2.21835	GL50803_10822	WD-40 repeat protein family	GL50803_10822	3.16709	2265.86	715.438
XLOC_001089	3	TCONS_00001135	XLOC_001089	-	supercontig_573:1122942-1125294	giardia_in_vivo_prox3-9cm	giardia_in_vitro	OK	643.417	257.785	-1.31958	-2.50824	5e-05	0.000631375	yes	TCONS_00001135	=	17304__Alpha adaptin	XLOC_001089	-	TSS1129	supercontig_573:1122942-1125294	2352	-	643.417	295.205	991.628	OK	257.785	131.752	383.818	OK	2.49594	17304__Alpha adaptin	3	D	2.21835	GL50803_17304	Alpha adaptin	GL50803_17304	2.49594	643.417	257.785
XLOC_001461	3	TCONS_00001529	XLOC_001461	-	supercontig_577:716768-722122	giardia_in_vivo_prox3-9cm	giardia_in_vitro	OK	4696.71	1362.31	-1.78559	-2.70365	5e-05	0.000631375	yes	TCONS_00001529	=	6289__FixW protein	XLOC_001461	-	TSS1519	supercontig_577:716768-722122	402	-	4696.71	1691.2	7702.23	OK	1362.31	470.279	2254.35	OK	3.44761	6289__FixW protein	3	D	2.21835	GL50803_6289	FixW protein	GL50803_6289	3.44761	4696.71	1362.31
XLOC_001878	3	TCONS_00001966	XLOC_001878	-	supercontig_577:365267-366467	giardia_in_vivo_prox3-9cm	giardia_in_vitro	OK	1534.11	508.09	-1.59424	-3.05836	5e-05	0.000631375	yes	TCONS_00001966	=	13272__Hypothetical protein	XLOC_001878	-	TSS1954	supercontig_577:365267-366467	1104	-	1534.11	738.051	2330.17	OK	508.09	252.553	763.627	OK	3.01937	13272__Hypothetical protein	3	D	2.21835	GL50803_13272	Hypothetical protein	GL50803_13272	3.01937	1534.11	508.09
XLOC_002782	3	TCONS_00002912	XLOC_002782	-	supercontig_578:792894-794025	giardia_in_vivo_prox3-9cm	giardia_in_vitro	OK	4382.04	1219.08	-1.84581	-3.2111	5e-05	0.000631375	yes	TCONS_00002912	=	98054__Heat shock protein HSP 90-alpha	XLOC_002782	-	TSS2896	supercontig_578:792894-794025	1131	-	4382.04	1648.88	7115.2	OK	1219.08	614.459	1823.7	OK	3.59455	98054__Heat shock protein HSP 90-alpha	3	D	2.21835	GL50803_98054	Heat shock protein HSP 90-alpha	GL50803_98054	3.59455	4382.04	1219.08
XLOC_003160	3	TCONS_00003309	XLOC_003160	-	supercontig_579:594252-594905	giardia_in_vivo_prox3-9cm	giardia_in_vitro	OK	44121.4	3544.65	-3.63776	-3.39135	5e-05	0.000631375	yes	TCONS_00003309	=	32245__Hypothetical protein	XLOC_003160	-	TSS3289	supercontig_579:594252-594905	291	-	44121.4	188.579	88054.2	OK	3544.65	0	7459.46	OK	12.4473	32245__Hypothetical protein	3	D	2.21835	GL50803_32245	Hypothetical protein	GL50803_32245	12.4473	44121.4	3544.65
XLOC_003375	3	TCONS_00003534	XLOC_003375	-	supercontig_579:351290-353804	giardia_in_vivo_prox3-9cm	giardia_in_vitro	OK	1083.37	418.974	-1.37059	-2.00445	5e-05	0.000631375	yes	TCONS_00003534	=	8377__Hypothetical protein	XLOC_003375	-	TSS3514	supercontig_579:351290-353804	894	-	1083.37	356.662	1810.07	OK	418.974	138.359	699.589	OK	2.58577	8377__Hypothetical protein	3	D	2.21835	GL50803_8377	Hypothetical protein	GL50803_8377	2.58577	1083.37	418.974
XLOC_003465	3	TCONS_00003629	XLOC_003465	-	supercontig_579:682198-684193	giardia_in_vivo_prox3-9cm	giardia_in_vitro	OK	1777.31	136.7	-3.70061	-5.52563	5e-05	0.000631375	yes	TCONS_00003629	=	17043__Glyceraldehyde 3-phosphate dehydrogenase	XLOC_003465	-	TSS3609	supercontig_579:682198-684193	1224	-	1777.31	725.481	2829.14	OK	136.7	38.9109	234.489	OK	13.0015	17043__Glyceraldehyde 3-phosphate dehydrogenase	3	D	2.21835	GL50803_17043	Glyceraldehyde 3-phosphate dehydrogenase	GL50803_17043	13.0015	1777.31	136.7
XLOC_003607	3	TCONS_00003781	XLOC_003607	-	supercontig_581:267099-269384	giardia_in_vivo_prox3-9cm	giardia_in_vitro	OK	232.079	18.3379	-3.66171	-2.64152	0.0001	0.00117181	yes	TCONS_00003781	=	11642__Ceramide glucosyltransferase	XLOC_003607	-	TSS3760	supercontig_581:267099-269384	1614	-	232.079	0	467.684	OK	18.3379	0	48.2593	OK	12.6557	11642__Ceramide glucosyltransferase	3	D	2.21835	GL50803_11642	Ceramide glucosyltransferase	GL50803_11642	12.6557	232.079	18.3379
XLOC_003855	3	TCONS_00004042	XLOC_003855	-	supercontig_586:220024-221056	giardia_in_vivo_prox3-9cm	giardia_in_vitro	OK	2794.81	850.211	-1.71686	-3.27985	5e-05	0.000631375	yes	TCONS_00004042	=	8826__Glucokinase	XLOC_003855	-	TSS4020	supercontig_586:220024-221056	1032	-	2794.81	1293.98	4295.65	OK	850.211	435.248	1265.17	OK	3.2872	8826__Glucokinase	3	D	2.21835	GL50803_8826	Glucokinase	GL50803_8826	3.2872	2794.81	850.211
XLOC_003864	3	TCONS_00004052	XLOC_003864	-	supercontig_586:246212-246959	giardia_in_vivo_prox3-9cm	giardia_in_vitro	OK	11496	3703.33	-1.63424	-2.52845	5e-05	0.000631375	yes	TCONS_00004052	=	6430__14-3-3 protein	XLOC_003864	-	TSS4030	supercontig_586:246212-246959	747	-	11496	3140	19852.1	OK	3703.33	1762.98	5643.69	OK	3.10423	6430__14-3-3 protein	3	D	2.21835	GL50803_6430	14-3-3 protein	GL50803_6430	3.10423	11496	3703.33
XLOC_004170	3	TCONS_00004377	XLOC_004170	-	supercontig_589:837170-838397	giardia_in_vivo_prox3-9cm	giardia_in_vitro	OK	1856.42	426.496	-2.12192	-1.47789	0.0073	0.0408786	yes	TCONS_00004377	=	10429__Wos2 protein	XLOC_004170	-	TSS4351	supercontig_589:837170-838397	558	-	1856.42	311.556	3401.28	OK	426.496	0	1197.64	OK	4.35273	10429__Wos2 protein	3	D	2.21835	GL50803_10429	Wos2 protein	GL50803_10429	4.35273	1856.42	426.496
XLOC_005484	3	TCONS_00005745	XLOC_005484	-	supercontig_603:135104-135425	giardia_in_vivo_prox3-9cm	giardia_in_vitro	OK	1777.52	599.901	-1.56707	-2.0621	5e-05	0.000631375	yes	TCONS_00005745	=	5258__Hypothetical protein	XLOC_005484	-	TSS5714	supercontig_603:135104-135425	321	-	1777.52	604.663	2950.38	OK	599.901	107.218	1092.58	OK	2.96302	5258__Hypothetical protein	3	D	2.21835	GL50803_5258	Hypothetical protein	GL50803_5258	2.96302	1777.52	599.901
XLOC_000150	4	TCONS_00000156	XLOC_000150	-	supercontig_571:250476-251094	giardia_in_vivo_prox3-9cm	giardia_in_vitro	OK	191.684	408.944	1.09317	1.49532	0.0045	0.0280082	yes	TCONS_00000156	=	29252__Hypothetical protein	XLOC_000150	-	TSS155	supercontig_571:250476-251094	618	-	191.684	35.0898	348.279	OK	408.944	163.672	654.216	OK	0.468729	29252__Hypothetical protein	4	E	-1.994	GL50803_29252	Hypothetical protein	#N/A	0.468729	191.684	408.944
XLOC_000157	4	TCONS_00000164	XLOC_000157	-	supercontig_571:276716-281974	giardia_in_vivo_prox3-9cm	giardia_in_vitro	OK	113.915	50.1947	-1.18236	-2.14536	5e-05	0.000631375	yes	TCONS_00000164	=	114498__Hypothetical protein	XLOC_000157	-	TSS163	supercontig_571:276716-281974	4950	-	113.915	55.3374	172.493	OK	50.1947	21.8315	78.5579	OK	2.26946	114498__Hypothetical protein	4	E	-1.994	GL50803_114498	Hypothetical protein	#N/A	2.26946	113.915	50.1947
XLOC_000184	4	TCONS_00000191	XLOC_000184	-	supercontig_572:39190-41251	giardia_in_vivo_prox3-9cm	giardia_in_vitro	OK	56.0402	112.612	1.00683	1.51564	0.0052	0.0314374	yes	TCONS_00000191	=	8061__Hypothetical protein	XLOC_000184	-	TSS190	supercontig_572:39190-41251	2061	-	56.0402	15.0509	97.0295	OK	112.612	49.6013	175.623	OK	0.49764	8061__Hypothetical protein	4	E	-1.994	GL50803_8061	Hypothetical protein	#N/A	0.49764	56.0402	112.612
XLOC_000439	4	TCONS_00000454	XLOC_000439	-	supercontig_573:78543-78804	giardia_in_vivo_prox3-9cm	giardia_in_vitro	OK	518.572	1722.94	1.73225	2.53263	0.0013	0.0104128	yes	TCONS_00000454	=	7007__Hypothetical protein	XLOC_000439	-	TSS453	supercontig_573:78543-78804	261	-	518.572	174.788	862.356	OK	1722.94	554.931	2890.94	OK	0.300981	7007__Hypothetical protein	4	E	-1.994	GL50803_7007	Hypothetical protein	#N/A	0.300981	518.572	1722.94
XLOC_000574	4	TCONS_00000594	XLOC_000574	-	supercontig_573:587155-587869	giardia_in_vivo_prox3-9cm	giardia_in_vitro	OK	240.432	430.66	0.840919	1.34062	0.0086	0.0465119	yes	TCONS_00000594	=	8002__Hypothetical protein	XLOC_000574	-	TSS591	supercontig_573:587155-587869	714	-	240.432	78.9401	401.924	OK	430.66	192.819	668.501	OK	0.558287	8002__Hypothetical protein	4	E	-1.994	GL50803_8002	Hypothetical protein	#N/A	0.558287	240.432	430.66
XLOC_000588	4	TCONS_00000608	XLOC_000588	-	supercontig_573:651166-652192	giardia_in_vivo_prox3-9cm	giardia_in_vitro	OK	96.7581	223.87	1.21021	1.6587	0.0019	0.0141076	yes	TCONS_00000608	=	3977__G2/mitotic-specific cyclin B	XLOC_000588	-	TSS605	supercontig_573:651166-652192	1026	-	96.7581	16.9205	176.596	OK	223.87	92.9086	354.831	OK	0.432207	3977__G2/mitotic-specific cyclin B	4	E	-1.994	GL50803_3977	G2/mitotic-specific cyclin B	#N/A	0.432207	96.7581	223.87
XLOC_000621	4	TCONS_00000643	XLOC_000621	-	supercontig_573:778474-778744	giardia_in_vivo_prox3-9cm	giardia_in_vitro	OK	1432.06	4935.8	1.78519	3.64278	5e-05	0.000631375	yes	TCONS_00000643	=	14171__Ribosomal protein L37	XLOC_000621	-	TSS639	supercontig_573:778474-778744	270	-	1432.06	777.51	2086.62	OK	4935.8	2454.95	7416.64	OK	0.290137	14171__Ribosomal protein L37	4	E	-1.994	GL50803_14171	Ribosomal protein L37	#N/A	0.290137	1432.06	4935.8
XLOC_000855	4	TCONS_00000892	XLOC_000855	-	supercontig_573:171949-174997	giardia_in_vivo_prox3-9cm	giardia_in_vitro	OK	36.1221	71.6858	0.988807	1.45946	0.00315	0.0209082	yes	TCONS_00000892	=	6007__Protein 21.1	XLOC_000855	-	TSS886	supercontig_573:171949-174997	3048	-	36.1221	8.97697	63.2672	OK	71.6858	31.2971	112.075	OK	0.503895	6007__Protein 21.1	4	E	-1.994	GL50803_6007	Protein 21.1	#N/A	0.503895	36.1221	71.6858
XLOC_000902	4	TCONS_00000940	XLOC_000902	-	supercontig_573:422356-423927	giardia_in_vivo_prox3-9cm	giardia_in_vitro	OK	81.9414	182.598	1.15601	1.37899	0.0088	0.0473239	yes	TCONS_00000940	=	13269__Hypothetical protein	XLOC_000902	-	TSS934	supercontig_573:422356-423927	1053	-	81.9414	2.96747	160.915	OK	182.598	64.0263	301.17	OK	0.448753	13269__Hypothetical protein	4	E	-1.994	GL50803_13269	Hypothetical protein	#N/A	0.448753	81.9414	182.598
XLOC_000958	4	TCONS_00001001	XLOC_000958	-	supercontig_573:586424-587069	giardia_in_vivo_prox3-9cm	giardia_in_vitro	OK	292.928	834.14	1.50974	2.33159	5e-05	0.000631375	yes	TCONS_00001001	=	8001__Ribosomal protein L15	XLOC_000958	-	TSS995	supercontig_573:586424-587069	615	-	292.928	87.406	498.45	OK	834.14	367.086	1301.19	OK	0.351174	8001__Ribosomal protein L15	4	E	-1.994	GL50803_8001	Ribosomal protein L15	#N/A	0.351174	292.928	834.14
XLOC_001047	4	TCONS_00001092	XLOC_001047	-	supercontig_573:949884-950652	giardia_in_vivo_prox3-9cm	giardia_in_vitro	OK	124.419	250.408	1.00907	1.33194	0.0088	0.0473239	yes	TCONS_00001092	=	7962__20S proteasome alpha subunit 6	XLOC_001047	-	TSS1086	supercontig_573:949884-950652	768	-	124.419	20.158	228.68	OK	250.408	91.8739	408.942	OK	0.496865	7962__20S proteasome alpha subunit 6	4	E	-1.994	GL50803_7962	20S proteasome alpha subunit 6	#N/A	0.496865	124.419	250.408
XLOC_001128	4	TCONS_00001175	XLOC_001128	-	supercontig_573:1266823-1269700	giardia_in_vivo_prox3-9cm	giardia_in_vitro	OK	62.5036	122.755	0.973768	1.64427	0.00095	0.00802708	yes	TCONS_00001175	=	16879__Kinase	XLOC_001128	-	TSS1169	supercontig_573:1266823-1269700	2877	-	62.5036	22.2903	102.717	OK	122.755	60.1509	185.359	OK	0.509174	16879__Kinase	4	E	-1.994	GL50803_16879	Kinase	#N/A	0.509174	62.5036	122.755
XLOC_001305	4	TCONS_00001365	XLOC_001305	-	supercontig_577:140237-140759	giardia_in_vivo_prox3-9cm	giardia_in_vitro	OK	675.98	1594.13	1.23772	2.23744	5e-05	0.000631375	yes	TCONS_00001365	=	8559__Vacuolar ATP synthase 16 kDa proteolipid subunit	XLOC_001305	-	TSS1357	supercontig_577:140237-140759	522	-	675.98	280.612	1071.35	OK	1594.13	803.447	2384.82	OK	0.424043	8559__Vacuolar ATP synthase 16 kDa proteolipid subunit	4	E	-1.994	GL50803_8559	Vacuolar ATP synthase 16 kDa proteolipid subunit	#N/A	0.424043	675.98	1594.13
XLOC_001437	4	TCONS_00001504	XLOC_001437	-	supercontig_577:594302-597242	giardia_in_vivo_prox3-9cm	giardia_in_vitro	OK	97.9168	169.944	0.795428	1.39023	0.0085	0.0461024	yes	TCONS_00001504	=	13825__Kinesin-1	XLOC_001437	-	TSS1494	supercontig_577:594302-597242	2940	-	97.9168	36.7049	159.129	OK	169.944	86.98	252.907	OK	0.576171	13825__Kinesin-1	4	E	-1.994	GL50803_13825	Kinesin-1	#N/A	0.576171	97.9168	169.944
XLOC_001479	4	TCONS_00001548	XLOC_001479	-	supercontig_577:775072-776251	giardia_in_vivo_prox3-9cm	giardia_in_vitro	OK	140.926	318.123	1.17464	1.86925	0.0006	0.00540665	yes	TCONS_00001548	=	88888__Hypothetical protein	XLOC_001479	-	TSS1538	supercontig_577:775072-776251	1179	-	140.926	41.8333	240.019	OK	318.123	154.519	481.727	OK	0.442992	88888__Hypothetical protein	4	E	-1.994	GL50803_88888	Hypothetical protein	#N/A	0.442992	140.926	318.123
XLOC_001620	4	TCONS_00001693	XLOC_001620	-	supercontig_577:1352353-1354462	giardia_in_vivo_prox3-9cm	giardia_in_vitro	OK	46.5978	90.8228	0.962792	1.37784	0.00605	0.035302	yes	TCONS_00001693	=	86681__Glutaminyl-tRNA synthetase	XLOC_001620	-	TSS1683	supercontig_577:1352353-1354462	2109	-	46.5978	10.8634	82.3322	OK	90.8228	37.0686	144.577	OK	0.513063	86681__Glutaminyl-tRNA synthetase	4	E	-1.994	GL50803_86681	Glutaminyl-tRNA synthetase	#N/A	0.513063	46.5978	90.8228
XLOC_001702	4	TCONS_00001781	XLOC_001702	-	supercontig_577:1880326-1882066	giardia_in_vivo_prox3-9cm	giardia_in_vitro	OK	59.76	125.691	1.07264	1.56738	0.00355	0.0230791	yes	TCONS_00001781	=	2864__Hypothetical protein	XLOC_001702	-	TSS1770	supercontig_577:1880326-1882066	1740	-	59.76	14.5431	104.977	OK	125.691	53.7567	197.626	OK	0.475452	2864__Hypothetical protein	4	E	-1.994	GL50803_2864	Hypothetical protein	#N/A	0.475452	59.76	125.691
XLOC_001833	4	TCONS_00001919	XLOC_001833	-	supercontig_577:246747-247503	giardia_in_vivo_prox3-9cm	giardia_in_vitro	OK	149.164	332.497	1.15644	1.58769	0.0035	0.0228846	yes	TCONS_00001919	=	17451__Deoxynucleoside kinase	XLOC_001833	-	TSS1908	supercontig_577:246747-247503	756	-	149.164	25.993	272.336	OK	332.497	139.264	525.731	OK	0.448618	17451__Deoxynucleoside kinase	4	E	-1.994	GL50803_17451	Deoxynucleoside kinase	#N/A	0.448618	149.164	332.497
XLOC_001846	4	TCONS_00001932	XLOC_001846	-	supercontig_577:287558-288951	giardia_in_vivo_prox3-9cm	giardia_in_vitro	OK	1153.34	2156.06	0.902584	1.63083	0.002	0.0146589	yes	TCONS_00001932	=	16044__Hypothetical protein	XLOC_001846	-	TSS1921	supercontig_577:287558-288951	516	-	1153.34	469.101	1837.57	OK	2156.06	1107.09	3205.02	OK	0.534929	16044__Hypothetical protein	4	E	-1.994	GL50803_16044	Hypothetical protein	#N/A	0.534929	1153.34	2156.06
XLOC_001865	4	TCONS_00001953	XLOC_001865	-	supercontig_577:337092-339490	giardia_in_vivo_prox3-9cm	giardia_in_vitro	OK	27.5842	82.0673	1.57297	1.62346	0.00495	0.0301823	yes	TCONS_00001953	=	114625__Proprotein convertase subtilisin/kexin type 5 precursor	XLOC_001865	-	TSS1941	supercontig_577:337092-339490	1737	-	27.5842	0	59.4645	OK	82.0673	25.9018	138.233	OK	0.336117	114625__Proprotein convertase subtilisin/kexin type 5 precursor	4	E	-1.994	GL50803_114625	Proprotein convertase subtilisin/kexin type 5 precursor	#N/A	0.336117	27.5842	82.0673
XLOC_001868	4	TCONS_00001956	XLOC_001868	-	supercontig_577:349958-351956	giardia_in_vivo_prox3-9cm	giardia_in_vitro	OK	58.6156	125.698	1.1006	1.56861	0.00545	0.0324323	yes	TCONS_00001956	=	6140__Kinase	XLOC_001868	-	TSS1944	supercontig_577:349958-351956	1917	-	58.6156	12.2736	104.958	OK	125.698	54.4759	196.92	OK	0.466321	6140__Kinase	4	E	-1.994	GL50803_6140	Kinase	#N/A	0.466321	58.6156	125.698
XLOC_001899	4	TCONS_00001988	XLOC_001899	-	supercontig_577:419377-423361	giardia_in_vivo_prox3-9cm	giardia_in_vitro	OK	39.0779	68.9911	0.820056	1.33087	0.00925	0.0491865	yes	TCONS_00001988	=	7192__Hypothetical protein	XLOC_001899	-	TSS1976	supercontig_577:419377-423361	3984	-	39.0779	12.8553	65.3005	OK	68.9911	32.5245	105.458	OK	0.566419	7192__Hypothetical protein	4	E	-1.994	GL50803_7192	Hypothetical protein	#N/A	0.566419	39.0779	68.9911
XLOC_002077	4	TCONS_00002180	XLOC_002077	-	supercontig_577:1072684-1073815	giardia_in_vivo_prox3-9cm	giardia_in_vitro	OK	77.4984	168.479	1.12033	1.41103	0.0092	0.0490581	yes	TCONS_00002180	=	3531__HZGJ	XLOC_002077	-	TSS2168	supercontig_577:1072684-1073815	1131	-	77.4984	6.58679	148.41	OK	168.479	65.4056	271.552	OK	0.459988	3531__HZGJ	4	E	-1.994	GL50803_3531	HZGJ	#N/A	0.459988	77.4984	168.479
XLOC_002252	4	TCONS_00002361	XLOC_002252	-	supercontig_577:1886331-1888446	giardia_in_vivo_prox3-9cm	giardia_in_vitro	OK	73.9816	129.701	0.809952	1.35028	0.00725	0.0406385	yes	TCONS_00002361	=	13947__Hypothetical protein	XLOC_002252	-	TSS2348	supercontig_577:1886331-1888446	2115	-	73.9816	26.9161	121.047	OK	129.701	60.2457	199.157	OK	0.570401	13947__Hypothetical protein	4	E	-1.994	GL50803_13947	Hypothetical protein	#N/A	0.570401	73.9816	129.701
XLOC_002285	4	TCONS_00002394	XLOC_002285	-	supercontig_577:2043140-2044643	giardia_in_vivo_prox3-9cm	giardia_in_vitro	OK	79.1089	171.232	1.11404	1.69192	0.00115	0.00936946	yes	TCONS_00002394	=	16013__Spindle pole protein	XLOC_002285	-	TSS2381	supercontig_577:2043140-2044643	1503	-	79.1089	21.6308	136.587	OK	171.232	76.6196	265.845	OK	0.461998	16013__Spindle pole protein	4	E	-1.994	GL50803_16013	Spindle pole protein	#N/A	0.461998	79.1089	171.232
XLOC_002441	4	TCONS_00002556	XLOC_002441	-	supercontig_578:853479-855243	giardia_in_vivo_prox3-9cm	giardia_in_vitro	OK	847.597	2260.45	1.41516	2.36563	5e-05	0.000631375	yes	TCONS_00002556	=	41472__VSP	XLOC_002441	-	TSS2543	supercontig_578:853479-855243	1764	-	847.597	353.182	1342.01	OK	2260.45	927.951	3592.95	OK	0.374968	41472__VSP	4	E	-1.994	GL50803_41472	VSP	#N/A	0.374968	847.597	2260.45
XLOC_002467	4	TCONS_00002582	XLOC_002467	-	supercontig_578:946925-947405	giardia_in_vivo_prox3-9cm	giardia_in_vitro	OK	554.037	1151.62	1.05561	1.72848	0.00075	0.00658128	yes	TCONS_00002582	=	7204__Hypothetical protein	XLOC_002467	-	TSS2569	supercontig_578:946925-947405	480	-	554.037	181.129	926.945	OK	1151.62	560.185	1743.05	OK	0.481094	7204__Hypothetical protein	4	E	-1.994	GL50803_7204	Hypothetical protein	#N/A	0.481094	554.037	1151.62
XLOC_002806	4	TCONS_00002938	XLOC_002806	-	supercontig_578:893745-895242	giardia_in_vivo_prox3-9cm	giardia_in_vitro	OK	100.614	226.883	1.17312	1.91129	0.00015	0.00165874	yes	TCONS_00002938	=	14921__Hypothetical protein	XLOC_002806	-	TSS2921	supercontig_578:893745-895242	1497	-	100.614	32.6829	168.545	OK	226.883	109.395	344.371	OK	0.443462	14921__Hypothetical protein	4	E	-1.994	GL50803_14921	Hypothetical protein	#N/A	0.443462	100.614	226.883
XLOC_002861	4	TCONS_00002993	XLOC_002861	-	supercontig_578:1094872-1096588	giardia_in_vivo_prox3-9cm	giardia_in_vitro	OK	76.74	142.607	0.893989	1.40468	0.00735	0.0409973	yes	TCONS_00002993	=	14856__Signal recognition particle receptor	XLOC_002861	-	TSS2976	supercontig_578:1094872-1096588	1716	-	76.74	24.1066	129.373	OK	142.607	63.4603	221.753	OK	0.538122	14856__Signal recognition particle receptor	4	E	-1.994	GL50803_14856	Signal recognition particle receptor	#N/A	0.538122	76.74	142.607
XLOC_002891	4	TCONS_00003023	XLOC_002891	-	supercontig_578:1211586-1213050	giardia_in_vivo_prox3-9cm	giardia_in_vitro	OK	85.9302	159.364	0.891093	1.36763	0.00755	0.0417855	yes	TCONS_00003023	=	92760__Hypothetical protein	XLOC_002891	-	TSS3006	supercontig_578:1211586-1213050	1464	-	85.9302	25.4381	146.422	OK	159.364	69.1719	249.557	OK	0.539207	92760__Hypothetical protein	4	E	-1.994	GL50803_92760	Hypothetical protein	#N/A	0.539207	85.9302	159.364
XLOC_002942	4	TCONS_00003076	XLOC_002942	-	supercontig_578:1427443-1429600	giardia_in_vivo_prox3-9cm	giardia_in_vitro	OK	63.7157	118.987	0.901085	1.40961	0.00625	0.0361358	yes	TCONS_00003076	=	16354__Protein 21.1	XLOC_002942	-	TSS3059	supercontig_578:1427443-1429600	2157	-	63.7157	19.1559	108.275	OK	118.987	54.2264	183.748	OK	0.535485	16354__Protein 21.1	4	E	-1.994	GL50803_16354	Protein 21.1	#N/A	0.535485	63.7157	118.987
XLOC_003037	4	TCONS_00003178	XLOC_003037	-	supercontig_579:188495-190073	giardia_in_vivo_prox3-9cm	giardia_in_vitro	OK	95.2681	226.183	1.24743	2.02851	0.00035	0.0034605	yes	TCONS_00003178	=	11397__TCP-1 chaperonin subunit beta	XLOC_003037	-	TSS3159	supercontig_579:188495-190073	1578	-	95.2681	30.7512	159.785	OK	226.183	109.061	343.306	OK	0.421199	11397__TCP-1 chaperonin subunit beta	4	E	-1.994	GL50803_11397	TCP-1 chaperonin subunit beta	#N/A	0.421199	95.2681	226.183
XLOC_003053	4	TCONS_00003196	XLOC_003053	-	supercontig_579:259542-261921	giardia_in_vivo_prox3-9cm	giardia_in_vitro	OK	43.4598	88.166	1.02054	1.49254	0.00545	0.0324323	yes	TCONS_00003196	=	4257__Hypothetical protein	XLOC_003053	-	TSS3177	supercontig_579:259542-261921	2379	-	43.4598	10.667	76.2526	OK	88.166	37.5841	138.748	OK	0.492932	4257__Hypothetical protein	4	E	-1.994	GL50803_4257	Hypothetical protein	#N/A	0.492932	43.4598	88.166
XLOC_003228	4	TCONS_00003382	XLOC_003228	-	supercontig_579:806710-808492	giardia_in_vivo_prox3-9cm	giardia_in_vitro	OK	63.9648	132.126	1.04657	1.5386	0.00405	0.0258284	yes	TCONS_00003382	=	16679__Hypothetical protein	XLOC_003228	-	TSS3362	supercontig_579:806710-808492	1782	-	63.9648	15.4717	112.458	OK	132.126	58.036	206.217	OK	0.48412	16679__Hypothetical protein	4	E	-1.994	GL50803_16679	Hypothetical protein	#N/A	0.48412	63.9648	132.126
XLOC_003230	4	TCONS_00003384	XLOC_003230	-	supercontig_579:812653-813916	giardia_in_vivo_prox3-9cm	giardia_in_vitro	OK	69.8734	157.37	1.17135	1.6008	0.002	0.0146589	yes	TCONS_00003384	=	14790__Hypothetical protein	XLOC_003230	-	TSS3364	supercontig_579:812653-813916	1263	-	69.8734	12.7253	127.021	OK	157.37	62.9408	251.8	OK	0.444007	14790__Hypothetical protein	4	E	-1.994	GL50803_14790	Hypothetical protein	#N/A	0.444007	69.8734	157.37
XLOC_003393	4	TCONS_00003552	XLOC_003393	-	supercontig_579:417347-426890	giardia_in_vivo_prox3-9cm	giardia_in_vitro	OK	27.6496	45.1542	0.707602	1.31624	0.00745	0.0413929	yes	TCONS_00003552	=	16436__Kinase	XLOC_003393	-	TSS3532	supercontig_579:417347-426890	9543	-	27.6496	12.2003	43.0989	OK	45.1542	22.8858	67.4227	OK	0.612337	16436__Kinase	4	E	-1.994	GL50803_16436	Kinase	#N/A	0.612337	27.6496	45.1542
XLOC_003420	4	TCONS_00003581	XLOC_003420	-	supercontig_579:510795-513588	giardia_in_vivo_prox3-9cm	giardia_in_vitro	OK	66.7202	114.435	0.778336	1.34729	0.0071	0.0399946	yes	TCONS_00003581	=	87205__DNA repair and recombination protein Rhp26p	XLOC_003420	-	TSS3561	supercontig_579:510795-513588	2793	-	66.7202	25.7935	107.647	OK	114.435	55.5126	173.358	OK	0.58304	87205__DNA repair and recombination protein Rhp26p	4	E	-1.994	GL50803_87205	DNA repair and recombination protein Rhp26p	#N/A	0.58304	66.7202	114.435
XLOC_003542	4	TCONS_00003713	XLOC_003542	-	supercontig_581:13513-16036	giardia_in_vivo_prox3-9cm	giardia_in_vitro	OK	41.0243	79.3631	0.951988	1.36452	0.0087	0.0469635	yes	TCONS_00003713	=	4328__TFIIH basal transcription factor complex helicase subunit	XLOC_003542	-	TSS3692	supercontig_581:13513-16036	2523	-	41.0243	9.40891	72.6398	OK	79.3631	32.9824	125.744	OK	0.516919	4328__TFIIH basal transcription factor complex helicase subunit	4	E	-1.994	GL50803_4328	TFIIH basal transcription factor complex helicase subunit	#N/A	0.516919	41.0243	79.3631
XLOC_003569	4	TCONS_00003743	XLOC_003569	-	supercontig_581:93238-95455	giardia_in_vivo_prox3-9cm	giardia_in_vitro	OK	43.9976	88.0262	1.00051	1.42204	0.0045	0.0280082	yes	TCONS_00003743	=	3920__Hypothetical protein	XLOC_003569	-	TSS3722	supercontig_581:93238-95455	2217	-	43.9976	9.76801	78.2272	OK	88.0262	36.2432	139.809	OK	0.499824	3920__Hypothetical protein	4	E	-1.994	GL50803_3920	Hypothetical protein	#N/A	0.499824	43.9976	88.0262
XLOC_003575	4	TCONS_00003749	XLOC_003575	-	supercontig_581:112665-118545	giardia_in_vivo_prox3-9cm	giardia_in_vitro	OK	33.5631	62.5095	0.897201	1.58594	0.0014	0.011089	yes	TCONS_00003749	=	21662__Coiled-coil protein	XLOC_003575	-	TSS3728	supercontig_581:112665-118545	5880	-	33.5631	13.4189	53.7072	OK	62.5095	30.954	94.065	OK	0.536928	21662__Coiled-coil protein	4	E	-1.994	GL50803_21662	Coiled-coil protein	#N/A	0.536928	33.5631	62.5095
XLOC_003595	4	TCONS_00003769	XLOC_003595	-	supercontig_581:214907-218807	giardia_in_vivo_prox3-9cm	giardia_in_vitro	OK	25.5691	47.8447	0.903961	1.28657	0.00785	0.043194	yes	TCONS_00003769	=	96018__Spindle pole protein	XLOC_003595	-	TSS3748	supercontig_581:214907-218807	3900	-	25.5691	5.73702	45.4011	OK	47.8447	19.6553	76.0341	OK	0.534419	96018__Spindle pole protein	4	E	-1.994	GL50803_96018	Spindle pole protein	#N/A	0.534419	25.5691	47.8447
XLOC_003711	4	TCONS_00003891	XLOC_003711	-	supercontig_586:106915-107551	giardia_in_vivo_prox3-9cm	giardia_in_vitro	OK	275.315	493.135	0.840897	1.32415	0.00735	0.0409973	yes	TCONS_00003891	=	6563__Uracil phosphoribosyltransferase	XLOC_003711	-	TSS3870	supercontig_586:106915-107551	636	-	275.315	87.5048	463.126	OK	493.135	218.71	767.559	OK	0.558295	6563__Uracil phosphoribosyltransferase	4	E	-1.994	GL50803_6563	Uracil phosphoribosyltransferase	#N/A	0.558295	275.315	493.135
XLOC_003784	4	TCONS_00003967	XLOC_003784	-	supercontig_586:360240-362844	giardia_in_vivo_prox3-9cm	giardia_in_vitro	OK	39.5922	75.6389	0.933913	1.35729	0.0088	0.0473239	yes	TCONS_00003967	=	91374__Coiled-coil protein	XLOC_003784	-	TSS3945	supercontig_586:360240-362844	2604	-	39.5922	9.73127	69.4531	OK	75.6389	31.467	119.811	OK	0.523437	91374__Coiled-coil protein	4	E	-1.994	GL50803_91374	Coiled-coil protein	#N/A	0.523437	39.5922	75.6389
XLOC_004100	4	TCONS_00004305	XLOC_004100	-	supercontig_589:588939-591861	giardia_in_vivo_prox3-9cm	giardia_in_vitro	OK	36.1505	69.3769	0.940439	1.40184	0.00455	0.0282576	yes	TCONS_00004305	=	15190__DNA topoisomerase III	XLOC_004100	-	TSS4279	supercontig_589:588939-591861	2922	-	36.1505	9.77508	62.526	OK	69.3769	29.3658	109.388	OK	0.521074	15190__DNA topoisomerase III	4	E	-1.994	GL50803_15190	DNA topoisomerase III	#N/A	0.521074	36.1505	69.3769
XLOC_004105	4	TCONS_00004311	XLOC_004105	-	supercontig_589:602715-604077	giardia_in_vivo_prox3-9cm	giardia_in_vitro	OK	80.0172	180.403	1.17284	1.72422	0.0014	0.011089	yes	TCONS_00004311	=	10370__ATP/GTP binding protein	XLOC_004105	-	TSS4285	supercontig_589:602715-604077	1362	-	80.0172	19.3695	140.665	OK	180.403	79.1928	281.612	OK	0.443547	10370__ATP/GTP binding protein	4	E	-1.994	GL50803_10370	ATP/GTP binding protein	#N/A	0.443547	80.0172	180.403
XLOC_004134	4	TCONS_00004341	XLOC_004134	-	supercontig_589:721611-722799	giardia_in_vivo_prox3-9cm	giardia_in_vitro	OK	117.133	241.196	1.04206	1.60841	0.0023	0.0163323	yes	TCONS_00004341	=	10783__Thiosulfate sulfurtransferase	XLOC_004134	-	TSS4315	supercontig_589:721611-722799	1188	-	117.133	33.2226	201.044	OK	241.196	110.527	371.866	OK	0.485634	10783__Thiosulfate sulfurtransferase	4	E	-1.994	GL50803_10783	Thiosulfate sulfurtransferase	#N/A	0.485634	117.133	241.196
XLOC_004194	4	TCONS_00004403	XLOC_004194	-	supercontig_589:919553-921533	giardia_in_vivo_prox3-9cm	giardia_in_vitro	OK	95.3571	169.466	0.829583	1.43827	0.004	0.0255381	yes	TCONS_00004403	=	40016__Protein 21.1	XLOC_004194	-	TSS4377	supercontig_589:919553-921533	1980	-	95.3571	37.1047	153.61	OK	169.466	82.0336	256.898	OK	0.562692	40016__Protein 21.1	4	E	-1.994	GL50803_40016	Protein 21.1	#N/A	0.562692	95.3571	169.466
XLOC_004546	4	TCONS_00004764	XLOC_004546	-	supercontig_589:871804-873742	giardia_in_vivo_prox3-9cm	giardia_in_vitro	OK	119.469	202.014	0.757817	1.36331	0.0061	0.0354123	yes	TCONS_00004764	=	5867__Cysteinyl-tRNA synthetase	XLOC_004546	-	TSS4737	supercontig_589:871804-873742	1938	-	119.469	49.9764	188.962	OK	202.014	99.9095	304.119	OK	0.59139	5867__Cysteinyl-tRNA synthetase	4	E	-1.994	GL50803_5867	Cysteinyl-tRNA synthetase	#N/A	0.59139	119.469	202.014
XLOC_004575	4	TCONS_00004793	XLOC_004575	-	supercontig_589:937512-939814	giardia_in_vivo_prox3-9cm	giardia_in_vitro	OK	95.4102	202.265	1.08403	1.60966	0.00315	0.0209082	yes	TCONS_00004793	=	24537__Spindle pole protein	XLOC_004575	-	TSS4766	supercontig_589:937512-939814	1548	-	95.4102	24.1352	166.685	OK	202.265	89.0061	315.524	OK	0.471709	24537__Spindle pole protein	4	E	-1.994	GL50803_24537	Spindle pole protein	#N/A	0.471709	95.4102	202.265
XLOC_004678	4	TCONS_00004903	XLOC_004678	-	supercontig_589:1268522-1272020	giardia_in_vivo_prox3-9cm	giardia_in_vitro	OK	56.669	108.022	0.930693	1.67283	0.0009	0.0076729	yes	TCONS_00004903	=	20688__Hypothetical protein	XLOC_004678	-	TSS4875	supercontig_589:1268522-1272020	3498	-	56.669	23.5843	89.7537	OK	108.022	53.5786	162.465	OK	0.524606	20688__Hypothetical protein	4	E	-1.994	GL50803_20688	Hypothetical protein	#N/A	0.524606	56.669	108.022
XLOC_004755	4	TCONS_00004984	XLOC_004755	-	supercontig_590:33021-34680	giardia_in_vivo_prox3-9cm	giardia_in_vitro	OK	63.3759	141.807	1.16192	1.7173	0.00175	0.0132354	yes	TCONS_00004984	=	114462__Axonemal p66.0	XLOC_004755	-	TSS4956	supercontig_590:33021-34680	1659	-	63.3759	15.7531	110.999	OK	141.807	62.2017	221.413	OK	0.446917	114462__Axonemal p66.0	4	E	-1.994	GL50803_114462	Axonemal p66.0	#N/A	0.446917	63.3759	141.807
XLOC_004808	4	TCONS_00005037	XLOC_004808	-	supercontig_592:152976-154842	giardia_in_vivo_prox3-9cm	giardia_in_vitro	OK	64.68	131.719	1.02607	1.57198	0.00255	0.017667	yes	TCONS_00005037	=	9011__Glycyl-tRNA synthetase	XLOC_004808	-	TSS5009	supercontig_592:152976-154842	1866	-	64.68	18.322	111.038	OK	131.719	58.9638	204.474	OK	0.491045	9011__Glycyl-tRNA synthetase	4	E	-1.994	GL50803_9011	Glycyl-tRNA synthetase	#N/A	0.491045	64.68	131.719
XLOC_000021	4	TCONS_00000023	XLOC_000021	-	supercontig_571:77704-78961	giardia_in_vivo_prox3-9cm	giardia_in_vitro	OK	620.784	1061.63	0.774115	1.52526	0.00265	0.0182268	yes	TCONS_00000023	=	7588__Serine/threonine protein phosphatase 7	XLOC_000021	-	TSS23	supercontig_571:77704-78961	1257	-	620.784	311.003	930.566	OK	1061.63	535.059	1588.2	OK	0.584746	7588__Serine/threonine protein phosphatase 7	4	E	-1.994	GL50803_7588	Serine/threonine protein phosphatase 7	GL50803_7588	0.584746	620.784	1061.63
XLOC_004980	4	TCONS_00005213	XLOC_004980	-	supercontig_592:775166-779132	giardia_in_vivo_prox3-9cm	giardia_in_vitro	OK	28.3466	55.01	0.956519	1.41778	0.00705	0.0397916	yes	TCONS_00005213	=	15329__Protein 21.1	XLOC_004980	-	TSS5184	supercontig_592:775166-779132	3966	-	28.3466	7.13863	49.5545	OK	55.01	24.1362	85.8838	OK	0.515299	15329__Protein 21.1	4	E	-1.994	GL50803_15329	Protein 21.1	#N/A	0.515299	28.3466	55.01
XLOC_000038	4	TCONS_00000040	XLOC_000038	-	supercontig_571:152507-157646	giardia_in_vivo_prox3-9cm	giardia_in_vitro	OK	58.2651	108.209	0.893113	1.69693	0.0006	0.00540665	yes	TCONS_00000040	=	91480__STU2-like protein	XLOC_000038	-	TSS40	supercontig_571:152507-157646	5139	-	58.2651	26.612	89.9181	OK	108.209	55.5053	160.912	OK	0.53845	91480__STU2-like protein	4	E	-1.994	GL50803_91480	STU2-like protein	GL50803_91480	0.53845	58.2651	108.209
XLOC_000100	4	TCONS_00000104	XLOC_000100	-	supercontig_571:63277-64201	giardia_in_vivo_prox3-9cm	giardia_in_vitro	OK	1037.99	1948.8	0.908785	1.74112	0.00045	0.00425706	yes	TCONS_00000104	=	17153__Alpha-11 giardin	XLOC_000100	-	TSS104	supercontig_571:63277-64201	924	-	1037.99	510.976	1565.01	OK	1948.8	944.106	2953.48	OK	0.53263	17153__Alpha-11 giardin	4	E	-1.994	GL50803_17153	Alpha-11 giardin	GL50803_17153	0.53263	1037.99	1948.8
XLOC_000121	4	TCONS_00000126	XLOC_000121	-	supercontig_571:163154-164135	giardia_in_vivo_prox3-9cm	giardia_in_vitro	OK	1617.07	4808.81	1.5723	2.78989	5e-05	0.000631375	yes	TCONS_00000126	=	17054__Acidic ribosomal protein P0	XLOC_000121	-	TSS126	supercontig_571:163154-164135	981	-	1617.07	810.167	2423.97	OK	4808.81	1917.94	7699.67	OK	0.336272	17054__Acidic ribosomal protein P0	4	E	-1.994	GL50803_17054	Acidic ribosomal protein P0	GL50803_17054	0.336272	1617.07	4808.81
XLOC_005133	4	TCONS_00005376	XLOC_005133	-	supercontig_592:110307-110664	giardia_in_vivo_prox3-9cm	giardia_in_vitro	OK	278.257	786.208	1.49849	1.53425	0.0085	0.0461024	yes	TCONS_00005376	=	14660__Hypothetical protein	XLOC_005133	-	TSS5346	supercontig_592:110307-110664	357	-	278.257	0	605.611	OK	786.208	259.234	1313.18	OK	0.353923	14660__Hypothetical protein	4	E	-1.994	GL50803_14660	Hypothetical protein	#N/A	0.353923	278.257	786.208
XLOC_000134	4	TCONS_00000140	XLOC_000134	-	supercontig_571:192764-193178	giardia_in_vivo_prox3-9cm	giardia_in_vitro	OK	719.651	2326.62	1.69287	2.92952	5e-05	0.000631375	yes	TCONS_00000140	=	16298__Hypothetical protein	XLOC_000134	-	TSS139	supercontig_571:192764-193178	414	-	719.651	261.194	1178.11	OK	2326.62	1196.58	3456.66	OK	0.309312	16298__Hypothetical protein	4	E	-1.994	GL50803_16298	Hypothetical protein	GL50803_16298	0.309312	719.651	2326.62
XLOC_000151	4	TCONS_00000157	XLOC_000151	-	supercontig_571:254129-256919	giardia_in_vivo_prox3-9cm	giardia_in_vitro	OK	85.2687	182.065	1.09436	2.01026	0.0001	0.00117181	yes	TCONS_00000157	=	10608__Hypothetical protein	XLOC_000151	-	TSS156	supercontig_571:254129-256919	2790	-	85.2687	36.2097	134.328	OK	182.065	93.1461	270.984	OK	0.468342	10608__Hypothetical protein	4	E	-1.994	GL50803_10608	Hypothetical protein	GL50803_10608	0.468342	85.2687	182.065
XLOC_000158	4	TCONS_00000165	XLOC_000158	-	supercontig_571:284338-284788	giardia_in_vivo_prox3-9cm	giardia_in_vitro	OK	844.978	2159.14	1.35347	2.20508	5e-05	0.000631375	yes	TCONS_00000165	=	16310__Ribosomal protein L27a	XLOC_000158	-	TSS164	supercontig_571:284338-284788	450	-	844.978	268.984	1420.97	OK	2159.14	1059.54	3258.75	OK	0.391349	16310__Ribosomal protein L27a	4	E	-1.994	GL50803_16310	Ribosomal protein L27a	GL50803_16310	0.391349	844.978	2159.14
XLOC_000164	4	TCONS_00000171	XLOC_000164	-	supercontig_571:301625-302582	giardia_in_vivo_prox3-9cm	giardia_in_vitro	OK	625.902	1750.61	1.48385	2.94804	5e-05	0.000631375	yes	TCONS_00000171	=	8044__Seven transmembrane protein 1	XLOC_000164	-	TSS170	supercontig_571:301625-302582	957	-	625.902	317.979	933.825	OK	1750.61	884.365	2616.86	OK	0.357534	8044__Seven transmembrane protein 1	4	E	-1.994	GL50803_8044	Seven transmembrane protein 1	GL50803_8044	0.357534	625.902	1750.61
XLOC_005272	4	TCONS_00005521	XLOC_005272	-	supercontig_592:689951-693668	giardia_in_vivo_prox3-9cm	giardia_in_vitro	OK	32.9941	62.6778	0.925747	1.40095	0.00635	0.0366396	yes	TCONS_00005521	=	17187__DNA-directed RNA polymerase subunit B'	XLOC_005272	-	TSS5491	supercontig_592:689951-693668	3717	-	32.9941	9.21273	56.7755	OK	62.6778	27.2412	98.1144	OK	0.526408	17187__DNA-directed RNA polymerase subunit B'	4	E	-1.994	GL50803_17187	DNA-directed RNA polymerase subunit B'	#N/A	0.526408	32.9941	62.6778
XLOC_005281	4	TCONS_00005530	XLOC_005281	-	supercontig_592:720082-721666	giardia_in_vivo_prox3-9cm	giardia_in_vitro	OK	86.2093	156.091	0.856477	1.34705	0.0061	0.0354123	yes	TCONS_00005530	=	15514__Kinase	XLOC_005281	-	TSS5500	supercontig_592:720082-721666	1584	-	86.2093	27.1861	145.232	OK	156.091	69.44	242.743	OK	0.552302	15514__Kinase	4	E	-1.994	GL50803_15514	Kinase	#N/A	0.552302	86.2093	156.091
XLOC_005296	4	TCONS_00005545	XLOC_005296	-	supercontig_592:797907-799281	giardia_in_vivo_prox3-9cm	giardia_in_vitro	OK	132.285	245.634	0.892861	1.53815	0.00245	0.0172044	yes	TCONS_00005545	=	101501__Seryl-tRNA synthetase	XLOC_005296	-	TSS5515	supercontig_592:797907-799281	1374	-	132.285	50.7941	213.776	OK	245.634	118.455	372.813	OK	0.538545	101501__Seryl-tRNA synthetase	4	E	-1.994	GL50803_101501	Seryl-tRNA synthetase	#N/A	0.538545	132.285	245.634
XLOC_000284	4	TCONS_00000296	XLOC_000284	-	supercontig_572:409383-411420	giardia_in_vivo_prox3-9cm	giardia_in_vitro	OK	1074.71	4000.37	1.89619	3.37914	5e-05	0.000631375	yes	TCONS_00000296	=	13561__Translation elongation factor	XLOC_000284	-	TSS295	supercontig_572:409383-411420	663	-	1074.71	461.293	1688.13	OK	4000.37	1885.97	6114.77	OK	0.268653	13561__Translation elongation factor	4	E	-1.994	GL50803_13561	Translation elongation factor	GL50803_13561	0.268653	1074.71	4000.37
XLOC_000297	4	TCONS_00000310	XLOC_000297	-	supercontig_572:33905-34755	giardia_in_vivo_prox3-9cm	giardia_in_vitro	OK	1843.53	7042.32	1.93358	3.03198	5e-05	0.000631375	yes	TCONS_00000310	=	14620__Ribosomal protein S6	XLOC_000297	-	TSS309	supercontig_572:33905-34755	747	-	1843.53	652.37	3034.7	OK	7042.32	2792.88	11291.8	OK	0.261779	14620__Ribosomal protein S6	4	E	-1.994	GL50803_14620	Ribosomal protein S6	GL50803_14620	0.261779	1843.53	7042.32
XLOC_000362	4	TCONS_00000375	XLOC_000362	-	supercontig_572:254082-256446	giardia_in_vivo_prox3-9cm	giardia_in_vitro	OK	93.0475	193.583	1.05691	1.84918	0.0003	0.00302926	yes	TCONS_00000375	=	15218__WD-40 repeat protein	XLOC_000362	-	TSS374	supercontig_572:254082-256446	2364	-	93.0475	35.9041	150.191	OK	193.583	96.6638	290.503	OK	0.480659	15218__WD-40 repeat protein	4	E	-1.994	GL50803_15218	WD-40 repeat protein	GL50803_15218	0.480659	93.0475	193.583
XLOC_005554	4	TCONS_00005821	XLOC_005554	-	supercontig_603:158903-160493	giardia_in_vivo_prox3-9cm	giardia_in_vitro	OK	53.7117	110.281	1.03788	1.41704	0.00605	0.035302	yes	TCONS_00005821	=	7600__Hypothetical protein	XLOC_005554	-	TSS5790	supercontig_603:158903-160493	1590	-	53.7117	10.387	97.0365	OK	110.281	42.2692	178.294	OK	0.487044	7600__Hypothetical protein	4	E	-1.994	GL50803_7600	Hypothetical protein	#N/A	0.487044	53.7117	110.281
XLOC_000595	4	TCONS_00000615	XLOC_000595	-	supercontig_573:701033-701594	giardia_in_vivo_prox3-9cm	giardia_in_vitro	OK	261.693	628.05	1.263	1.86272	0.00065	0.00578398	yes	TCONS_00000615	=	9088__4-methyl-5-thiazole monophosphate biosynthesis enzyme	XLOC_000595	-	TSS612	supercontig_573:701033-701594	561	-	261.693	62.2812	461.105	OK	628.05	282.405	973.695	OK	0.416675	9088__4-methyl-5-thiazole monophosphate biosynthesis enzyme	4	E	-1.994	GL50803_9088	4-methyl-5-thiazole monophosphate biosynthesis enzyme	GL50803_9088	0.416675	261.693	628.05
XLOC_005573	4	TCONS_00005843	XLOC_005573	-	supercontig_608:30344-30809	giardia_in_vivo_prox3-9cm	giardia_in_vitro	OK	1150.17	1972.84	0.778431	1.48152	0.0022	0.0157597	yes	TCONS_00005843	=	14827__Ribosomal protein S11	XLOC_005573	-	TSS5812	supercontig_608:30344-30809	465	-	1150.17	524.516	1775.82	OK	1972.84	1017.15	2928.53	OK	0.583002	14827__Ribosomal protein S11	4	E	-1.994	GL50803_14827	Ribosomal protein S11	#N/A	0.583002	1150.17	1972.84
XLOC_000664	4	TCONS_00000693	XLOC_000664	-	supercontig_573:931825-937417	giardia_in_vivo_prox3-9cm	giardia_in_vitro	OK	50.7152	101.827	1.00563	1.90597	0.0004	0.00389402	yes	TCONS_00000693	=	37452__Hypothetical protein	XLOC_000664	-	TSS689	supercontig_573:931825-937417	5592	-	50.7152	22.91	78.5204	OK	101.827	52.5261	151.128	OK	0.498053	37452__Hypothetical protein	4	E	-1.994	GL50803_37452	Hypothetical protein	GL50803_37452	0.498053	50.7152	101.827
XLOC_000720	4	TCONS_00000750	XLOC_000720	-	supercontig_573:1150343-1152035	giardia_in_vivo_prox3-9cm	giardia_in_vitro	OK	167.82	313.38	0.900997	1.70742	0.00035	0.0034605	yes	TCONS_00000750	=	13500__TCP-1 chaperonin subunit theta	XLOC_000720	-	TSS746	supercontig_573:1150343-1152035	1692	-	167.82	77.0971	258.543	OK	313.38	158.929	467.83	OK	0.535516	13500__TCP-1 chaperonin subunit theta	4	E	-1.994	GL50803_13500	TCP-1 chaperonin subunit theta	GL50803_13500	0.535516	167.82	313.38
XLOC_000833	4	TCONS_00000868	XLOC_000833	-	supercontig_573:118976-123101	giardia_in_vivo_prox3-9cm	giardia_in_vitro	OK	133.347	230.57	0.790021	1.53826	0.00175	0.0132354	yes	TCONS_00000868	=	9515__Coiled-coil protein	XLOC_000833	-	TSS862	supercontig_573:118976-123101	4125	-	133.347	64.4791	202.215	OK	230.57	117.573	343.568	OK	0.578336	9515__Coiled-coil protein	4	E	-1.994	GL50803_9515	Coiled-coil protein	GL50803_9515	0.578336	133.347	230.57
XLOC_000872	4	TCONS_00000909	XLOC_000872	-	supercontig_573:246784-254722	giardia_in_vivo_prox3-9cm	giardia_in_vitro	OK	29.4578	52.1834	0.824939	1.50474	0.00255	0.017667	yes	TCONS_00000909	=	112978__Chromodomain helicase-DNA-binding protein	XLOC_000872	-	TSS903	supercontig_573:246784-254722	7938	-	29.4578	12.8388	46.0768	OK	52.1834	25.6094	78.7574	OK	0.564505	112978__Chromodomain helicase-DNA-binding protein	4	E	-1.994	GL50803_112978	Chromodomain helicase-DNA-binding protein	GL50803_112978	0.564505	29.4578	52.1834
XLOC_000955	4	TCONS_00000998	XLOC_000955	-	supercontig_573:581974-582832	giardia_in_vivo_prox3-9cm	giardia_in_vitro	OK	297.711	650.722	1.12813	2.02137	0.00015	0.00165874	yes	TCONS_00000998	=	101534__Kinase	XLOC_000955	-	TSS992	supercontig_573:581974-582832	858	-	297.711	122.365	473.056	OK	650.722	324.255	977.188	OK	0.457509	101534__Kinase	4	E	-1.994	GL50803_101534	Kinase	GL50803_101534	0.457509	297.711	650.722
XLOC_001024	4	TCONS_00001068	XLOC_001024	-	supercontig_573:852753-854082	giardia_in_vivo_prox3-9cm	giardia_in_vitro	OK	335.391	572.572	0.771612	1.5387	0.0031	0.0206485	yes	TCONS_00001068	=	11720__Hypothetical protein	XLOC_001024	-	TSS1062	supercontig_573:852753-854082	1329	-	335.391	167.242	503.541	OK	572.572	296.827	848.317	OK	0.585762	11720__Hypothetical protein	4	E	-1.994	GL50803_11720	Hypothetical protein	GL50803_11720	0.585762	335.391	572.572
XLOC_005759	4	TCONS_00006041	XLOC_005759	-	supercontig_624:104280-104988	giardia_in_vivo_prox3-9cm	giardia_in_vitro	OK	411.726	886.568	1.10655	1.91805	0.0002	0.00214501	yes	TCONS_00006041	=	4606__Methionyl-tRNA synthetase	XLOC_005759	-	TSS6009	supercontig_624:104280-104988	708	-	411.726	155.175	668.277	OK	886.568	442.075	1331.06	OK	0.464404	4606__Methionyl-tRNA synthetase	4	E	-1.994	GL50803_4606	Methionyl-tRNA synthetase	#N/A	0.464404	411.726	886.568
XLOC_001029	4	TCONS_00001074	XLOC_001029	-	supercontig_573:874457-876731	giardia_in_vivo_prox3-9cm	giardia_in_vitro	OK	139.284	233.712	0.746698	1.44634	0.0037	0.0238906	yes	TCONS_00001074	=	33218__Dynein intermediate chain	XLOC_001029	-	TSS1068	supercontig_573:874457-876731	2274	-	139.284	66.2656	212.303	OK	233.712	119.84	347.584	OK	0.595964	33218__Dynein intermediate chain	4	E	-1.994	GL50803_33218	Dynein intermediate chain	GL50803_33218	0.595964	139.284	233.712
XLOC_001058	4	TCONS_00001103	XLOC_001058	-	supercontig_573:992460-993867	giardia_in_vivo_prox3-9cm	giardia_in_vitro	OK	118.085	235.055	0.99317	1.6573	0.0013	0.0104128	yes	TCONS_00001103	=	9825__TBP-interacting protein TIP49	XLOC_001058	-	TSS1097	supercontig_573:992460-993867	1407	-	118.085	41.7502	194.42	OK	235.055	112.401	357.709	OK	0.502372	9825__TBP-interacting protein TIP49	4	E	-1.994	GL50803_9825	TBP-interacting protein TIP49	GL50803_9825	0.502372	118.085	235.055
XLOC_001121	4	TCONS_00001167	XLOC_001121	-	supercontig_573:1237336-1238785	giardia_in_vivo_prox3-9cm	giardia_in_vitro	OK	106.547	214.553	1.00984	1.6471	0.0019	0.0141076	yes	TCONS_00001167	=	8587__Kinase	XLOC_001121	-	TSS1161	supercontig_573:1237336-1238785	1449	-	106.547	35.3962	177.699	OK	214.553	101.744	327.361	OK	0.4966	8587__Kinase	4	E	-1.994	GL50803_8587	Kinase	GL50803_8587	0.4966	106.547	214.553
XLOC_001221	4	TCONS_00001276	XLOC_001221	-	supercontig_574:13684-17389	giardia_in_vivo_prox3-9cm	giardia_in_vitro	OK	80.7721	132.341	0.712332	1.36792	0.0051	0.0309643	yes	TCONS_00001276	=	17558__Kinase	XLOC_001221	-	TSS1269	supercontig_574:13684-17389	3705	-	80.7721	37.887	123.657	OK	132.341	67.6093	197.073	OK	0.610333	17558__Kinase	4	E	-1.994	GL50803_17558	Kinase	GL50803_17558	0.610333	80.7721	132.341
XLOC_005980	4	TCONS_00006278	XLOC_005980	-	supercontig_624:459321-461187	giardia_in_vivo_prox3-9cm	giardia_in_vitro	OK	90.8042	205.114	1.1756	1.94652	0.0006	0.00540665	yes	TCONS_00006278	=	12105__Hypothetical protein	XLOC_005980	-	TSS6245	supercontig_624:459321-461187	1866	-	90.8042	30.2611	151.347	OK	205.114	101.245	308.984	OK	0.442701	12105__Hypothetical protein	4	E	-1.994	GL50803_12105	Hypothetical protein	#N/A	0.442701	90.8042	205.114
XLOC_005988	4	TCONS_00006286	XLOC_005988	-	supercontig_624:490118-491365	giardia_in_vivo_prox3-9cm	giardia_in_vitro	OK	1161.32	3607.12	1.63508	2.78518	5e-05	0.000631375	yes	TCONS_00006286	=	15046__Ribosomal protein L26	XLOC_005988	-	TSS6253	supercontig_624:490118-491365	408	-	1161.32	435	1887.65	OK	3607.12	1728.71	5485.53	OK	0.321952	15046__Ribosomal protein L26	4	E	-1.994	GL50803_15046	Ribosomal protein L26	#N/A	0.321952	1161.32	3607.12
XLOC_005998	4	TCONS_00006296	XLOC_005998	-	supercontig_624:501213-502761	giardia_in_vivo_prox3-9cm	giardia_in_vitro	OK	55.8019	120.191	1.10695	1.483	0.0042	0.0264591	yes	TCONS_00006296	=	16826__Kinase	XLOC_005998	-	TSS6263	supercontig_624:501213-502761	1494	-	55.8019	9.64694	101.957	OK	120.191	45.4589	194.924	OK	0.464277	16826__Kinase	4	E	-1.994	GL50803_16826	Kinase	#N/A	0.464277	55.8019	120.191
XLOC_001243	4	TCONS_00001300	XLOC_001243	-	supercontig_574:70175-71405	giardia_in_vivo_prox3-9cm	giardia_in_vitro	OK	1088.46	2613.75	1.26383	2.11696	0.0001	0.00117181	yes	TCONS_00001300	=	11247__Ribosomal protein L13a	XLOC_001243	-	TSS1292	supercontig_574:70175-71405	594	-	1088.46	402.111	1774.82	OK	2613.75	1212.69	4014.81	OK	0.416436	11247__Ribosomal protein L13a	4	E	-1.994	GL50803_11247	Ribosomal protein L13a	GL50803_11247	0.416436	1088.46	2613.75
XLOC_001261	4	TCONS_00001318	XLOC_001261	-	supercontig_574:112245-114858	giardia_in_vivo_prox3-9cm	giardia_in_vitro	OK	186.67	387.577	1.05399	2.05136	5e-05	0.000631375	yes	TCONS_00001318	=	16867__AAA family ATPase	XLOC_001261	-	TSS1310	supercontig_574:112245-114858	2613	-	186.67	89.4348	283.906	OK	387.577	199.29	575.864	OK	0.481633	16867__AAA family ATPase	4	E	-1.994	GL50803_16867	AAA family ATPase	GL50803_16867	0.481633	186.67	387.577
XLOC_001295	4	TCONS_00001354	XLOC_001295	-	supercontig_577:78657-83160	giardia_in_vivo_prox3-9cm	giardia_in_vitro	OK	59.7781	111.414	0.898235	1.70824	0.0005	0.00463008	yes	TCONS_00001354	=	16914__Ankyrin repeat protein	XLOC_001295	-	TSS1346	supercontig_577:78657-83160	4503	-	59.7781	27.3306	92.2257	OK	111.414	57.2053	165.622	OK	0.53654	16914__Ankyrin repeat protein	4	E	-1.994	GL50803_16914	Ankyrin repeat protein	GL50803_16914	0.53654	59.7781	111.414
XLOC_001309	4	TCONS_00001369	XLOC_001309	-	supercontig_577:155365-157231	giardia_in_vivo_prox3-9cm	giardia_in_vitro	OK	294.531	497.661	0.756745	1.53325	0.00195	0.0144412	yes	TCONS_00001369	=	10521__Arginyl-tRNA synthetase	XLOC_001309	-	TSS1361	supercontig_577:155365-157231	1866	-	294.531	151.118	437.944	OK	497.661	258.443	736.88	OK	0.591831	10521__Arginyl-tRNA synthetase	4	E	-1.994	GL50803_10521	Arginyl-tRNA synthetase	GL50803_10521	0.591831	294.531	497.661
XLOC_001337	4	TCONS_00001398	XLOC_001337	-	supercontig_577:274542-276960	giardia_in_vivo_prox3-9cm	giardia_in_vitro	OK	76.0192	138.42	0.864618	1.50444	0.0032	0.0211907	yes	TCONS_00001398	=	91348__Purine nucleoside phosphorylase lateral transfer candidate	XLOC_001337	-	TSS1389	supercontig_577:274542-276960	2418	-	76.0192	29.7653	122.273	OK	138.42	67.2247	209.616	OK	0.549192	91348__Purine nucleoside phosphorylase lateral transfer candidate	4	E	-1.994	GL50803_91348	Purine nucleoside phosphorylase lateral transfer candidate	GL50803_91348	0.549192	76.0192	138.42
XLOC_001390	4	TCONS_00001454	XLOC_001390	-	supercontig_577:411024-414336	giardia_in_vivo_prox3-9cm	giardia_in_vitro	OK	261.817	471.54	0.848825	1.67677	0.0006	0.00540665	yes	TCONS_00001454	=	7188__Hypothetical protein	XLOC_001390	-	TSS1445	supercontig_577:411024-414336	3312	-	261.817	133.608	390.025	OK	471.54	234.501	708.58	OK	0.555238	7188__Hypothetical protein	4	E	-1.994	GL50803_7188	Hypothetical protein	GL50803_7188	0.555238	261.817	471.54
XLOC_001391	4	TCONS_00001455	XLOC_001391	-	supercontig_577:423671-426404	giardia_in_vivo_prox3-9cm	giardia_in_vitro	OK	235.983	480.579	1.02609	1.93854	0.00025	0.0026076	yes	TCONS_00001455	=	7195__Glutamate synthase	XLOC_001391	-	TSS1446	supercontig_577:423671-426404	2733	-	235.983	111.817	360.15	OK	480.579	234.785	726.372	OK	0.491039	7195__Glutamate synthase	4	E	-1.994	GL50803_7195	Glutamate synthase	GL50803_7195	0.491039	235.983	480.579
XLOC_001477	4	TCONS_00001546	XLOC_001477	-	supercontig_577:771267-771933	giardia_in_vivo_prox3-9cm	giardia_in_vitro	OK	1055.91	2906.8	1.46095	2.90095	5e-05	0.000631375	yes	TCONS_00001546	=	1345__Ribosomal protein L10a	XLOC_001477	-	TSS1536	supercontig_577:771267-771933	666	-	1055.91	537.523	1574.29	OK	2906.8	1463.91	4349.69	OK	0.363255	1345__Ribosomal protein L10a	4	E	-1.994	GL50803_1345	Ribosomal protein L10a	GL50803_1345	0.363255	1055.91	2906.8
XLOC_001519	4	TCONS_00001591	XLOC_001519	-	supercontig_577:956633-958301	giardia_in_vivo_prox3-9cm	giardia_in_vitro	OK	186.447	399.193	1.09832	2.12105	5e-05	0.000631375	yes	TCONS_00001591	=	10870__Aspartyl-tRNA synthetase	XLOC_001519	-	TSS1581	supercontig_577:956633-958301	1668	-	186.447	87.2905	285.604	OK	399.193	206.721	591.665	OK	0.46706	10870__Aspartyl-tRNA synthetase	4	E	-1.994	GL50803_10870	Aspartyl-tRNA synthetase	GL50803_10870	0.46706	186.447	399.193
XLOC_001603	4	TCONS_00001676	XLOC_001603	-	supercontig_577:1271622-1276581	giardia_in_vivo_prox3-9cm	giardia_in_vitro	OK	57.9824	94.6625	0.707178	1.36195	0.00515	0.0311682	yes	TCONS_00001676	=	16342__Coiled-coil protein	XLOC_001603	-	TSS1666	supercontig_577:1271622-1276581	4959	-	57.9824	27.3894	88.5755	OK	94.6625	48.3116	141.013	OK	0.612517	16342__Coiled-coil protein	4	E	-1.994	GL50803_16342	Coiled-coil protein	GL50803_16342	0.612517	57.9824	94.6625
XLOC_001607	4	TCONS_00001680	XLOC_001607	-	supercontig_577:1288374-1290309	giardia_in_vivo_prox3-9cm	giardia_in_vitro	OK	108.796	218.643	1.00696	1.82028	0.0004	0.00389402	yes	TCONS_00001680	=	115159__Hypothetical protein	XLOC_001607	-	TSS1670	supercontig_577:1288374-1290309	1935	-	108.796	45.4745	172.117	OK	218.643	109.461	327.826	OK	0.497597	115159__Hypothetical protein	4	E	-1.994	GL50803_115159	Hypothetical protein	GL50803_115159	0.497597	108.796	218.643
XLOC_001837	4	TCONS_00001923	XLOC_001837	-	supercontig_577:256051-259933	giardia_in_vivo_prox3-9cm	giardia_in_vitro	OK	48.9634	91.5789	0.903313	1.61223	0.00085	0.00726839	yes	TCONS_00001923	=	17448__DNA-directed RNA polymerase RPB2	XLOC_001837	-	TSS1912	supercontig_577:256051-259933	3882	-	48.9634	20.1867	77.74	OK	91.5789	45.0729	138.085	OK	0.534658	17448__DNA-directed RNA polymerase RPB2	4	E	-1.994	GL50803_17448	DNA-directed RNA polymerase RPB2	GL50803_17448	0.534658	48.9634	91.5789
XLOC_001894	4	TCONS_00001982	XLOC_001894	-	supercontig_577:407895-408351	giardia_in_vivo_prox3-9cm	giardia_in_vitro	OK	981.834	2476.22	1.33459	2.50589	5e-05	0.000631375	yes	TCONS_00001982	=	6171__Hypothetical protein	XLOC_001894	-	TSS1970	supercontig_577:407895-408351	456	-	981.834	433.097	1530.57	OK	2476.22	1281.6	3670.84	OK	0.396505	6171__Hypothetical protein	4	E	-1.994	GL50803_6171	Hypothetical protein	GL50803_6171	0.396505	981.834	2476.22
XLOC_001953	4	TCONS_00002047	XLOC_001953	-	supercontig_577:603148-606582	giardia_in_vivo_prox3-9cm	giardia_in_vitro	OK	84.5533	196.426	1.21605	1.70824	0.00245	0.0172044	yes	TCONS_00002047	=	10231__TCP-1 chaperonin subunit zeta	XLOC_001953	-	TSS2035	supercontig_577:603148-606582	1680	-	84.5533	17.0962	152.011	OK	196.426	82.3283	310.523	OK	0.430459	10231__TCP-1 chaperonin subunit zeta	4	E	-1.994	GL50803_10231	TCP-1 chaperonin subunit zeta	GL50803_10231	0.430459	84.5533	196.426
XLOC_002056	4	TCONS_00002159	XLOC_002056	-	supercontig_577:970477-972019	giardia_in_vivo_prox3-9cm	giardia_in_vitro	OK	106.894	223.204	1.06217	1.80267	0.00065	0.00578398	yes	TCONS_00002159	=	10881__Hypothetical protein	XLOC_002056	-	TSS2147	supercontig_577:970477-972019	1542	-	106.894	39.1844	174.604	OK	223.204	108.088	338.319	OK	0.478907	10881__Hypothetical protein	4	E	-1.994	GL50803_10881	Hypothetical protein	GL50803_10881	0.478907	106.894	223.204
XLOC_002065	4	TCONS_00002168	XLOC_002065	-	supercontig_577:1002204-1006578	giardia_in_vivo_prox3-9cm	giardia_in_vitro	OK	48.16	88.9259	0.884769	1.52979	0.00225	0.0160573	yes	TCONS_00002168	=	17097__Protein 21.1	XLOC_002065	-	TSS2156	supercontig_577:1002204-1006578	4374	-	48.16	18.2687	78.0512	OK	88.9259	43.7907	134.061	OK	0.541575	17097__Protein 21.1	4	E	-1.994	GL50803_17097	Protein 21.1	GL50803_17097	0.541575	48.16	88.9259
XLOC_002111	4	TCONS_00002214	XLOC_002111	-	supercontig_577:1255900-1259893	giardia_in_vivo_prox3-9cm	giardia_in_vitro	OK	205.564	337.499	0.715295	1.4074	0.0044	0.0275363	yes	TCONS_00002214	=	101278__Hypothetical protein	XLOC_002111	-	TSS2202	supercontig_577:1255900-1259893	3993	-	205.564	102.294	308.834	OK	337.499	170.774	504.223	OK	0.60908	101278__Hypothetical protein	4	E	-1.994	GL50803_101278	Hypothetical protein	GL50803_101278	0.60908	205.564	337.499
XLOC_002115	4	TCONS_00002218	XLOC_002115	-	supercontig_577:1268954-1271528	giardia_in_vivo_prox3-9cm	giardia_in_vitro	OK	216.144	433.822	1.00511	1.95503	5e-05	0.000631375	yes	TCONS_00002218	=	16343__Median body protein	XLOC_002115	-	TSS2206	supercontig_577:1268954-1271528	2574	-	216.144	103.683	328.605	OK	433.822	222.518	645.126	OK	0.498232	16343__Median body protein	4	E	-1.994	GL50803_16343	Median body protein	GL50803_16343	0.498232	216.144	433.822
XLOC_002218	4	TCONS_00002326	XLOC_002218	-	supercontig_577:1596299-1604198	giardia_in_vivo_prox3-9cm	giardia_in_vitro	OK	41.1273	81.2225	0.981785	1.89916	5e-05	0.000631375	yes	TCONS_00002326	=	16321__Hypothetical protein	XLOC_002218	-	TSS2314	supercontig_577:1596299-1604198	7899	-	41.1273	19.6035	62.651	OK	81.2225	41.4562	120.989	OK	0.506354	16321__Hypothetical protein	4	E	-1.994	GL50803_16321	Hypothetical protein	GL50803_16321	0.506354	41.1273	81.2225
XLOC_002289	4	TCONS_00002398	XLOC_002289	-	supercontig_577:2065428-2068011	giardia_in_vivo_prox3-9cm	giardia_in_vitro	OK	94.1368	161.615	0.779731	1.44579	0.0042	0.0264591	yes	TCONS_00002398	=	137695__Kinase	XLOC_002289	-	TSS2385	supercontig_577:2065428-2068011	2583	-	94.1368	41.6799	146.594	OK	161.615	81.0573	242.173	OK	0.582476	137695__Kinase	4	E	-1.994	GL50803_137695	Kinase	GL50803_137695	0.582476	94.1368	161.615
XLOC_002317	4	TCONS_00002429	XLOC_002317	-	supercontig_578:62893-66181	giardia_in_vivo_prox3-9cm	giardia_in_vitro	OK	83.0495	156.21	0.911439	1.72859	0.0008	0.00693455	yes	TCONS_00002429	=	4266__Hypothetical protein	XLOC_002317	-	TSS2416	supercontig_578:62893-66181	3261	-	83.0495	37.871	128.228	OK	156.21	79.9435	232.476	OK	0.531653	4266__Hypothetical protein	4	E	-1.994	GL50803_4266	Hypothetical protein	GL50803_4266	0.531653	83.0495	156.21
XLOC_002420	4	TCONS_00002535	XLOC_002420	-	supercontig_578:780110-782570	giardia_in_vivo_prox3-9cm	giardia_in_vitro	OK	177.178	304.715	0.782261	1.44763	0.00375	0.0241587	yes	TCONS_00002535	=	14460__Ubiquitin carboxyl-terminal hydrolase 4	XLOC_002420	-	TSS2522	supercontig_578:780110-782570	2460	-	177.178	76.4112	277.945	OK	304.715	156.148	453.283	OK	0.581455	14460__Ubiquitin carboxyl-terminal hydrolase 4	4	E	-1.994	GL50803_14460	Ubiquitin carboxyl-terminal hydrolase 4	GL50803_14460	0.581455	177.178	304.715
XLOC_002435	4	TCONS_00002550	XLOC_002435	-	supercontig_578:836459-837701	giardia_in_vivo_prox3-9cm	giardia_in_vitro	OK	91.6696	196.757	1.1019	1.61808	0.0025	0.0174479	yes	TCONS_00002550	=	16996__Hypothetical protein	XLOC_002435	-	TSS2537	supercontig_578:836459-837701	1242	-	91.6696	22.2787	161.061	OK	196.757	85.7616	307.752	OK	0.465903	16996__Hypothetical protein	4	E	-1.994	GL50803_16996	Hypothetical protein	GL50803_16996	0.465903	91.6696	196.757
XLOC_002439	4	TCONS_00002554	XLOC_002439	-	supercontig_578:841646-844925	giardia_in_vivo_prox3-9cm	giardia_in_vitro	OK	65.9481	116.096	0.815919	1.49201	0.00225	0.0160573	yes	TCONS_00002554	=	10661__Ubiquitin-conjugating enzyme E1	XLOC_002439	-	TSS2541	supercontig_578:841646-844925	3279	-	65.9481	28.5626	103.334	OK	116.096	57.6593	174.533	OK	0.568048	10661__Ubiquitin-conjugating enzyme E1	4	E	-1.994	GL50803_10661	Ubiquitin-conjugating enzyme E1	GL50803_10661	0.568048	65.9481	116.096
XLOC_002475	4	TCONS_00002591	XLOC_002475	-	supercontig_578:990480-993339	giardia_in_vivo_prox3-9cm	giardia_in_vitro	OK	50.8599	107.953	1.08581	1.81086	0.00025	0.0026076	yes	TCONS_00002591	=	23235__Axoneme-associated protein GASP-180	XLOC_002475	-	TSS2577	supercontig_578:990480-993339	2859	-	50.8599	17.8053	83.9144	OK	107.953	52.009	163.897	OK	0.47113	23235__Axoneme-associated protein GASP-180	4	E	-1.994	GL50803_23235	Axoneme-associated protein GASP-180	GL50803_23235	0.47113	50.8599	107.953
XLOC_002567	4	TCONS_00002685	XLOC_002567	-	supercontig_578:1312773-1321923	giardia_in_vivo_prox3-9cm	giardia_in_vitro	OK	29.3583	54.4469	0.89108	1.69207	0.0006	0.00540665	yes	TCONS_00002685	=	16731__Hypothetical protein	XLOC_002567	-	TSS2671	supercontig_578:1312773-1321923	9150	-	29.3583	13.3899	45.3267	OK	54.4469	27.9333	80.9605	OK	0.53921	16731__Hypothetical protein	4	E	-1.994	GL50803_16731	Hypothetical protein	GL50803_16731	0.53921	29.3583	54.4469
XLOC_002581	4	TCONS_00002700	XLOC_002581	-	supercontig_578:1388769-1391292	giardia_in_vivo_prox3-9cm	giardia_in_vitro	OK	90.5538	151.696	0.744337	1.3576	0.0048	0.0294887	yes	TCONS_00002700	=	8426__Hypothetical protein	XLOC_002581	-	TSS2686	supercontig_578:1388769-1391292	2523	-	90.5538	39.1612	141.946	OK	151.696	75.0025	228.39	OK	0.596943	8426__Hypothetical protein	4	E	-1.994	GL50803_8426	Hypothetical protein	GL50803_8426	0.596943	90.5538	151.696
XLOC_002637	4	TCONS_00002761	XLOC_002637	-	supercontig_578:1584019-1588564	giardia_in_vivo_prox3-9cm	giardia_in_vitro	OK	44.2024	92.3562	1.06308	1.90204	0.00015	0.00165874	yes	TCONS_00002761	=	15054__Kelch repeat-containing protein	XLOC_002637	-	TSS2746	supercontig_578:1584019-1588564	4545	-	44.2024	18.1141	70.2907	OK	92.3562	45.9922	138.72	OK	0.478608	15054__Kelch repeat-containing protein	4	E	-1.994	GL50803_15054	Kelch repeat-containing protein	GL50803_15054	0.478608	44.2024	92.3562
XLOC_002663	4	TCONS_00002787	XLOC_002663	-	supercontig_578:46179-49086	giardia_in_vivo_prox3-9cm	giardia_in_vitro	OK	99.4306	211.989	1.09223	2.06392	0.0001	0.00117181	yes	TCONS_00002787	=	8726__Actin related protein	XLOC_002663	-	TSS2772	supercontig_578:46179-49086	2907	-	99.4306	44.6419	154.219	OK	211.989	109.315	314.664	OK	0.469037	8726__Actin related protein	4	E	-1.994	GL50803_8726	Actin related protein	GL50803_8726	0.469037	99.4306	211.989
XLOC_002876	4	TCONS_00003008	XLOC_002876	-	supercontig_578:1146330-1146660	giardia_in_vivo_prox3-9cm	giardia_in_vitro	OK	2835.19	5626.14	0.9887	1.92139	0.00015	0.00165874	yes	TCONS_00003008	=	14321__Ribosomal protein L30	XLOC_002876	-	TSS2991	supercontig_578:1146330-1146660	330	-	2835.19	1347.57	4322.8	OK	5626.14	2907.09	8345.18	OK	0.503932	14321__Ribosomal protein L30	4	E	-1.994	GL50803_14321	Ribosomal protein L30	GL50803_14321	0.503932	2835.19	5626.14
XLOC_003054	4	TCONS_00003197	XLOC_003054	-	supercontig_579:263248-266605	giardia_in_vivo_prox3-9cm	giardia_in_vitro	OK	85.3148	163.571	0.939048	1.79519	0.0004	0.00389402	yes	TCONS_00003197	=	94322__Spastin	XLOC_003054	-	TSS3178	supercontig_579:263248-266605	3357	-	85.3148	39.2795	131.35	OK	163.571	84.3288	242.813	OK	0.521577	94322__Spastin	4	E	-1.994	GL50803_94322	Spastin	GL50803_94322	0.521577	85.3148	163.571
XLOC_003120	4	TCONS_00003264	XLOC_003120	-	supercontig_579:483578-484736	giardia_in_vivo_prox3-9cm	giardia_in_vitro	OK	879.17	1552.91	0.820762	1.53611	0.00255	0.017667	yes	TCONS_00003264	=	9861__Hypothetical protein	XLOC_003120	-	TSS3245	supercontig_579:483578-484736	1158	-	879.17	411.027	1347.31	OK	1552.91	753.322	2352.5	OK	0.566144	9861__Hypothetical protein	4	E	-1.994	GL50803_9861	Hypothetical protein	GL50803_9861	0.566144	879.17	1552.91
XLOC_003165	4	TCONS_00003314	XLOC_003165	-	supercontig_579:604463-605843	giardia_in_vivo_prox3-9cm	giardia_in_vitro	OK	89.1996	211.552	1.2459	1.92674	0.00035	0.0034605	yes	TCONS_00003314	=	14168__Amino acid transporter system N2	XLOC_003165	-	TSS3294	supercontig_579:604463-605843	1380	-	89.1996	25.0882	153.311	OK	211.552	98.2188	324.885	OK	0.421644	14168__Amino acid transporter system N2	4	E	-1.994	GL50803_14168	Amino acid transporter system N2	GL50803_14168	0.421644	89.1996	211.552
XLOC_003175	4	TCONS_00003326	XLOC_003175	-	supercontig_579:634998-636327	giardia_in_vivo_prox3-9cm	giardia_in_vitro	OK	313.256	760.552	1.2797	2.49795	5e-05	0.000631375	yes	TCONS_00003326	=	5942__Polyadenylate-binding protein	XLOC_003175	-	TSS3306	supercontig_579:634998-636327	1329	-	313.256	149.65	476.863	OK	760.552	394.529	1126.58	OK	0.41188	5942__Polyadenylate-binding protein	4	E	-1.994	GL50803_5942	Polyadenylate-binding protein	GL50803_5942	0.41188	313.256	760.552
XLOC_003187	4	TCONS_00003340	XLOC_003187	-	supercontig_579:661883-663674	giardia_in_vivo_prox3-9cm	giardia_in_vitro	OK	992.352	1670.4	0.751268	1.36619	0.0062	0.0359196	yes	TCONS_00003340	=	112208__VSP with INR	XLOC_003187	-	TSS3320	supercontig_579:661883-663674	1791	-	992.352	470.849	1513.86	OK	1670.4	747.948	2592.85	OK	0.59408	112208__VSP with INR	4	E	-1.994	GL50803_112208	VSP with INR	GL50803_112208	0.59408	992.352	1670.4
XLOC_003191	4	TCONS_00003344	XLOC_003191	-	supercontig_579:674511-675084	giardia_in_vivo_prox3-9cm	giardia_in_vitro	OK	1284.83	2398.28	0.900419	1.7642	0.00075	0.00658128	yes	TCONS_00003344	=	12981__Ribosomal protein S5	XLOC_003191	-	TSS3324	supercontig_579:674511-675084	573	-	1284.83	621.437	1948.23	OK	2398.28	1238.1	3558.47	OK	0.53573	12981__Ribosomal protein S5	4	E	-1.994	GL50803_12981	Ribosomal protein S5	GL50803_12981	0.53573	1284.83	2398.28
XLOC_003274	4	TCONS_00003431	XLOC_003274	-	supercontig_579:968910-971898	giardia_in_vivo_prox3-9cm	giardia_in_vitro	OK	106.475	175.44	0.720463	1.39851	0.00415	0.0262311	yes	TCONS_00003431	=	7031__Spindle pole protein	XLOC_003274	-	TSS3411	supercontig_579:968910-971898	2988	-	106.475	50.7225	162.227	OK	175.44	90.2357	260.644	OK	0.606903	7031__Spindle pole protein	4	E	-1.994	GL50803_7031	Spindle pole protein	GL50803_7031	0.606903	106.475	175.44
XLOC_003280	4	TCONS_00003437	XLOC_003280	-	supercontig_579:12045-16890	giardia_in_vivo_prox3-9cm	giardia_in_vitro	OK	68.5326	121.676	0.828181	1.61395	0.0012	0.00972119	yes	TCONS_00003437	=	114216__Hypothetical protein	XLOC_003280	-	TSS3417	supercontig_579:12045-16890	4845	-	68.5326	32.8644	104.201	OK	121.676	62.6714	180.681	OK	0.563238	114216__Hypothetical protein	4	E	-1.994	GL50803_114216	Hypothetical protein	GL50803_114216	0.563238	68.5326	121.676
XLOC_003372	4	TCONS_00003531	XLOC_003372	-	supercontig_579:344993-346682	giardia_in_vivo_prox3-9cm	giardia_in_vitro	OK	201.57	459.836	1.18984	2.24437	5e-05	0.000631375	yes	TCONS_00003531	=	5883__Hypothetical protein	XLOC_003372	-	TSS3511	supercontig_579:344993-346682	1689	-	201.57	91.3687	311.772	OK	459.836	233.987	685.684	OK	0.438352	5883__Hypothetical protein	4	E	-1.994	GL50803_5883	Hypothetical protein	GL50803_5883	0.438352	201.57	459.836
XLOC_003391	4	TCONS_00003550	XLOC_003391	-	supercontig_579:410934-412167	giardia_in_vivo_prox3-9cm	giardia_in_vitro	OK	143.691	271.416	0.91754	1.53527	0.00295	0.0197883	yes	TCONS_00003550	=	7522__Elongation initiation factor 5C	XLOC_003391	-	TSS3530	supercontig_579:410934-412167	1233	-	143.691	51.4114	235.97	OK	271.416	129.346	413.487	OK	0.529412	7522__Elongation initiation factor 5C	4	E	-1.994	GL50803_7522	Elongation initiation factor 5C	GL50803_7522	0.529412	143.691	271.416
XLOC_003452	4	TCONS_00003615	XLOC_003452	-	supercontig_579:638826-641598	giardia_in_vivo_prox3-9cm	giardia_in_vitro	OK	103.093	191.874	0.896206	1.6896	0.0007	0.00619984	yes	TCONS_00003615	=	14071__Hypothetical protein	XLOC_003452	-	TSS3595	supercontig_579:638826-641598	2772	-	103.093	46.2308	159.956	OK	191.874	98.5662	285.181	OK	0.537295	14071__Hypothetical protein	4	E	-1.994	GL50803_14071	Hypothetical protein	GL50803_14071	0.537295	103.093	191.874
XLOC_003453	4	TCONS_00003616	XLOC_003453	-	supercontig_579:642314-642686	giardia_in_vivo_prox3-9cm	giardia_in_vitro	OK	1719.64	3530.06	1.03759	1.96492	0.0001	0.00117181	yes	TCONS_00003616	=	5947__Ribosomal protein L35a	XLOC_003453	-	TSS3596	supercontig_579:642314-642686	372	-	1719.64	776.283	2662.99	OK	3530.06	1819	5241.13	OK	0.487142	5947__Ribosomal protein L35a	4	E	-1.994	GL50803_5947	Ribosomal protein L35a	GL50803_5947	0.487142	1719.64	3530.06
XLOC_003493	4	TCONS_00003662	XLOC_003493	-	supercontig_579:844258-845467	giardia_in_vivo_prox3-9cm	giardia_in_vitro	OK	150.472	290.206	0.947586	1.61353	0.00115	0.00936946	yes	TCONS_00003662	=	14800__Protein 21.1	XLOC_003493	-	TSS3641	supercontig_579:844258-845467	1209	-	150.472	55.6586	245.285	OK	290.206	140.592	439.821	OK	0.518501	14800__Protein 21.1	4	E	-1.994	GL50803_14800	Protein 21.1	GL50803_14800	0.518501	150.472	290.206
XLOC_003582	4	TCONS_00003756	XLOC_003582	-	supercontig_581:143227-150520	giardia_in_vivo_prox3-9cm	giardia_in_vitro	OK	44.3104	91.7137	1.04949	1.95986	5e-05	0.000631375	yes	TCONS_00003756	=	93002__Hypothetical protein	XLOC_003582	-	TSS3735	supercontig_581:143227-150520	7293	-	44.3104	19.3489	69.2719	OK	91.7137	47.3731	136.054	OK	0.483138	93002__Hypothetical protein	4	E	-1.994	GL50803_93002	Hypothetical protein	GL50803_93002	0.483138	44.3104	91.7137
XLOC_003647	4	TCONS_00003823	XLOC_003647	-	supercontig_581:181057-201985	giardia_in_vivo_prox3-9cm	giardia_in_vitro	OK	14.3985	23.3739	0.698986	1.35456	0.0061	0.0354123	yes	TCONS_00003823	=	16544__Hypothetical protein	XLOC_003647	-	TSS3802	supercontig_581:181057-201985	20928	-	14.3985	6.87559	21.9213	OK	23.3739	11.9526	34.7952	OK	0.616008	16544__Hypothetical protein	4	E	-1.994	GL50803_16544	Hypothetical protein	GL50803_16544	0.616008	14.3985	23.3739
XLOC_003650	4	TCONS_00003826	XLOC_003650	-	supercontig_581:207135-208029	giardia_in_vivo_prox3-9cm	giardia_in_vitro	OK	654.128	1278.73	0.967065	1.89758	0.0002	0.00214501	yes	TCONS_00003826	=	14551__Alpha-6 giardin	XLOC_003650	-	TSS3805	supercontig_581:207135-208029	894	-	654.128	316.402	991.855	OK	1278.73	662.05	1895.41	OK	0.511545	14551__Alpha-6 giardin	4	E	-1.994	GL50803_14551	Alpha-6 giardin	GL50803_14551	0.511545	654.128	1278.73
XLOC_003685	4	TCONS_00003864	XLOC_003685	-	supercontig_586:19812-21844	giardia_in_vivo_prox3-9cm	giardia_in_vitro	OK	228.579	384.794	0.751394	1.39665	0.00495	0.0301823	yes	TCONS_00003864	=	16376__ATP-dependent RNA helicase p47	XLOC_003685	-	TSS3843	supercontig_586:19812-21844	1551	-	228.579	102.869	354.288	OK	384.794	190.941	578.647	OK	0.59403	16376__ATP-dependent RNA helicase p47	4	E	-1.994	GL50803_16376	ATP-dependent RNA helicase p47	GL50803_16376	0.59403	228.579	384.794
XLOC_003763	4	TCONS_00003944	XLOC_003763	-	supercontig_586:292757-293066	giardia_in_vivo_prox3-9cm	giardia_in_vitro	OK	3003.37	6117.49	1.02636	1.90451	0.00015	0.00165874	yes	TCONS_00003944	=	16114__Ribosomal protein L36-1	XLOC_003763	-	TSS3923	supercontig_586:292757-293066	273	-	3003.37	1308.01	4698.73	OK	6117.49	3123.72	9111.27	OK	0.490948	16114__Ribosomal protein L36-1	4	E	-1.994	GL50803_16114	Ribosomal protein L36-1	GL50803_16114	0.490948	3003.37	6117.49
XLOC_003795	4	TCONS_00003980	XLOC_003795	-	supercontig_586:392540-392729	giardia_in_vivo_prox3-9cm	giardia_in_vitro	OK	2830.61	7153.68	1.33757	1.71423	0.00285	0.0193223	yes	TCONS_00003980	=	14457__Ripening regulated protein DDTFR19	XLOC_003795	-	TSS3958	supercontig_586:392540-392729	189	-	2830.61	285.849	5375.37	OK	7153.68	2850.54	11456.8	OK	0.395686	14457__Ripening regulated protein DDTFR19	4	E	-1.994	GL50803_14457	Ripening regulated protein DDTFR19	GL50803_14457	0.395686	2830.61	7153.68
XLOC_003814	4	TCONS_00003999	XLOC_003814	-	supercontig_586:40994-43400	giardia_in_vivo_prox3-9cm	giardia_in_vitro	OK	72.6522	128.927	0.827478	1.40793	0.0058	0.034229	yes	TCONS_00003999	=	39904__High cysteine membrane protein Group 2	XLOC_003814	-	TSS3977	supercontig_586:40994-43400	2406	-	72.6522	27.0005	118.304	OK	128.927	62.0582	195.796	OK	0.563514	39904__High cysteine membrane protein Group 2	4	E	-1.994	GL50803_39904	High cysteine membrane protein Group 2	GL50803_39904	0.563514	72.6522	128.927
XLOC_003822	4	TCONS_00004007	XLOC_003822	-	supercontig_586:63111-63858	giardia_in_vivo_prox3-9cm	giardia_in_vitro	OK	751.803	2493.99	1.73003	3.29663	5e-05	0.000631375	yes	TCONS_00004007	=	16265__Ribosomal protein S3a	XLOC_003822	-	TSS3985	supercontig_586:63111-63858	747	-	751.803	351.864	1151.74	OK	2493.99	1256.32	3731.65	OK	0.301446	16265__Ribosomal protein S3a	4	E	-1.994	GL50803_16265	Ribosomal protein S3a	GL50803_16265	0.301446	751.803	2493.99
XLOC_003828	4	TCONS_00004013	XLOC_003828	-	supercontig_586:81340-81772	giardia_in_vivo_prox3-9cm	giardia_in_vitro	OK	1393.66	3019.58	1.11547	2.18756	5e-05	0.000631375	yes	TCONS_00004013	=	14699__Ribosomal protein S23	XLOC_003828	-	TSS3991	supercontig_586:81340-81772	432	-	1393.66	676.772	2110.54	OK	3019.58	1555.47	4483.69	OK	0.461541	14699__Ribosomal protein S23	4	E	-1.994	GL50803_14699	Ribosomal protein S23	GL50803_14699	0.461541	1393.66	3019.58
XLOC_003849	4	TCONS_00004036	XLOC_003849	-	supercontig_586:197856-198105	giardia_in_vivo_prox3-9cm	giardia_in_vitro	OK	5756.46	11345.3	0.978837	1.87702	0.0002	0.00214501	yes	TCONS_00004036	=	7110__Ubiquitin	XLOC_003849	-	TSS4014	supercontig_586:197856-198105	249	-	5756.46	2655.75	8857.17	OK	11345.3	5874.94	16815.6	OK	0.507387	7110__Ubiquitin	4	E	-1.994	GL50803_7110	Ubiquitin	GL50803_7110	0.507387	5756.46	11345.3
XLOC_003868	4	TCONS_00004056	XLOC_003868	-	supercontig_586:256893-262776	giardia_in_vivo_prox3-9cm	giardia_in_vitro	OK	61.5186	102.904	0.742202	1.43222	0.00415	0.0262311	yes	TCONS_00004056	=	17105__IFT complex B	XLOC_003868	-	TSS4034	supercontig_586:256893-262776	5883	-	61.5186	29.0268	94.0104	OK	102.904	52.7922	153.015	OK	0.597825	17105__IFT complex B	4	E	-1.994	GL50803_17105	IFT complex B	GL50803_17105	0.597825	61.5186	102.904
XLOC_003895	4	TCONS_00004083	XLOC_003895	-	supercontig_586:355013-358148	giardia_in_vivo_prox3-9cm	giardia_in_vitro	OK	74.5429	136.081	0.868323	1.59624	0.0013	0.0104128	yes	TCONS_00004083	=	14846__Hypothetical protein	XLOC_003895	-	TSS4061	supercontig_586:355013-358148	3135	-	74.5429	32.3762	116.71	OK	136.081	68.2168	203.945	OK	0.547783	14846__Hypothetical protein	4	E	-1.994	GL50803_14846	Hypothetical protein	GL50803_14846	0.547783	74.5429	136.081
XLOC_004108	4	TCONS_00004314	XLOC_004108	-	supercontig_589:607375-607774	giardia_in_vivo_prox3-9cm	giardia_in_vitro	OK	3423.34	5779.27	0.75548	1.45961	0.00305	0.020387	yes	TCONS_00004314	=	10367__Ribosomal protein S24	XLOC_004108	-	TSS4288	supercontig_589:607375-607774	399	-	3423.34	1639.37	5207.32	OK	5779.27	2928.71	8629.83	OK	0.592348	10367__Ribosomal protein S24	4	E	-1.994	GL50803_10367	Ribosomal protein S24	GL50803_10367	0.592348	3423.34	5779.27
XLOC_004131	4	TCONS_00004338	XLOC_004131	-	supercontig_589:718371-720680	giardia_in_vivo_prox3-9cm	giardia_in_vitro	OK	1639.19	3603.7	1.1365	1.50299	0.00655	0.0375652	yes	TCONS_00004338	=	10780__Ribosomal protein S27	XLOC_004131	-	TSS4312	supercontig_589:718371-720680	375	-	1639.19	229.637	3048.73	OK	3603.7	1443.27	5764.13	OK	0.454863	10780__Ribosomal protein S27	4	E	-1.994	GL50803_10780	Ribosomal protein S27	GL50803_10780	0.454863	1639.19	3603.7
XLOC_004144	4	TCONS_00004351	XLOC_004144	-	supercontig_589:742344-744018	giardia_in_vivo_prox3-9cm	giardia_in_vitro	OK	107.149	260.788	1.28326	2.15415	5e-05	0.000631375	yes	TCONS_00004351	=	91919__TCP-1 chaperonin subunit alpha	XLOC_004144	-	TSS4325	supercontig_589:742344-744018	1653	-	107.149	39.7326	174.565	OK	260.788	121.288	400.288	OK	0.410866	91919__TCP-1 chaperonin subunit alpha	4	E	-1.994	GL50803_91919	TCP-1 chaperonin subunit alpha	GL50803_91919	0.410866	107.149	260.788
XLOC_004210	4	TCONS_00004421	XLOC_004210	-	supercontig_589:981440-983882	giardia_in_vivo_prox3-9cm	giardia_in_vitro	OK	1013.3	2882.54	1.50828	1.94489	0.00045	0.00425706	yes	TCONS_00004421	=	7878__Ribosomal protein S14	XLOC_004210	-	TSS4395	supercontig_589:981440-983882	438	-	1013.3	86.8676	1939.74	OK	2882.54	1252.19	4512.9	OK	0.35153	7878__Ribosomal protein S14	4	E	-1.994	GL50803_7878	Ribosomal protein S14	GL50803_7878	0.35153	1013.3	2882.54
XLOC_004377	4	TCONS_00004591	XLOC_004377	-	supercontig_589:203932-204328	giardia_in_vivo_prox3-9cm	giardia_in_vitro	OK	1467.49	5105.58	1.79872	3.43846	5e-05	0.000631375	yes	TCONS_00004591	=	14091__Ribosomal protein L14	XLOC_004377	-	TSS4564	supercontig_589:203932-204328	396	-	1467.49	680.098	2254.89	OK	5105.58	2614.73	7596.43	OK	0.287429	14091__Ribosomal protein L14	4	E	-1.994	GL50803_14091	Ribosomal protein L14	GL50803_14091	0.287429	1467.49	5105.58
XLOC_004378	4	TCONS_00004593	XLOC_004378	-	supercontig_589:204393-205159	giardia_in_vivo_prox3-9cm	giardia_in_vitro	OK	855.666	2532.84	1.56564	2.29494	5e-05	0.000631375	yes	TCONS_00004593	=	6022__Ribosomal protein S20	XLOC_004378	-	TSS4566	supercontig_589:204393-205159	381	-	855.666	179.966	1531.37	OK	2532.84	1214.67	3851.01	OK	0.337829	6022__Ribosomal protein S20	4	E	-1.994	GL50803_6022	Ribosomal protein S20	GL50803_6022	0.337829	855.666	2532.84
XLOC_004379	4	TCONS_00004594	XLOC_004379	-	supercontig_589:205237-208120	giardia_in_vivo_prox3-9cm	giardia_in_vitro	OK	64.143	127.015	0.985631	1.74304	0.001	0.00833821	yes	TCONS_00004594	=	16672__Protein 21.1	XLOC_004379	-	TSS4567	supercontig_589:205237-208120	2883	-	64.143	25.7935	102.492	OK	127.015	62.618	191.411	OK	0.505003	16672__Protein 21.1	4	E	-1.994	GL50803_16672	Protein 21.1	GL50803_16672	0.505003	64.143	127.015
XLOC_004570	4	TCONS_00004788	XLOC_004570	-	supercontig_589:928006-929713	giardia_in_vivo_prox3-9cm	giardia_in_vitro	OK	202.472	340.748	0.750982	1.46409	0.0036	0.0233508	yes	TCONS_00004788	=	90343__Kinase	XLOC_004570	-	TSS4761	supercontig_589:928006-929713	1707	-	202.472	96.9934	307.95	OK	340.748	175.833	505.663	OK	0.594199	90343__Kinase	4	E	-1.994	GL50803_90343	Kinase	GL50803_90343	0.594199	202.472	340.748
XLOC_004579	4	TCONS_00004799	XLOC_004579	-	supercontig_589:952727-954758	giardia_in_vivo_prox3-9cm	giardia_in_vitro	OK	98.6804	198.233	1.00636	1.78597	0.00075	0.00658128	yes	TCONS_00004799	=	16371__Nucleolar GTP-binding protein 1	XLOC_004579	-	TSS4772	supercontig_589:952727-954758	2031	-	98.6804	39.6806	157.68	OK	198.233	98.5776	297.888	OK	0.4978	16371__Nucleolar GTP-binding protein 1	4	E	-1.994	GL50803_16371	Nucleolar GTP-binding protein 1	GL50803_16371	0.4978	98.6804	198.233
XLOC_004585	4	TCONS_00004805	XLOC_004585	-	supercontig_589:974492-974918	giardia_in_vivo_prox3-9cm	giardia_in_vitro	OK	1447.43	3488.21	1.26899	2.48658	5e-05	0.000631375	yes	TCONS_00004805	=	7870__Ribosomal protein L23A	XLOC_004585	-	TSS4778	supercontig_589:974492-974918	426	-	1447.43	700.33	2194.54	OK	3488.21	1800.46	5175.96	OK	0.414949	7870__Ribosomal protein L23A	4	E	-1.994	GL50803_7870	Ribosomal protein L23A	GL50803_7870	0.414949	1447.43	3488.21
XLOC_004680	4	TCONS_00004905	XLOC_004680	-	supercontig_589:1274607-1277565	giardia_in_vivo_prox3-9cm	giardia_in_vitro	OK	48.7443	100.137	1.03867	1.69892	0.00125	0.0100975	yes	TCONS_00004905	=	17429__Tubulin	XLOC_004680	-	TSS4877	supercontig_589:1274607-1277565	2958	-	48.7443	16.2064	81.2821	OK	100.137	47.841	152.432	OK	0.486776	17429__Tubulin	4	E	-1.994	GL50803_17429	Tubulin	GL50803_17429	0.486776	48.7443	100.137
XLOC_004831	4	TCONS_00005060	XLOC_004831	-	supercontig_592:266591-268232	giardia_in_vivo_prox3-9cm	giardia_in_vitro	OK	295.157	714.895	1.27625	2.07316	0.00035	0.0034605	yes	TCONS_00005060	=	12150__Alanine aminotransferase	XLOC_004831	-	TSS5032	supercontig_592:266591-268232	1566	-	295.157	88.7242	501.589	OK	714.895	365.292	1064.5	OK	0.412868	12150__Alanine aminotransferase	4	E	-1.994	GL50803_12150	Alanine aminotransferase	GL50803_12150	0.412868	295.157	714.895
XLOC_004867	4	TCONS_00005096	XLOC_004867	-	supercontig_592:414210-414773	giardia_in_vivo_prox3-9cm	giardia_in_vitro	OK	1857.07	4845.23	1.38354	2.52287	5e-05	0.000631375	yes	TCONS_00005096	=	8462__Ribosomal protein L27	XLOC_004867	-	TSS5068	supercontig_592:414210-414773	408	-	1857.07	846.097	2868.03	OK	4845.23	2274.01	7416.45	OK	0.383278	8462__Ribosomal protein L27	4	E	-1.994	GL50803_8462	Ribosomal protein L27	GL50803_8462	0.383278	1857.07	4845.23
XLOC_004934	4	TCONS_00005165	XLOC_004934	-	supercontig_592:629013-629997	giardia_in_vivo_prox3-9cm	giardia_in_vitro	OK	3169.7	11794	1.89564	2.70545	5e-05	0.000631375	yes	TCONS_00005165	=	10311__Ornithine carbamoyltransferase	XLOC_004934	-	TSS5137	supercontig_592:629013-629997	984	-	3169.7	1387.8	4951.59	OK	11794	2451.61	21136.5	OK	0.268755	10311__Ornithine carbamoyltransferase	4	E	-1.994	GL50803_10311	Ornithine carbamoyltransferase	GL50803_10311	0.268755	3169.7	11794
XLOC_004959	4	TCONS_00005191	XLOC_004959	-	supercontig_592:707323-707803	giardia_in_vivo_prox3-9cm	giardia_in_vitro	OK	956.078	2659.29	1.47584	2.79786	5e-05	0.000631375	yes	TCONS_00005191	=	15520__Ribosomal protein L21	XLOC_004959	-	TSS5163	supercontig_592:707323-707803	480	-	956.078	434.037	1478.12	OK	2659.29	1365.8	3952.78	OK	0.359524	15520__Ribosomal protein L21	4	E	-1.994	GL50803_15520	Ribosomal protein L21	GL50803_15520	0.359524	956.078	2659.29
XLOC_005011	4	TCONS_00005247	XLOC_005011	-	supercontig_592:885686-886817	giardia_in_vivo_prox3-9cm	giardia_in_vitro	OK	289.646	525.313	0.858888	1.62739	0.0008	0.00693455	yes	TCONS_00005247	=	95593__Kinase	XLOC_005011	-	TSS5218	supercontig_592:885686-886817	1131	-	289.646	131.785	447.506	OK	525.313	268.894	781.732	OK	0.551378	95593__Kinase	4	E	-1.994	GL50803_95593	Kinase	GL50803_95593	0.551378	289.646	525.313
XLOC_005086	4	TCONS_00005326	XLOC_005086	-	supercontig_592:1146491-1150064	giardia_in_vivo_prox3-9cm	giardia_in_vitro	OK	168.977	270.164	0.677011	1.32286	0.0072	0.0404379	yes	TCONS_00005326	=	10167__Coiled-coil protein	XLOC_005086	-	TSS5296	supercontig_592:1146491-1150064	3573	-	168.977	81.7269	256.226	OK	270.164	138.711	401.617	OK	0.625461	10167__Coiled-coil protein	4	E	-1.994	GL50803_10167	Coiled-coil protein	GL50803_10167	0.625461	168.977	270.164
XLOC_005126	4	TCONS_00005369	XLOC_005126	-	supercontig_592:78091-80218	giardia_in_vivo_prox3-9cm	giardia_in_vitro	OK	773.668	1455.73	0.911952	1.50546	0.00275	0.018756	yes	TCONS_00005369	=	17230__Gamma giardin	XLOC_005126	-	TSS5339	supercontig_592:78091-80218	936	-	773.668	260.508	1286.83	OK	1455.73	705.966	2205.48	OK	0.531464	17230__Gamma giardin	4	E	-1.994	GL50803_17230	Gamma giardin	GL50803_17230	0.531464	773.668	1455.73
XLOC_005167	4	TCONS_00005410	XLOC_005167	-	supercontig_592:252242-254207	giardia_in_vivo_prox3-9cm	giardia_in_vitro	OK	234.637	382.698	0.705776	1.39917	0.00455	0.0282576	yes	TCONS_00005410	=	3206__Pyruvate kinase	XLOC_005167	-	TSS5380	supercontig_592:252242-254207	1965	-	234.637	115.831	353.444	OK	382.698	198.123	567.274	OK	0.613113	3206__Pyruvate kinase	4	E	-1.994	GL50803_3206	Pyruvate kinase	GL50803_3206	0.613113	234.637	382.698
XLOC_005170	4	TCONS_00005413	XLOC_005170	-	supercontig_592:261706-264064	giardia_in_vivo_prox3-9cm	giardia_in_vitro	OK	72.7259	162.831	1.16284	1.98722	0.00025	0.0026076	yes	TCONS_00005413	=	12148__Kinase	XLOC_005170	-	TSS5383	supercontig_592:261706-264064	2358	-	72.7259	26.5717	118.88	OK	162.831	80.5589	245.103	OK	0.446634	12148__Kinase	4	E	-1.994	GL50803_12148	Kinase	GL50803_12148	0.446634	72.7259	162.831
XLOC_005211	4	TCONS_00005458	XLOC_005211	-	supercontig_592:465905-469769	giardia_in_vivo_prox3-9cm	giardia_in_vitro	OK	45.1992	85.8239	0.925082	1.6032	0.0011	0.00906585	yes	TCONS_00005458	=	6342__Protein 21.1	XLOC_005211	-	TSS5428	supercontig_592:465905-469769	3864	-	45.1992	17.6684	72.73	OK	85.8239	41.3217	130.326	OK	0.526651	6342__Protein 21.1	4	E	-1.994	GL50803_6342	Protein 21.1	GL50803_6342	0.526651	45.1992	85.8239
XLOC_005224	4	TCONS_00005471	XLOC_005224	-	supercontig_592:516446-516971	giardia_in_vivo_prox3-9cm	giardia_in_vitro	OK	1231.52	2169.32	0.816799	1.60251	0.00145	0.01139	yes	TCONS_00005471	=	5845__Ribosomal protein S8	XLOC_005224	-	TSS5441	supercontig_592:516446-516971	525	-	1231.52	595.973	1867.07	OK	2169.32	1122.3	3216.34	OK	0.567699	5845__Ribosomal protein S8	4	E	-1.994	GL50803_5845	Ribosomal protein S8	GL50803_5845	0.567699	1231.52	2169.32
XLOC_005380	4	TCONS_00005631	XLOC_005380	-	supercontig_592:1129532-1133003	giardia_in_vivo_prox3-9cm	giardia_in_vitro	OK	79.7128	141.425	0.827151	1.56892	0.0015	0.0116542	yes	TCONS_00005631	=	7268__Protein 21.1	XLOC_005380	-	TSS5600	supercontig_592:1129532-1133003	3471	-	79.7128	36.4515	122.974	OK	141.425	72.1948	210.655	OK	0.56364	7268__Protein 21.1	4	E	-1.994	GL50803_7268	Protein 21.1	GL50803_7268	0.56364	79.7128	141.425
XLOC_005401	4	TCONS_00005652	XLOC_005401	-	supercontig_592:1207604-1212116	giardia_in_vivo_prox3-9cm	giardia_in_vitro	OK	60.1597	105.42	0.809278	1.50386	0.0032	0.0211907	yes	TCONS_00005652	=	28379__Multidrug resistance-associated protein 1	XLOC_005401	-	TSS5621	supercontig_592:1207604-1212116	4512	-	60.1597	26.961	93.3583	OK	105.42	52.4995	158.34	OK	0.570667	28379__Multidrug resistance-associated protein 1	4	E	-1.994	GL50803_28379	Multidrug resistance-associated protein 1	GL50803_28379	0.570667	60.1597	105.42
XLOC_005534	4	TCONS_00005800	XLOC_005534	-	supercontig_603:76595-82349	giardia_in_vivo_prox3-9cm	giardia_in_vitro	OK	71.2193	116.886	0.714767	1.40384	0.00495	0.0301823	yes	TCONS_00005800	=	41258__Hypothetical protein	XLOC_005534	-	TSS5769	supercontig_603:76595-82349	5754	-	71.2193	34.4513	107.987	OK	116.886	60.6263	173.147	OK	0.609306	41258__Hypothetical protein	4	E	-1.994	GL50803_41258	Hypothetical protein	GL50803_41258	0.609306	71.2193	116.886
XLOC_005569	4	TCONS_00005838	XLOC_005569	-	supercontig_608:9894-10302	giardia_in_vivo_prox3-9cm	giardia_in_vitro	OK	1196.2	1966.39	0.717091	1.33409	0.0091	0.0486159	yes	TCONS_00005838	=	5604__Hypothetical protein	XLOC_005569	-	TSS5807	supercontig_608:9894-10302	408	-	1196.2	533.532	1858.87	OK	1966.39	986.431	2946.35	OK	0.608323	5604__Hypothetical protein	4	E	-1.994	GL50803_5604	Hypothetical protein	GL50803_5604	0.608323	1196.2	1966.39
XLOC_005613	4	TCONS_00005885	XLOC_005613	-	supercontig_611:56355-56760	giardia_in_vivo_prox3-9cm	giardia_in_vitro	OK	2525.19	4705.52	0.897961	1.76091	0.00045	0.00425706	yes	TCONS_00005885	=	10919__Ribosomal protein S10B	XLOC_005613	-	TSS5854	supercontig_611:56355-56760	405	-	2525.19	1227.26	3823.12	OK	4705.52	2421.71	6989.33	OK	0.536644	10919__Ribosomal protein S10B	4	E	-1.994	GL50803_10919	Ribosomal protein S10B	GL50803_10919	0.536644	2525.19	4705.52
XLOC_005620	4	TCONS_00005893	XLOC_005620	-	supercontig_611:71612-73961	giardia_in_vivo_prox3-9cm	giardia_in_vitro	OK	339.904	1112.84	1.71105	2.43788	5e-05	0.000631375	yes	TCONS_00005893	=	16525__Ribosomal protein L3	XLOC_005620	-	TSS5862	supercontig_611:71612-73961	1140	-	339.904	64.9913	614.817	OK	1112.84	510.929	1714.76	OK	0.305438	16525__Ribosomal protein L3	4	E	-1.994	GL50803_16525	Ribosomal protein L3	GL50803_16525	0.305438	339.904	1112.84
XLOC_005643	4	TCONS_00005918	XLOC_005643	-	supercontig_611:142378-144808	giardia_in_vivo_prox3-9cm	giardia_in_vitro	OK	47.9518	100.591	1.06885	1.63225	0.00135	0.0107528	yes	TCONS_00005918	=	101866__Kinase	XLOC_005643	-	TSS5886	supercontig_611:142378-144808	2430	-	47.9518	13.4473	82.4564	OK	100.591	44.9193	156.264	OK	0.476701	101866__Kinase	4	E	-1.994	GL50803_101866	Kinase	GL50803_101866	0.476701	47.9518	100.591
XLOC_005682	4	TCONS_00005959	XLOC_005682	-	supercontig_611:121553-121850	giardia_in_vivo_prox3-9cm	giardia_in_vitro	OK	2237.5	5308.94	1.24654	2.23665	5e-05	0.000631375	yes	TCONS_00005959	=	4239__Hypothetical protein	XLOC_005682	-	TSS5927	supercontig_611:121553-121850	297	-	2237.5	889.856	3585.14	OK	5308.94	2739.89	7877.99	OK	0.421459	4239__Hypothetical protein	4	E	-1.994	GL50803_4239	Hypothetical protein	GL50803_4239	0.421459	2237.5	5308.94
XLOC_005739	4	TCONS_00006021	XLOC_005739	-	supercontig_624:41142-43803	giardia_in_vivo_prox3-9cm	giardia_in_vitro	OK	129.648	210.234	0.697396	1.35949	0.00625	0.0361358	yes	TCONS_00006021	=	16504__Hypothetical protein	XLOC_005739	-	TSS5989	supercontig_624:41142-43803	2661	-	129.648	62.3707	196.925	OK	210.234	108.005	312.463	OK	0.616684	16504__Hypothetical protein	4	E	-1.994	GL50803_16504	Hypothetical protein	GL50803_16504	0.616684	129.648	210.234
XLOC_005746	4	TCONS_00006028	XLOC_005746	-	supercontig_624:66129-67929	giardia_in_vivo_prox3-9cm	giardia_in_vitro	OK	97.8444	194.784	0.993312	1.70711	0.0008	0.00693455	yes	TCONS_00006028	=	3983__5' nucleotidase family protein	XLOC_005746	-	TSS5996	supercontig_624:66129-67929	1800	-	97.8444	37.2609	158.428	OK	194.784	94.0816	295.486	OK	0.502323	3983__5' nucleotidase family protein	4	E	-1.994	GL50803_3983	5' nucleotidase family protein	GL50803_3983	0.502323	97.8444	194.784
XLOC_005768	4	TCONS_00006051	XLOC_005768	-	supercontig_624:150778-152746	giardia_in_vivo_prox3-9cm	giardia_in_vitro	OK	222.497	473.76	1.09037	2.13784	5e-05	0.000631375	yes	TCONS_00006051	=	17254__Phosphomannomutase-2	XLOC_005768	-	TSS6019	supercontig_624:150778-152746	1968	-	222.497	107.184	337.81	OK	473.76	245.9	701.62	OK	0.469641	17254__Phosphomannomutase-2	4	E	-1.994	GL50803_17254	Phosphomannomutase-2	GL50803_17254	0.469641	222.497	473.76
XLOC_005774	4	TCONS_00006058	XLOC_005774	-	supercontig_624:171315-177105	giardia_in_vivo_prox3-9cm	giardia_in_vitro	OK	46.8534	77.8043	0.731697	1.40112	0.0046	0.0284441	yes	TCONS_00006058	=	17251__IFT complex A	XLOC_005774	-	TSS6026	supercontig_624:171315-177105	5790	-	46.8534	21.9397	71.767	OK	77.8043	39.5796	116.029	OK	0.602196	17251__IFT complex A	4	E	-1.994	GL50803_17251	IFT complex A	GL50803_17251	0.602196	46.8534	77.8043
XLOC_005809	4	TCONS_00006093	XLOC_005809	-	supercontig_624:319600-320407	giardia_in_vivo_prox3-9cm	giardia_in_vitro	OK	570.104	1622.24	1.50869	2.87284	5e-05	0.000631375	yes	TCONS_00006093	=	11359__Ribosomal protein S4	XLOC_005809	-	TSS6061	supercontig_624:319600-320407	807	-	570.104	271.833	868.374	OK	1622.24	800.981	2443.49	OK	0.35143	11359__Ribosomal protein S4	4	E	-1.994	GL50803_11359	Ribosomal protein S4	GL50803_11359	0.35143	570.104	1622.24
XLOC_005828	4	TCONS_00006112	XLOC_005828	-	supercontig_624:408811-409456	giardia_in_vivo_prox3-9cm	giardia_in_vitro	OK	343.838	595.812	0.793128	1.32817	0.00805	0.0440815	yes	TCONS_00006112	=	15567__Rab2a	XLOC_005828	-	TSS6080	supercontig_624:408811-409456	645	-	343.838	124.398	563.279	OK	595.812	281.665	909.96	OK	0.577091	15567__Rab2a	4	E	-1.994	GL50803_15567	Rab2a	GL50803_15567	0.577091	343.838	595.812
XLOC_000072	5	TCONS_00000076	XLOC_000072	-	supercontig_571:257110-258382	giardia_in_vivo_prox3-9cm	giardia_in_vitro	OK	63.5809	170.227	1.42079	1.92303	0.0008	0.00693455	yes	TCONS_00000076	=	10609__Kinase	XLOC_000072	-	TSS76	supercontig_571:257110-258382	1272	-	63.5809	10.0364	117.125	OK	170.227	70.9899	269.464	OK	0.373507	10609__Kinase	5	F	-2.63309	GL50803_10609	Kinase	#N/A	0.373507	63.5809	170.227
XLOC_000188	5	TCONS_00000196	XLOC_000188	-	supercontig_572:53610-56808	giardia_in_vivo_prox3-9cm	giardia_in_vitro	OK	40.0769	90.2114	1.17054	1.80504	0.00085	0.00726839	yes	TCONS_00000196	=	8227__ATP-binding cassette protein 5	XLOC_000188	-	TSS195	supercontig_572:53610-56808	3198	-	40.0769	10.9589	69.1948	OK	90.2114	42.4506	137.972	OK	0.444255	8227__ATP-binding cassette protein 5	5	F	-2.63309	GL50803_8227	ATP-binding cassette protein 5	#N/A	0.444255	40.0769	90.2114
XLOC_000216	5	TCONS_00000224	XLOC_000216	-	supercontig_572:140120-142535	giardia_in_vivo_prox3-9cm	giardia_in_vitro	OK	42.4575	95.3831	1.16771	1.7201	0.00155	0.011961	yes	TCONS_00000224	=	10254__Dynein intermediate chain	XLOC_000216	-	TSS223	supercontig_572:140120-142535	2415	-	42.4575	10.2983	74.6168	OK	95.3831	42.1091	148.657	OK	0.445126	10254__Dynein intermediate chain	5	F	-2.63309	GL50803_10254	Dynein intermediate chain	#N/A	0.445126	42.4575	95.3831
XLOC_000243	5	TCONS_00000251	XLOC_000243	-	supercontig_572:242390-242720	giardia_in_vivo_prox3-9cm	giardia_in_vitro	OK	262.238	1005.55	1.93904	2.03758	0.00055	0.00506018	yes	TCONS_00000251	=	10450__FKBP-type peptidyl-prolyl cis-trans isomerase	XLOC_000243	-	TSS250	supercontig_572:242390-242720	330	-	262.238	0	560.492	OK	1005.55	333.35	1677.76	OK	0.260791	10450__FKBP-type peptidyl-prolyl cis-trans isomerase	5	F	-2.63309	GL50803_10450	FKBP-type peptidyl-prolyl cis-trans isomerase	#N/A	0.260791	262.238	1005.55
XLOC_000246	5	TCONS_00000254	XLOC_000246	-	supercontig_572:278200-280960	giardia_in_vivo_prox3-9cm	giardia_in_vitro	OK	21.5538	54.6393	1.342	1.54972	0.0067	0.0381565	yes	TCONS_00000254	=	14401__Hypothetical protein	XLOC_000246	-	TSS253	supercontig_572:278200-280960	2760	-	21.5538	0	43.4919	OK	54.6393	19.8602	89.4185	OK	0.394474	14401__Hypothetical protein	5	F	-2.63309	GL50803_14401	Hypothetical protein	#N/A	0.394474	21.5538	54.6393
XLOC_000255	5	TCONS_00000263	XLOC_000255	-	supercontig_572:298350-303027	giardia_in_vivo_prox3-9cm	giardia_in_vitro	OK	26.4803	62.5403	1.23987	1.797	0.00185	0.0139178	yes	TCONS_00000263	=	15306__Protein 21.1	XLOC_000255	-	TSS262	supercontig_572:298350-303027	4359	-	26.4803	5.52512	47.4354	OK	62.5403	28.9398	96.1408	OK	0.423412	15306__Protein 21.1	5	F	-2.63309	GL50803_15306	Protein 21.1	#N/A	0.423412	26.4803	62.5403
XLOC_000288	5	TCONS_00000301	XLOC_000288	-	supercontig_572:428938-429451	giardia_in_vivo_prox3-9cm	giardia_in_vitro	OK	162.366	509.518	1.64988	1.96389	0.00115	0.00936946	yes	TCONS_00000301	=	11990__Hypothetical protein	XLOC_000288	-	TSS300	supercontig_572:428938-429451	513	-	162.366	1.31393	323.418	OK	509.518	198.544	820.491	OK	0.318666	11990__Hypothetical protein	5	F	-2.63309	GL50803_11990	Hypothetical protein	#N/A	0.318666	162.366	509.518
XLOC_000321	5	TCONS_00000334	XLOC_000321	-	supercontig_572:126689-129008	giardia_in_vivo_prox3-9cm	giardia_in_vitro	OK	22.0408	55.3436	1.32824	1.53482	0.0041	0.0260888	yes	TCONS_00000334	=	17508__Coiled-coil protein	XLOC_000321	-	TSS333	supercontig_572:126689-129008	2319	-	22.0408	0.235608	43.8461	OK	55.3436	17.7849	92.9022	OK	0.398254	17508__Coiled-coil protein	5	F	-2.63309	GL50803_17508	Coiled-coil protein	#N/A	0.398254	22.0408	55.3436
XLOC_000364	5	TCONS_00000377	XLOC_000364	-	supercontig_572:257275-258985	giardia_in_vivo_prox3-9cm	giardia_in_vitro	OK	53.8977	128.415	1.25251	1.72193	0.002	0.0146589	yes	TCONS_00000377	=	10460__Hypothetical protein	XLOC_000364	-	TSS376	supercontig_572:257275-258985	1710	-	53.8977	9.15322	98.6422	OK	128.415	54.9118	201.917	OK	0.419715	10460__Hypothetical protein	5	F	-2.63309	GL50803_10460	Hypothetical protein	#N/A	0.419715	53.8977	128.415
XLOC_000403	5	TCONS_00000417	XLOC_000403	-	supercontig_572:385633-387271	giardia_in_vivo_prox3-9cm	giardia_in_vitro	OK	35.3195	94.8065	1.42452	1.7223	0.0027	0.0185036	yes	TCONS_00000417	=	14004__Long-flagella protein	XLOC_000403	-	TSS416	supercontig_572:385633-387271	1638	-	35.3195	1.77273	68.8663	OK	94.8065	33.9106	155.702	OK	0.372543	14004__Long-flagella protein	5	F	-2.63309	GL50803_14004	Long-flagella protein	#N/A	0.372543	35.3195	94.8065
XLOC_000487	5	TCONS_00000504	XLOC_000487	-	supercontig_573:262309-264073	giardia_in_vivo_prox3-9cm	giardia_in_vitro	OK	33.2037	96.1888	1.53453	1.88556	0.00145	0.01139	yes	TCONS_00000504	=	101260__Hypothetical protein	XLOC_000487	-	TSS502	supercontig_573:262309-264073	1764	-	33.2037	1.91954	64.4879	OK	96.1888	36.4945	155.883	OK	0.345193	101260__Hypothetical protein	5	F	-2.63309	GL50803_101260	Hypothetical protein	#N/A	0.345193	33.2037	96.1888
XLOC_000492	5	TCONS_00000509	XLOC_000492	-	supercontig_573:274930-277399	giardia_in_vivo_prox3-9cm	giardia_in_vitro	OK	19.1243	49.5689	1.37403	1.55065	0.00415	0.0262311	yes	TCONS_00000509	=	93693__Hypothetical protein	XLOC_000492	-	TSS507	supercontig_573:274930-277399	2469	-	19.1243	0	38.569	OK	49.5689	15.3997	83.7382	OK	0.385812	93693__Hypothetical protein	5	F	-2.63309	GL50803_93693	Hypothetical protein	#N/A	0.385812	19.1243	49.5689
XLOC_000504	5	TCONS_00000522	XLOC_000504	-	supercontig_573:364782-368193	giardia_in_vivo_prox3-9cm	giardia_in_vitro	OK	34.8706	97.3304	1.48088	1.7833	0.00615	0.0356662	yes	TCONS_00000522	=	17082__Rab geranylgeranyltransferase	XLOC_000504	-	TSS520	supercontig_573:364782-368193	3393	-	34.8706	0	70.6313	OK	97.3304	46.4238	148.237	OK	0.35827	17082__Rab geranylgeranyltransferase	5	F	-2.63309	GL50803_17082	Rab geranylgeranyltransferase	#N/A	0.35827	34.8706	97.3304
XLOC_000744	5	TCONS_00000776	XLOC_000744	-	supercontig_573:1231252-1233466	giardia_in_vivo_prox3-9cm	giardia_in_vitro	OK	43.2441	118.232	1.45104	2.03237	0.00065	0.00578398	yes	TCONS_00000776	=	8592__Tubulin tyrosine ligase	XLOC_000744	-	TSS772	supercontig_573:1231252-1233466	2214	-	43.2441	7.41315	79.075	OK	118.232	54.2221	182.241	OK	0.365756	8592__Tubulin tyrosine ligase	5	F	-2.63309	GL50803_8592	Tubulin tyrosine ligase	#N/A	0.365756	43.2441	118.232
XLOC_000826	5	TCONS_00000861	XLOC_000826	-	supercontig_573:105919-107527	giardia_in_vivo_prox3-9cm	giardia_in_vitro	OK	45.5119	123.13	1.43587	1.85525	0.0006	0.00540665	yes	TCONS_00000861	=	16615__Hypothetical protein	XLOC_000826	-	TSS855	supercontig_573:105919-107527	1608	-	45.5119	4.79364	86.2301	OK	123.13	50.2107	196.049	OK	0.369625	16615__Hypothetical protein	5	F	-2.63309	GL50803_16615	Hypothetical protein	#N/A	0.369625	45.5119	123.13
XLOC_000917	5	TCONS_00000955	XLOC_000917	-	supercontig_573:484323-485082	giardia_in_vivo_prox3-9cm	giardia_in_vitro	OK	46.2852	155.826	1.75131	1.6874	0.00905	0.0483941	yes	TCONS_00000955	=	13227__Hypothetical protein	XLOC_000917	-	TSS949	supercontig_573:484323-485082	759	-	46.2852	0	102.746	OK	155.826	36.9319	274.72	OK	0.297031	13227__Hypothetical protein	5	F	-2.63309	GL50803_13227	Hypothetical protein	#N/A	0.297031	46.2852	155.826
XLOC_000930	5	TCONS_00000970	XLOC_000930	-	supercontig_573:526084-527317	giardia_in_vivo_prox3-9cm	giardia_in_vitro	OK	49.6592	143.446	1.53038	1.86834	0.0011	0.00906585	yes	TCONS_00000970	=	11772__Hypothetical protein	XLOC_000930	-	TSS964	supercontig_573:526084-527317	1233	-	49.6592	2.87769	96.4406	OK	143.446	52.501	234.391	OK	0.346187	11772__Hypothetical protein	5	F	-2.63309	GL50803_11772	Hypothetical protein	#N/A	0.346187	49.6592	143.446
XLOC_001013	5	TCONS_00001057	XLOC_001013	-	supercontig_573:793121-798548	giardia_in_vivo_prox3-9cm	giardia_in_vitro	OK	19.0406	46.33	1.28287	1.96994	0.00015	0.00165874	yes	TCONS_00001057	=	7661__Hypothetical protein	XLOC_001013	-	TSS1051	supercontig_573:793121-798548	5427	-	19.0406	5.27202	32.8092	OK	46.33	21.2894	71.3706	OK	0.410978	7661__Hypothetical protein	5	F	-2.63309	GL50803_7661	Hypothetical protein	#N/A	0.410978	19.0406	46.33
XLOC_001041	5	TCONS_00001086	XLOC_001041	-	supercontig_573:923415-926208	giardia_in_vivo_prox3-9cm	giardia_in_vitro	OK	25.6227	59.3429	1.21165	1.54804	0.00505	0.0306934	yes	TCONS_00001086	=	16893__Tip elongation aberrant protein 1	XLOC_001041	-	TSS1080	supercontig_573:923415-926208	2793	-	25.6227	2.72347	48.5219	OK	59.3429	22.8278	95.858	OK	0.431774	16893__Tip elongation aberrant protein 1	5	F	-2.63309	GL50803_16893	Tip elongation aberrant protein 1	#N/A	0.431774	25.6227	59.3429
XLOC_001057	5	TCONS_00001102	XLOC_001057	-	supercontig_573:991699-992365	giardia_in_vivo_prox3-9cm	giardia_in_vitro	OK	88.3937	298.918	1.75773	2.18452	0.00125	0.0100975	yes	TCONS_00001102	=	9824__Proteasome subunit beta type 9 precursor	XLOC_001057	-	TSS1096	supercontig_573:991699-992365	666	-	88.3937	7.55228	169.235	OK	298.918	108.027	489.809	OK	0.295712	9824__Proteasome subunit beta type 9 precursor	5	F	-2.63309	GL50803_9824	Proteasome subunit beta type 9 precursor	#N/A	0.295712	88.3937	298.918
XLOC_001198	5	TCONS_00001253	XLOC_001198	-	supercontig_574:63935-67034	giardia_in_vivo_prox3-9cm	giardia_in_vitro	OK	28.5867	66.5537	1.21917	1.66705	0.0025	0.0174479	yes	TCONS_00001253	=	17571__Trichohyalin	XLOC_001198	-	TSS1246	supercontig_574:63935-67034	3081	-	28.5867	4.92884	52.2446	OK	66.5537	27.5757	105.532	OK	0.429528	17571__Trichohyalin	5	F	-2.63309	GL50803_17571	Trichohyalin	#N/A	0.429528	28.5867	66.5537
XLOC_001211	5	TCONS_00001266	XLOC_001211	-	supercontig_574:116251-117892	giardia_in_vivo_prox3-9cm	giardia_in_vitro	OK	28.6578	79.9256	1.47973	1.65133	0.00165	0.01263	yes	TCONS_00001266	=	11131__Hypothetical protein	XLOC_001211	-	TSS1259	supercontig_574:116251-117892	1641	-	28.6578	0	58.3666	OK	79.9256	25.2211	134.63	OK	0.358556	11131__Hypothetical protein	5	F	-2.63309	GL50803_11131	Hypothetical protein	#N/A	0.358556	28.6578	79.9256
XLOC_001334	5	TCONS_00001395	XLOC_001334	-	supercontig_577:252781-254629	giardia_in_vivo_prox3-9cm	giardia_in_vitro	OK	48.4712	110.534	1.18929	1.65038	0.0013	0.0104128	yes	TCONS_00001395	=	91354__H-SHIPPO 1	XLOC_001334	-	TSS1386	supercontig_577:252781-254629	1848	-	48.4712	9.16676	87.7756	OK	110.534	46.0402	175.027	OK	0.438518	91354__H-SHIPPO 1	5	F	-2.63309	GL50803_91354	H-SHIPPO 1	#N/A	0.438518	48.4712	110.534
XLOC_001436	5	TCONS_00001503	XLOC_001436	-	supercontig_577:589133-594164	giardia_in_vivo_prox3-9cm	giardia_in_vitro	OK	35.1156	76.0237	1.11434	1.88507	0.00025	0.0026076	yes	TCONS_00001503	=	32606__Hypothetical protein	XLOC_001436	-	TSS1493	supercontig_577:589133-594164	5031	-	35.1156	12.3786	57.8525	OK	76.0237	37.8353	114.212	OK	0.461903	32606__Hypothetical protein	5	F	-2.63309	GL50803_32606	Hypothetical protein	#N/A	0.461903	35.1156	76.0237
XLOC_001590	5	TCONS_00001663	XLOC_001590	-	supercontig_577:1206032-1208273	giardia_in_vivo_prox3-9cm	giardia_in_vitro	OK	36.0707	91.6396	1.34514	1.77345	0.0022	0.0157597	yes	TCONS_00001663	=	6211__Protein required for cell viability	XLOC_001590	-	TSS1653	supercontig_577:1206032-1208273	2241	-	36.0707	4.38976	67.7517	OK	91.6396	38.6613	144.618	OK	0.393615	6211__Protein required for cell viability	5	F	-2.63309	GL50803_6211	Protein required for cell viability	#N/A	0.393615	36.0707	91.6396
XLOC_001601	5	TCONS_00001674	XLOC_001601	-	supercontig_577:1263361-1264813	giardia_in_vivo_prox3-9cm	giardia_in_vitro	OK	48.1444	151.22	1.65121	2.17389	5e-05	0.000631375	yes	TCONS_00001674	=	13075__Hypothetical protein	XLOC_001601	-	TSS1664	supercontig_577:1263361-1264813	1452	-	48.1444	5.71754	90.5713	OK	151.22	64.0649	238.375	OK	0.318373	13075__Hypothetical protein	5	F	-2.63309	GL50803_13075	Hypothetical protein	#N/A	0.318373	48.1444	151.22
XLOC_001691	5	TCONS_00001770	XLOC_001691	-	supercontig_577:1837873-1839721	giardia_in_vivo_prox3-9cm	giardia_in_vitro	OK	40.0535	96.8112	1.27325	1.63184	0.0028	0.019006	yes	TCONS_00001770	=	24330__Hypothetical protein	XLOC_001691	-	TSS1759	supercontig_577:1837873-1839721	1848	-	40.0535	4.22862	75.8784	OK	96.8112	37.924	155.698	OK	0.413728	24330__Hypothetical protein	5	F	-2.63309	GL50803_24330	Hypothetical protein	#N/A	0.413728	40.0535	96.8112
XLOC_001795	5	TCONS_00001879	XLOC_001795	-	supercontig_577:139065-140160	giardia_in_vivo_prox3-9cm	giardia_in_vitro	OK	65.7968	184.268	1.48572	1.89253	0.0005	0.00463008	yes	TCONS_00001879	=	14730__Protein LRP16	XLOC_001795	-	TSS1868	supercontig_577:139065-140160	1095	-	65.7968	6.12467	125.469	OK	184.268	73.4145	295.122	OK	0.357071	14730__Protein LRP16	5	F	-2.63309	GL50803_14730	Protein LRP16	#N/A	0.357071	65.7968	184.268
XLOC_002101	5	TCONS_00002204	XLOC_002101	-	supercontig_577:1210174-1212097	giardia_in_vivo_prox3-9cm	giardia_in_vitro	OK	37.5215	106.656	1.50717	2.00816	0.00055	0.00506018	yes	TCONS_00002204	=	16765__Kinase	XLOC_002101	-	TSS2192	supercontig_577:1210174-1212097	1923	-	37.5215	5.18298	69.86	OK	106.656	44.4907	168.821	OK	0.351799	16765__Kinase	5	F	-2.63309	GL50803_16765	Kinase	#N/A	0.351799	37.5215	106.656
XLOC_002116	5	TCONS_00002219	XLOC_002116	-	supercontig_577:1279764-1280169	giardia_in_vivo_prox3-9cm	giardia_in_vitro	OK	277.777	1010.87	1.8636	2.65414	0.00045	0.00425706	yes	TCONS_00002219	=	14481__Hypothetical protein	XLOC_002116	-	TSS2207	supercontig_577:1279764-1280169	405	-	277.777	57.2423	498.312	OK	1010.87	441.586	1580.15	OK	0.27479	14481__Hypothetical protein	5	F	-2.63309	GL50803_14481	Hypothetical protein	#N/A	0.27479	277.777	1010.87
XLOC_002290	5	TCONS_00002399	XLOC_002290	-	supercontig_577:2075309-2077907	giardia_in_vivo_prox3-9cm	giardia_in_vitro	OK	52.3196	126.608	1.27495	2.02631	0.0001	0.00117181	yes	TCONS_00002399	=	137612__VSP	XLOC_002290	-	TSS2386	supercontig_577:2075309-2077907	2598	-	52.3196	15.5786	89.0607	OK	126.608	61.1045	192.112	OK	0.413241	137612__VSP	5	F	-2.63309	GL50803_137612	VSP	#N/A	0.413241	52.3196	126.608
XLOC_002373	5	TCONS_00002487	XLOC_002373	-	supercontig_578:272700-276603	giardia_in_vivo_prox3-9cm	giardia_in_vitro	OK	47.4143	111.615	1.23514	1.48316	0.00385	0.024719	yes	TCONS_00002487	=	15310__Hypothetical protein	XLOC_002373	-	TSS2474	supercontig_578:272700-276603	2202	-	47.4143	1.57217	93.2564	OK	111.615	41.1974	182.033	OK	0.424802	15310__Hypothetical protein	5	F	-2.63309	GL50803_15310	Hypothetical protein	#N/A	0.424802	47.4143	111.615
XLOC_002383	5	TCONS_00002497	XLOC_002383	-	supercontig_578:330150-333858	giardia_in_vivo_prox3-9cm	giardia_in_vitro	OK	21.5481	53.6335	1.31557	1.70207	0.0034	0.0223333	yes	TCONS_00002497	=	29436__DNA-directed RNA polymerase subunit B	XLOC_002383	-	TSS2484	supercontig_578:330150-333858	3708	-	21.5481	2.09605	41.0001	OK	53.6335	22.6744	84.5926	OK	0.401766	29436__DNA-directed RNA polymerase subunit B	5	F	-2.63309	GL50803_29436	DNA-directed RNA polymerase subunit B	#N/A	0.401766	21.5481	53.6335
XLOC_002398	5	TCONS_00002513	XLOC_002398	-	supercontig_578:387090-388662	giardia_in_vivo_prox3-9cm	giardia_in_vitro	OK	48.9984	109.524	1.16044	1.44136	0.00705	0.0397916	yes	TCONS_00002513	=	17069__Kinase	XLOC_002398	-	TSS2500	supercontig_578:387090-388662	1572	-	48.9984	3.98306	94.0138	OK	109.524	40.1113	178.937	OK	0.447376	17069__Kinase	5	F	-2.63309	GL50803_17069	Kinase	#N/A	0.447376	48.9984	109.524
XLOC_002419	5	TCONS_00002534	XLOC_002419	-	supercontig_578:778282-780070	giardia_in_vivo_prox3-9cm	giardia_in_vitro	OK	78.4004	205.652	1.39127	2.20885	5e-05	0.000631375	yes	TCONS_00002534	=	16124__TCP-1 chaperonin subunit eta	XLOC_002419	-	TSS2521	supercontig_578:778282-780070	1788	-	78.4004	22.8126	133.988	OK	205.652	100.847	310.456	OK	0.381228	16124__TCP-1 chaperonin subunit eta	5	F	-2.63309	GL50803_16124	TCP-1 chaperonin subunit eta	#N/A	0.381228	78.4004	205.652
XLOC_002500	5	TCONS_00002616	XLOC_002500	-	supercontig_578:1081746-1082478	giardia_in_vivo_prox3-9cm	giardia_in_vitro	OK	39.8203	123.101	1.62827	1.42105	0.0089	0.0477714	yes	TCONS_00002616	=	6483__Ribonuclease HI	XLOC_002500	-	TSS2602	supercontig_578:1081746-1082478	732	-	39.8203	0	91.5682	OK	123.101	10.6554	235.547	OK	0.323477	6483__Ribonuclease HI	5	F	-2.63309	GL50803_6483	Ribonuclease HI	#N/A	0.323477	39.8203	123.101
XLOC_002564	5	TCONS_00002682	XLOC_002564	-	supercontig_578:1302669-1304883	giardia_in_vivo_prox3-9cm	giardia_in_vitro	OK	35.0835	73.2851	1.06273	1.40946	0.00525	0.0316389	yes	TCONS_00002682	=	89887__Nucleolar GTP-binding protein 2	XLOC_002564	-	TSS2668	supercontig_578:1302669-1304883	2214	-	35.0835	5.86056	64.3064	OK	73.2851	27.0078	119.562	OK	0.478726	89887__Nucleolar GTP-binding protein 2	5	F	-2.63309	GL50803_89887	Nucleolar GTP-binding protein 2	#N/A	0.478726	35.0835	73.2851
XLOC_002634	5	TCONS_00002758	XLOC_002634	-	supercontig_578:1576435-1581729	giardia_in_vivo_prox3-9cm	giardia_in_vitro	OK	61.6568	152.895	1.31021	1.55201	0.00655	0.0375652	yes	TCONS_00002758	=	16575__ABC transporter family protein	XLOC_002634	-	TSS2743	supercontig_578:1576435-1581729	3258	-	61.6568	0	126.04	OK	152.895	72.0985	233.691	OK	0.403262	16575__ABC transporter family protein	5	F	-2.63309	GL50803_16575	ABC transporter family protein	#N/A	0.403262	61.6568	152.895
XLOC_002645	5	TCONS_00002769	XLOC_002645	-	supercontig_578:1606570-1608391	giardia_in_vivo_prox3-9cm	giardia_in_vitro	OK	45.3393	101.239	1.15894	1.51077	0.00755	0.0417855	yes	TCONS_00002769	=	16573__Hypothetical protein	XLOC_002645	-	TSS2754	supercontig_578:1606570-1608391	1821	-	45.3393	5.61401	85.0646	OK	101.239	40.2235	162.255	OK	0.447844	16573__Hypothetical protein	5	F	-2.63309	GL50803_16573	Hypothetical protein	#N/A	0.447844	45.3393	101.239
XLOC_002696	5	TCONS_00002823	XLOC_002696	-	supercontig_578:186709-188233	giardia_in_vivo_prox3-9cm	giardia_in_vitro	OK	65.0497	162.067	1.31698	1.90433	0.00035	0.0034605	yes	TCONS_00002823	=	14868__Hypothetical protein	XLOC_002696	-	TSS2808	supercontig_578:186709-188233	1524	-	65.0497	14.2347	115.865	OK	162.067	71.9899	252.144	OK	0.401375	14868__Hypothetical protein	5	F	-2.63309	GL50803_14868	Hypothetical protein	#N/A	0.401375	65.0497	162.067
XLOC_002716	5	TCONS_00002845	XLOC_002716	-	supercontig_578:271696-272683	giardia_in_vivo_prox3-9cm	giardia_in_vitro	OK	48.6422	154.094	1.66353	1.90717	0.0024	0.0169368	yes	TCONS_00002845	=	88556__Hypothetical protein	XLOC_002716	-	TSS2829	supercontig_578:271696-272683	987	-	48.6422	0	97.5774	OK	154.094	50.7169	257.471	OK	0.315666	88556__Hypothetical protein	5	F	-2.63309	GL50803_88556	Hypothetical protein	#N/A	0.315666	48.6422	154.094
XLOC_002749	5	TCONS_00002878	XLOC_002749	-	supercontig_578:369712-373228	giardia_in_vivo_prox3-9cm	giardia_in_vitro	OK	37.7881	78.3815	1.05258	1.64746	0.0015	0.0116542	yes	TCONS_00002878	=	92134__Protein 21.1	XLOC_002749	-	TSS2862	supercontig_578:369712-373228	3516	-	37.7881	11.0138	64.5624	OK	78.3815	36.7229	120.04	OK	0.482105	92134__Protein 21.1	5	F	-2.63309	GL50803_92134	Protein 21.1	#N/A	0.482105	37.7881	78.3815
XLOC_002873	5	TCONS_00003005	XLOC_002873	-	supercontig_578:1141277-1143350	giardia_in_vivo_prox3-9cm	giardia_in_vitro	OK	35.2226	83.294	1.24171	1.57937	0.0044	0.0275363	yes	TCONS_00003005	=	137718__Hypothetical protein	XLOC_002873	-	TSS2988	supercontig_578:1141277-1143350	2073	-	35.2226	3.46824	66.9769	OK	83.294	32.2769	134.311	OK	0.422871	137718__Hypothetical protein	5	F	-2.63309	GL50803_137718	Hypothetical protein	#N/A	0.422871	35.2226	83.294
XLOC_002918	5	TCONS_00003051	XLOC_002918	-	supercontig_578:1357386-1358163	giardia_in_vivo_prox3-9cm	giardia_in_vitro	OK	146.7	391.083	1.4146	2.10474	0.0006	0.00540665	yes	TCONS_00003051	=	8770__Hypothetical protein	XLOC_002918	-	TSS3034	supercontig_578:1357386-1358163	777	-	146.7	36.4855	256.914	OK	391.083	175.565	606.601	OK	0.375112	8770__Hypothetical protein	5	F	-2.63309	GL50803_8770	Hypothetical protein	#N/A	0.375112	146.7	391.083
XLOC_002935	5	TCONS_00003068	XLOC_002935	-	supercontig_578:1404630-1407150	giardia_in_vivo_prox3-9cm	giardia_in_vitro	OK	32.879	88.0677	1.42144	1.97618	0.00035	0.0034605	yes	TCONS_00003068	=	13323__Hypothetical protein	XLOC_002935	-	TSS3051	supercontig_578:1404630-1407150	2520	-	32.879	5.84184	59.9162	OK	88.0677	38.3981	137.737	OK	0.373338	13323__Hypothetical protein	5	F	-2.63309	GL50803_13323	Hypothetical protein	#N/A	0.373338	32.879	88.0677
XLOC_003008	5	TCONS_00003148	XLOC_003008	-	supercontig_579:70925-71843	giardia_in_vivo_prox3-9cm	giardia_in_vitro	OK	75.2475	217.392	1.53058	1.90656	0.0019	0.0141076	yes	TCONS_00003148	=	114199__Hypothetical protein	XLOC_003008	-	TSS3129	supercontig_579:70925-71843	918	-	75.2475	5.38519	145.11	OK	217.392	83.9862	350.797	OK	0.346137	114199__Hypothetical protein	5	F	-2.63309	GL50803_114199	Hypothetical protein	#N/A	0.346137	75.2475	217.392
XLOC_003019	5	TCONS_00003159	XLOC_003019	-	supercontig_579:129703-133672	giardia_in_vivo_prox3-9cm	giardia_in_vitro	OK	19.6388	48.5504	1.30577	1.79923	0.00115	0.00936946	yes	TCONS_00003159	=	11493__Protein 21.1	XLOC_003019	-	TSS3140	supercontig_579:129703-133672	3969	-	19.6388	3.55953	35.7182	OK	48.5504	20.1634	76.9373	OK	0.404503	11493__Protein 21.1	5	F	-2.63309	GL50803_11493	Protein 21.1	#N/A	0.404503	19.6388	48.5504
XLOC_003051	5	TCONS_00003194	XLOC_003051	-	supercontig_579:258106-259147	giardia_in_vivo_prox3-9cm	giardia_in_vitro	OK	51.8971	123.287	1.2483	1.383	0.00545	0.0324323	yes	TCONS_00003194	=	4255__Sugar kinase	XLOC_003051	-	TSS3175	supercontig_579:258106-259147	1041	-	51.8971	0	105.295	OK	123.287	35.501	211.074	OK	0.420945	4255__Sugar kinase	5	F	-2.63309	GL50803_4255	Sugar kinase	#N/A	0.420945	51.8971	123.287
XLOC_003134	5	TCONS_00003279	XLOC_003134	-	supercontig_579:525486-526464	giardia_in_vivo_prox3-9cm	giardia_in_vitro	OK	46.4713	148.097	1.67214	1.83419	0.00215	0.0155187	yes	TCONS_00003279	=	10572__Hypothetical protein	XLOC_003134	-	TSS3260	supercontig_579:525486-526464	978	-	46.4713	0	95.8778	OK	148.097	46.9021	249.293	OK	0.31379	10572__Hypothetical protein	5	F	-2.63309	GL50803_10572	Hypothetical protein	#N/A	0.31379	46.4713	148.097
XLOC_003154	5	TCONS_00003301	XLOC_003154	-	supercontig_579:579547-584335	giardia_in_vivo_prox3-9cm	giardia_in_vitro	OK	20.0425	42.975	1.10044	1.62202	0.0026	0.0179697	yes	TCONS_00003301	=	4657__Hypothetical protein	XLOC_003154	-	TSS3282	supercontig_579:579547-584335	4788	-	20.0425	5.04187	35.0431	OK	42.975	18.498	67.4519	OK	0.466376	4657__Hypothetical protein	5	F	-2.63309	GL50803_4657	Hypothetical protein	#N/A	0.466376	20.0425	42.975
XLOC_003247	5	TCONS_00003402	XLOC_003247	-	supercontig_579:869416-869944	giardia_in_vivo_prox3-9cm	giardia_in_vitro	OK	116.849	304.433	1.38148	1.57206	0.00925	0.0491865	yes	TCONS_00003402	=	8974__Hypothetical protein	XLOC_003247	-	TSS3382	supercontig_579:869416-869944	528	-	116.849	2.39769	231.3	OK	304.433	83.9114	524.955	OK	0.383825	8974__Hypothetical protein	5	F	-2.63309	GL50803_8974	Hypothetical protein	#N/A	0.383825	116.849	304.433
XLOC_003417	5	TCONS_00003578	XLOC_003417	-	supercontig_579:494394-499317	giardia_in_vivo_prox3-9cm	giardia_in_vitro	OK	23.7911	47.7589	1.00535	1.53468	0.0027	0.0185036	yes	TCONS_00003578	=	23447__Hypothetical protein	XLOC_003417	-	TSS3558	supercontig_579:494394-499317	4923	-	23.7911	6.63725	40.9449	OK	47.7589	21.3894	74.1284	OK	0.49815	23447__Hypothetical protein	5	F	-2.63309	GL50803_23447	Hypothetical protein	#N/A	0.49815	23.7911	47.7589
XLOC_003449	5	TCONS_00003611	XLOC_003449	-	supercontig_579:627865-629446	giardia_in_vivo_prox3-9cm	giardia_in_vitro	OK	42.6423	131.364	1.62321	2.09511	0.0003	0.00302926	yes	TCONS_00003611	=	13133__Hypothetical protein	XLOC_003449	-	TSS3591	supercontig_579:627865-629446	1581	-	42.6423	4.22363	81.0609	OK	131.364	54.5563	208.171	OK	0.324612	13133__Hypothetical protein	5	F	-2.63309	GL50803_13133	Hypothetical protein	#N/A	0.324612	42.6423	131.364
XLOC_003485	5	TCONS_00003654	XLOC_003485	-	supercontig_579:809739-810720	giardia_in_vivo_prox3-9cm	giardia_in_vitro	OK	45.2799	125.957	1.47599	1.57457	0.00425	0.026715	yes	TCONS_00003654	=	16678__Hypothetical protein	XLOC_003485	-	TSS3633	supercontig_579:809739-810720	981	-	45.2799	0	94.055	OK	125.957	34.4003	217.514	OK	0.359487	16678__Hypothetical protein	5	F	-2.63309	GL50803_16678	Hypothetical protein	#N/A	0.359487	45.2799	125.957
XLOC_003537	5	TCONS_00003708	XLOC_003537	-	supercontig_581:4417-5338	giardia_in_vivo_prox3-9cm	giardia_in_vitro	OK	96.7499	237.572	1.29603	1.75594	0.00255	0.017667	yes	TCONS_00003708	=	2053__Serine/threonine protein phosphatase 4	XLOC_003537	-	TSS3687	supercontig_581:4417-5338	921	-	96.7499	16.7473	176.753	OK	237.572	94.4022	380.742	OK	0.407245	2053__Serine/threonine protein phosphatase 4	5	F	-2.63309	GL50803_2053	Serine/threonine protein phosphatase 4	#N/A	0.407245	96.7499	237.572
XLOC_003638	5	TCONS_00003814	XLOC_003638	-	supercontig_581:106004-106652	giardia_in_vivo_prox3-9cm	giardia_in_vitro	OK	154.711	550.569	1.83135	2.63103	5e-05	0.000631375	yes	TCONS_00003814	=	101339__FKBP-type peptidyl-prolyl cis-trans isomerase	XLOC_003638	-	TSS3793	supercontig_581:106004-106652	648	-	154.711	30.7584	278.663	OK	550.569	254.484	846.653	OK	0.281002	101339__FKBP-type peptidyl-prolyl cis-trans isomerase	5	F	-2.63309	GL50803_101339	FKBP-type peptidyl-prolyl cis-trans isomerase	#N/A	0.281002	154.711	550.569
XLOC_003642	5	TCONS_00003818	XLOC_003642	-	supercontig_581:154681-158221	giardia_in_vivo_prox3-9cm	giardia_in_vitro	OK	33.0408	67.951	1.04025	1.60992	0.00205	0.0149293	yes	TCONS_00003818	=	5881__Protein 21.1	XLOC_003642	-	TSS3797	supercontig_581:154681-158221	3540	-	33.0408	9.6182	56.4634	OK	67.951	30.7432	105.159	OK	0.486244	5881__Protein 21.1	5	F	-2.63309	GL50803_5881	Protein 21.1	#N/A	0.486244	33.0408	67.951
XLOC_003708	5	TCONS_00003888	XLOC_003708	-	supercontig_586:81885-83499	giardia_in_vivo_prox3-9cm	giardia_in_vitro	OK	48.9248	116.271	1.24886	1.57795	0.00385	0.024719	yes	TCONS_00003888	=	16267__Hypothetical protein	XLOC_003708	-	TSS3867	supercontig_586:81885-83499	1614	-	48.9248	4.07507	93.7746	OK	116.271	46.1764	186.366	OK	0.420782	16267__Hypothetical protein	5	F	-2.63309	GL50803_16267	Hypothetical protein	#N/A	0.420782	48.9248	116.271
XLOC_003719	5	TCONS_00003900	XLOC_003719	-	supercontig_586:153642-156234	giardia_in_vivo_prox3-9cm	giardia_in_vitro	OK	30.1225	71.0152	1.23729	1.61552	0.0047	0.0289368	yes	TCONS_00003900	=	16194__Hypothetical protein	XLOC_003719	-	TSS3879	supercontig_586:153642-156234	2592	-	30.1225	3.7802	56.4648	OK	71.0152	28.2581	113.772	OK	0.42417	16194__Hypothetical protein	5	F	-2.63309	GL50803_16194	Hypothetical protein	#N/A	0.42417	30.1225	71.0152
XLOC_003785	5	TCONS_00003968	XLOC_003785	-	supercontig_586:362851-364477	giardia_in_vivo_prox3-9cm	giardia_in_vitro	OK	61.9537	160.456	1.37292	1.91261	0.001	0.00833821	yes	TCONS_00003968	=	16085__Hypothetical protein	XLOC_003785	-	TSS3946	supercontig_586:362851-364477	1626	-	61.9537	10.4442	113.463	OK	160.456	72.7173	248.195	OK	0.38611	16085__Hypothetical protein	5	F	-2.63309	GL50803_16085	Hypothetical protein	#N/A	0.38611	61.9537	160.456
XLOC_003800	5	TCONS_00003985	XLOC_003800	-	supercontig_586:397880-401384	giardia_in_vivo_prox3-9cm	giardia_in_vitro	OK	23.5946	51.263	1.11946	1.52503	0.004	0.0255381	yes	TCONS_00003985	=	24505__Hypothetical protein	XLOC_003800	-	TSS3963	supercontig_586:397880-401384	3504	-	23.5946	4.20804	42.9811	OK	51.263	20.4863	82.0397	OK	0.460266	24505__Hypothetical protein	5	F	-2.63309	GL50803_24505	Hypothetical protein	#N/A	0.460266	23.5946	51.263
XLOC_003823	5	TCONS_00004008	XLOC_003823	-	supercontig_586:69121-74650	giardia_in_vivo_prox3-9cm	giardia_in_vitro	OK	19.8616	37.0836	0.900797	1.35278	0.00595	0.0348255	yes	TCONS_00004008	=	14702__RRNA biogenesis protein RRP5	XLOC_003823	-	TSS3986	supercontig_586:69121-74650	5529	-	19.8616	5.41703	34.3062	OK	37.0836	16.0004	58.1668	OK	0.53559	14702__RRNA biogenesis protein RRP5	5	F	-2.63309	GL50803_14702	RRNA biogenesis protein RRP5	#N/A	0.53559	19.8616	37.0836
XLOC_003907	5	TCONS_00004095	XLOC_003907	-	supercontig_586:395078-395733	giardia_in_vivo_prox3-9cm	giardia_in_vitro	OK	116.978	321.775	1.45982	1.62668	0.00295	0.0197883	yes	TCONS_00004095	=	14458__Hypothetical protein	XLOC_003907	-	TSS4073	supercontig_586:395078-395733	609	-	116.978	0	239.458	OK	321.775	105.569	537.98	OK	0.36354	14458__Hypothetical protein	5	F	-2.63309	GL50803_14458	Hypothetical protein	#N/A	0.36354	116.978	321.775
XLOC_003959	5	TCONS_00004151	XLOC_003959	-	supercontig_589:74005-74239	giardia_in_vivo_prox3-9cm	giardia_in_vitro	OK	775.928	3247.78	2.06546	3.43717	0.0004	0.00389402	yes	TCONS_00004151	=	34093__Hypothetical protein	XLOC_003959	-	TSS4128	supercontig_589:74005-74239	234	-	775.928	336.254	1215.6	OK	3247.78	1264.54	5231.02	OK	0.23891	34093__Hypothetical protein	5	F	-2.63309	GL50803_34093	Hypothetical protein	#N/A	0.23891	775.928	3247.78
XLOC_003965	5	TCONS_00004157	XLOC_003965	-	supercontig_589:98959-101992	giardia_in_vivo_prox3-9cm	giardia_in_vitro	OK	31.5258	66.3162	1.07283	1.51027	0.00375	0.0241587	yes	TCONS_00004157	=	13988__Hypothetical protein	XLOC_003965	-	TSS4134	supercontig_589:98959-101992	3033	-	31.5258	6.71577	56.3358	OK	66.3162	27.059	105.573	OK	0.475386	13988__Hypothetical protein	5	F	-2.63309	GL50803_13988	Hypothetical protein	#N/A	0.475386	31.5258	66.3162
XLOC_004054	5	TCONS_00004257	XLOC_004054	-	supercontig_589:398478-402129	giardia_in_vivo_prox3-9cm	giardia_in_vitro	OK	39.1361	110.64	1.49931	2.49205	5e-05	0.000631375	yes	TCONS_00004257	=	86815__Hypothetical protein	XLOC_004054	-	TSS4232	supercontig_589:398478-402129	3651	-	39.1361	13.0445	65.2278	OK	110.64	55.1929	166.088	OK	0.353725	86815__Hypothetical protein	5	F	-2.63309	GL50803_86815	Hypothetical protein	#N/A	0.353725	39.1361	110.64
XLOC_004084	5	TCONS_00004289	XLOC_004084	-	supercontig_589:524026-526804	giardia_in_vivo_prox3-9cm	giardia_in_vitro	OK	35.7826	74.1545	1.05128	1.53699	0.0029	0.0195913	yes	TCONS_00004289	=	9487__Kinase	XLOC_004084	-	TSS4263	supercontig_589:524026-526804	2778	-	35.7826	8.78853	62.7766	OK	74.1545	31.5566	116.752	OK	0.482541	9487__Kinase	5	F	-2.63309	GL50803_9487	Kinase	#N/A	0.482541	35.7826	74.1545
XLOC_004119	5	TCONS_00004325	XLOC_004119	-	supercontig_589:673603-675730	giardia_in_vivo_prox3-9cm	giardia_in_vitro	OK	27.2602	73.8041	1.43691	1.68089	0.0033	0.0217517	yes	TCONS_00004325	=	13288__Hypothetical protein	XLOC_004119	-	TSS4299	supercontig_589:673603-675730	2127	-	27.2602	0	54.5779	OK	73.8041	27.1168	120.491	OK	0.369359	13288__Hypothetical protein	5	F	-2.63309	GL50803_13288	Hypothetical protein	#N/A	0.369359	27.2602	73.8041
XLOC_004146	5	TCONS_00004353	XLOC_004146	-	supercontig_589:745967-749696	giardia_in_vivo_prox3-9cm	giardia_in_vitro	OK	13.9206	32.1605	1.20807	1.37998	0.0074	0.0411553	yes	TCONS_00004353	=	16999__Hypothetical protein	XLOC_004146	-	TSS4327	supercontig_589:745967-749696	3729	-	13.9206	0	27.848	OK	32.1605	10.0693	54.2517	OK	0.432848	16999__Hypothetical protein	5	F	-2.63309	GL50803_16999	Hypothetical protein	#N/A	0.432848	13.9206	32.1605
XLOC_004253	5	TCONS_00004465	XLOC_004253	-	supercontig_589:1127710-1129771	giardia_in_vivo_prox3-9cm	giardia_in_vitro	OK	36.4373	112.415	1.62535	2.1827	0.00015	0.00165874	yes	TCONS_00004465	=	32697__Hypothetical protein	XLOC_004253	-	TSS4439	supercontig_589:1127710-1129771	2061	-	36.4373	4.83342	68.0411	OK	112.415	49.4871	175.343	OK	0.324132	32697__Hypothetical protein	5	F	-2.63309	GL50803_32697	Hypothetical protein	#N/A	0.324132	36.4373	112.415
XLOC_004677	5	TCONS_00004902	XLOC_004677	-	supercontig_589:1266334-1268377	giardia_in_vivo_prox3-9cm	giardia_in_vitro	OK	49.2869	155.836	1.66075	2.41615	5e-05	0.000631375	yes	TCONS_00004902	=	10708__Hypothetical protein	XLOC_004677	-	TSS4874	supercontig_589:1266334-1268377	2043	-	49.2869	9.85543	88.7183	OK	155.836	75.1757	236.496	OK	0.316274	10708__Hypothetical protein	5	F	-2.63309	GL50803_10708	Hypothetical protein	#N/A	0.316274	49.2869	155.836
XLOC_004745	5	TCONS_00004974	XLOC_004745	-	supercontig_590:55181-55898	giardia_in_vivo_prox3-9cm	giardia_in_vitro	OK	49.8554	157.157	1.65638	1.6372	0.00815	0.0445434	yes	TCONS_00004974	=	103783__Protein 21.1	XLOC_004745	-	TSS4946	supercontig_590:55181-55898	717	-	49.8554	0	106.313	OK	157.157	27.1135	287.2	OK	0.317233	103783__Protein 21.1	5	F	-2.63309	GL50803_103783	Protein 21.1	#N/A	0.317233	49.8554	157.157
XLOC_004884	5	TCONS_00005113	XLOC_004884	-	supercontig_592:475901-477236	giardia_in_vivo_prox3-9cm	giardia_in_vitro	OK	38.0878	108.335	1.50809	1.61255	0.00665	0.0379097	yes	TCONS_00005113	=	6346__Kinase	XLOC_004884	-	TSS5085	supercontig_592:475901-477236	1335	-	38.0878	0	80.4253	OK	108.335	36.0415	180.628	OK	0.351574	6346__Kinase	5	F	-2.63309	GL50803_6346	Kinase	#N/A	0.351574	38.0878	108.335
XLOC_004932	5	TCONS_00005163	XLOC_004932	-	supercontig_592:625104-626097	giardia_in_vivo_prox3-9cm	giardia_in_vitro	OK	52.2744	148.095	1.50235	1.61584	0.00755	0.0417855	yes	TCONS_00005163	=	10316__Hypothetical protein	XLOC_004932	-	TSS5135	supercontig_592:625104-626097	993	-	52.2744	0	109.534	OK	148.095	47.4895	248.701	OK	0.352979	10316__Hypothetical protein	5	F	-2.63309	GL50803_10316	Hypothetical protein	#N/A	0.352979	52.2744	148.095
XLOC_004941	5	TCONS_00005173	XLOC_004941	-	supercontig_592:652453-655078	giardia_in_vivo_prox3-9cm	giardia_in_vitro	OK	48.1531	119.62	1.31275	2.06066	0.00025	0.0026076	yes	TCONS_00005173	=	16935__Hypothetical protein	XLOC_004941	-	TSS5145	supercontig_592:652453-655078	2625	-	48.1531	13.7754	82.5309	OK	119.62	57.4343	181.805	OK	0.402551	16935__Hypothetical protein	5	F	-2.63309	GL50803_16935	Hypothetical protein	#N/A	0.402551	48.1531	119.62
XLOC_005023	5	TCONS_00005260	XLOC_005023	-	supercontig_592:925791-929673	giardia_in_vivo_prox3-9cm	giardia_in_vitro	OK	18.5383	38.2338	1.04434	1.36773	0.00725	0.0406385	yes	TCONS_00005260	=	102722__Ribosome biogenesis protein BMS1	XLOC_005023	-	TSS5231	supercontig_592:925791-929673	3882	-	18.5383	2.90117	34.1755	OK	38.2338	13.7837	62.6838	OK	0.484867	102722__Ribosome biogenesis protein BMS1	5	F	-2.63309	GL50803_102722	Ribosome biogenesis protein BMS1	#N/A	0.484867	18.5383	38.2338
XLOC_005090	5	TCONS_00005330	XLOC_005090	-	supercontig_592:1165907-1169319	giardia_in_vivo_prox3-9cm	giardia_in_vitro	OK	19.4085	44.7868	1.20639	1.42928	0.0064	0.0368534	yes	TCONS_00005330	=	15134__Kinesin-6 like	XLOC_005090	-	TSS5300	supercontig_592:1165907-1169319	3120	-	19.4085	0.882587	37.9344	OK	44.7868	14.4762	75.0973	OK	0.433353	15134__Kinesin-6 like	5	F	-2.63309	GL50803_15134	Kinesin-6 like	#N/A	0.433353	19.4085	44.7868
XLOC_005161	5	TCONS_00005404	XLOC_005161	-	supercontig_592:235339-236998	giardia_in_vivo_prox3-9cm	giardia_in_vitro	OK	30.2963	79.1166	1.38484	1.56917	0.0025	0.0174479	yes	TCONS_00005404	=	13982__Protein 21.1	XLOC_005161	-	TSS5374	supercontig_592:235339-236998	1659	-	30.2963	0	61.0508	OK	79.1166	25.0883	133.145	OK	0.382932	13982__Protein 21.1	5	F	-2.63309	GL50803_13982	Protein 21.1	#N/A	0.382932	30.2963	79.1166
XLOC_005270	5	TCONS_00005519	XLOC_005270	-	supercontig_592:670480-677647	giardia_in_vivo_prox3-9cm	giardia_in_vitro	OK	17.1101	33.3434	0.962548	1.47387	0.0046	0.0284441	yes	TCONS_00005519	=	17189__Hypothetical protein	XLOC_005270	-	TSS5489	supercontig_592:670480-677647	7167	-	17.1101	4.7473	29.473	OK	33.3434	15.1538	51.533	OK	0.513148	17189__Hypothetical protein	5	F	-2.63309	GL50803_17189	Hypothetical protein	#N/A	0.513148	17.1101	33.3434
XLOC_005341	5	TCONS_00005592	XLOC_005341	-	supercontig_592:962407-967519	giardia_in_vivo_prox3-9cm	giardia_in_vitro	OK	43.2126	95.1445	1.13867	1.99196	0.0001	0.00117181	yes	TCONS_00005592	=	17313__Hypothetical protein	XLOC_005341	-	TSS5561	supercontig_592:962407-967519	5112	-	43.2126	16.3046	70.1206	OK	95.1445	48.5107	141.778	OK	0.454179	17313__Hypothetical protein	5	F	-2.63309	GL50803_17313	Hypothetical protein	#N/A	0.454179	43.2126	95.1445
XLOC_005466	5	TCONS_00005725	XLOC_005466	-	supercontig_603:97955-98642	giardia_in_vivo_prox3-9cm	giardia_in_vitro	OK	85.4237	321.196	1.91074	2.17698	0.0011	0.00906585	yes	TCONS_00005725	=	12220__Hydrolase	XLOC_005466	-	TSS5694	supercontig_603:97955-98642	687	-	85.4237	0	175.194	OK	321.196	124.207	518.185	OK	0.265955	12220__Hydrolase	5	F	-2.63309	GL50803_12220	Hydrolase	#N/A	0.265955	85.4237	321.196
XLOC_005528	5	TCONS_00005794	XLOC_005528	-	supercontig_603:42582-43755	giardia_in_vivo_prox3-9cm	giardia_in_vitro	OK	48.0293	121.593	1.34007	1.58267	0.00325	0.0214719	yes	TCONS_00005794	=	14252__Hypothetical protein	XLOC_005528	-	TSS5763	supercontig_603:42582-43755	1173	-	48.0293	1.97393	94.0846	OK	121.593	39.2761	203.91	OK	0.395001	14252__Hypothetical protein	5	F	-2.63309	GL50803_14252	Hypothetical protein	#N/A	0.395001	48.0293	121.593
XLOC_005583	5	TCONS_00005855	XLOC_005583	-	supercontig_608:2855-4184	giardia_in_vivo_prox3-9cm	giardia_in_vitro	OK	77.1315	225.887	1.55021	2.26611	0.00045	0.00425706	yes	TCONS_00005855	=	112312__Elongation factor 1-alpha	XLOC_005583	-	TSS5824	supercontig_608:2855-4184	1329	-	77.1315	16.6847	137.578	OK	225.887	105.257	346.517	OK	0.341461	112312__Elongation factor 1-alpha	5	F	-2.63309	GL50803_112312	Elongation factor 1-alpha	#N/A	0.341461	77.1315	225.887
XLOC_005820	5	TCONS_00006104	XLOC_005820	-	supercontig_624:370885-374404	giardia_in_vivo_prox3-9cm	giardia_in_vitro	OK	33.9935	69.184	1.02518	1.57948	0.00235	0.0166045	yes	TCONS_00006104	=	94653__Periodic tryptophan protein 2-like protein	XLOC_005820	-	TSS6072	supercontig_624:370885-374404	3519	-	33.9935	9.70422	58.2828	OK	69.184	31.3493	107.019	OK	0.491349	94653__Periodic tryptophan protein 2-like protein	5	F	-2.63309	GL50803_94653	Periodic tryptophan protein 2-like protein	#N/A	0.491349	33.9935	69.184
XLOC_005902	5	TCONS_00006192	XLOC_005902	-	supercontig_624:152777-153422	giardia_in_vivo_prox3-9cm	giardia_in_vitro	OK	102.534	257.52	1.32858	1.5222	0.0047	0.0289368	yes	TCONS_00006192	=	8707__N-terminal acetyltransferase complex ARD1 subunit	XLOC_005902	-	TSS6160	supercontig_624:152777-153422	645	-	102.534	0.322022	204.746	OK	257.52	80.9214	434.12	OK	0.398159	8707__N-terminal acetyltransferase complex ARD1 subunit	5	F	-2.63309	GL50803_8707	N-terminal acetyltransferase complex ARD1 subunit	#N/A	0.398159	102.534	257.52
XLOC_005982	5	TCONS_00006280	XLOC_005982	-	supercontig_624:464299-465508	giardia_in_vivo_prox3-9cm	giardia_in_vitro	OK	60.8306	144.174	1.24494	1.58087	0.0035	0.0228846	yes	TCONS_00006280	=	12109__Hypothetical protein	XLOC_005982	-	TSS6247	supercontig_624:464299-465508	1209	-	60.8306	6.66808	114.993	OK	144.174	53.0987	235.249	OK	0.421925	12109__Hypothetical protein	5	F	-2.63309	GL50803_12109	Hypothetical protein	#N/A	0.421925	60.8306	144.174
XLOC_000041	5	TCONS_00000043	XLOC_000041	-	supercontig_571:166207-166808	giardia_in_vivo_prox3-9cm	giardia_in_vitro	OK	421.526	1584.06	1.90993	3.09326	5e-05	0.000631375	yes	TCONS_00000043	=	17056__Ribosomal protein L9	XLOC_000041	-	TSS43	supercontig_571:166207-166808	558	-	421.526	133.526	709.527	OK	1584.06	767.282	2400.83	OK	0.266105	17056__Ribosomal protein L9	5	F	-2.63309	GL50803_17056	Ribosomal protein L9	GL50803_17056	0.266105	421.526	1584.06
XLOC_000069	5	TCONS_00000073	XLOC_000069	-	supercontig_571:249482-250367	giardia_in_vivo_prox3-9cm	giardia_in_vitro	OK	117.163	332.354	1.5042	2.1138	0.0003	0.00302926	yes	TCONS_00000073	=	15251__Hypothetical protein	XLOC_000069	-	TSS73	supercontig_571:249482-250367	885	-	117.163	21.0155	213.31	OK	332.354	150.391	514.316	OK	0.352525	15251__Hypothetical protein	5	F	-2.63309	GL50803_15251	Hypothetical protein	GL50803_15251	0.352525	117.163	332.354
XLOC_000138	5	TCONS_00000144	XLOC_000138	-	supercontig_571:211305-215721	giardia_in_vivo_prox3-9cm	giardia_in_vitro	OK	33.7651	88.257	1.38618	2.35431	5e-05	0.000631375	yes	TCONS_00000144	=	94542__Hypothetical protein	XLOC_000138	-	TSS143	supercontig_571:211305-215721	4416	-	33.7651	12.0322	55.4981	OK	88.257	43.9575	132.556	OK	0.382577	94542__Hypothetical protein	5	F	-2.63309	GL50803_94542	Hypothetical protein	GL50803_94542	0.382577	33.7651	88.257
XLOC_000160	5	TCONS_00000167	XLOC_000160	-	supercontig_571:290259-290709	giardia_in_vivo_prox3-9cm	giardia_in_vitro	OK	750.691	2870.33	1.93493	3.51039	5e-05	0.000631375	yes	TCONS_00000167	=	14614__Eukaryotic translation initiation factor 5A	XLOC_000160	-	TSS166	supercontig_571:290259-290709	450	-	750.691	305.879	1195.5	OK	2870.33	1485.45	4255.21	OK	0.261535	14614__Eukaryotic translation initiation factor 5A	5	F	-2.63309	GL50803_14614	Eukaryotic translation initiation factor 5A	GL50803_14614	0.261535	750.691	2870.33
XLOC_000203	5	TCONS_00000211	XLOC_000203	-	supercontig_572:96372-101385	giardia_in_vivo_prox3-9cm	giardia_in_vitro	OK	30.6624	79.3926	1.37254	2.3414	0.00015	0.00165874	yes	TCONS_00000211	=	6582__Hypothetical protein	XLOC_000203	-	TSS210	supercontig_572:96372-101385	5013	-	30.6624	10.9989	50.3259	OK	79.3926	39.764	119.021	OK	0.386212	6582__Hypothetical protein	5	F	-2.63309	GL50803_6582	Hypothetical protein	GL50803_6582	0.386212	30.6624	79.3926
XLOC_000367	5	TCONS_00000380	XLOC_000367	-	supercontig_572:265641-272787	giardia_in_vivo_prox3-9cm	giardia_in_vitro	OK	28.1615	63.0355	1.16244	2.08641	0.0001	0.00117181	yes	TCONS_00000380	=	103285__Protein BAP28	XLOC_000367	-	TSS379	supercontig_572:265641-272787	7146	-	28.1615	11.4656	44.8575	OK	63.0355	31.8301	94.2409	OK	0.446756	103285__Protein BAP28	5	F	-2.63309	GL50803_103285	Protein BAP28	GL50803_103285	0.446756	28.1615	63.0355
XLOC_000529	5	TCONS_00000548	XLOC_000529	-	supercontig_573:437625-442284	giardia_in_vivo_prox3-9cm	giardia_in_vitro	OK	49.7983	122.629	1.30014	2.42078	5e-05	0.000631375	yes	TCONS_00000548	=	11321__Hypothetical protein	XLOC_000529	-	TSS545	supercontig_573:437625-442284	4659	-	49.7983	21.7704	77.8262	OK	122.629	62.8587	182.4	OK	0.406089	11321__Hypothetical protein	5	F	-2.63309	GL50803_11321	Hypothetical protein	GL50803_11321	0.406089	49.7983	122.629
XLOC_000539	5	TCONS_00000558	XLOC_000539	-	supercontig_573:485147-486437	giardia_in_vivo_prox3-9cm	giardia_in_vitro	OK	80.81	261.902	1.69642	2.31658	5e-05	0.000631375	yes	TCONS_00000558	=	3032__Tryptophanyl-tRNA synthetase	XLOC_000539	-	TSS555	supercontig_573:485147-486437	1290	-	80.81	11.5262	150.094	OK	261.902	119.53	404.275	OK	0.308551	3032__Tryptophanyl-tRNA synthetase	5	F	-2.63309	GL50803_3032	Tryptophanyl-tRNA synthetase	GL50803_3032	0.308551	80.81	261.902
XLOC_000583	5	TCONS_00000603	XLOC_000583	-	supercontig_573:620632-625252	giardia_in_vivo_prox3-9cm	giardia_in_vitro	OK	18.8436	46.8641	1.31441	1.88553	0.0003	0.00302926	yes	TCONS_00000603	=	7350__Hypothetical protein	XLOC_000583	-	TSS600	supercontig_573:620632-625252	4620	-	18.8436	4.05809	33.6292	OK	46.8641	20.4268	73.3014	OK	0.40209	7350__Hypothetical protein	5	F	-2.63309	GL50803_7350	Hypothetical protein	GL50803_7350	0.40209	18.8436	46.8641
XLOC_000708	5	TCONS_00000738	XLOC_000708	-	supercontig_573:1106562-1113311	giardia_in_vivo_prox3-9cm	giardia_in_vitro	OK	51.144	146.001	1.51334	2.43297	5e-05	0.000631375	yes	TCONS_00000738	=	35332__Hypothetical protein	XLOC_000708	-	TSS734	supercontig_573:1106562-1113311	4954	-	51.144	16.6434	85.6446	OK	146.001	67.5811	224.421	OK	0.350299	35332__Hypothetical protein	5	F	-2.63309	GL50803_35332	Hypothetical protein	GL50803_35332	0.350299	51.144	146.001
XLOC_000894	5	TCONS_00000931	XLOC_000894	-	supercontig_573:378067-384390	giardia_in_vivo_prox3-9cm	giardia_in_vitro	OK	21.2674	54.8626	1.36718	1.57248	0.005	0.0304545	yes	TCONS_00000931	=	17084__Kinase	XLOC_000894	-	TSS925	supercontig_573:378067-384390	4389	-	21.2674	0	43.1829	OK	54.8626	20.5627	89.1626	OK	0.387648	17084__Kinase	5	F	-2.63309	GL50803_17084	Kinase	GL50803_17084	0.387648	21.2674	54.8626
XLOC_000900	5	TCONS_00000937	XLOC_000900	-	supercontig_573:415462-418675	giardia_in_vivo_prox3-9cm	giardia_in_vitro	OK	637.528	3110.26	2.28648	3.18935	5e-05	0.000631375	yes	TCONS_00000937	=	14938__Ribosomal protein L12	XLOC_000900	-	TSS931	supercontig_573:415462-418675	549	-	637.528	118.137	1156.92	OK	3110.26	1339.85	4880.67	OK	0.204976	14938__Ribosomal protein L12	5	F	-2.63309	GL50803_14938	Ribosomal protein L12	GL50803_14938	0.204976	637.528	3110.26
XLOC_001055	5	TCONS_00001100	XLOC_001055	-	supercontig_573:980818-984018	giardia_in_vivo_prox3-9cm	giardia_in_vitro	OK	130.528	365.503	1.48552	2.60776	5e-05	0.000631375	yes	TCONS_00001100	=	18470__Vacuolar proton-ATPase subunit	XLOC_001055	-	TSS1094	supercontig_573:980818-984018	2802	-	130.528	53.0632	207.993	OK	365.503	175.079	555.927	OK	0.357119	18470__Vacuolar proton-ATPase subunit	5	F	-2.63309	GL50803_18470	Vacuolar proton-ATPase subunit	GL50803_18470	0.357119	130.528	365.503
XLOC_001084	5	TCONS_00001130	XLOC_001084	-	supercontig_573:1088092-1088584	giardia_in_vivo_prox3-9cm	giardia_in_vitro	OK	226.166	953.49	2.07584	2.76071	5e-05	0.000631375	yes	TCONS_00001130	=	23004__Hypothetical protein	XLOC_001084	-	TSS1124	supercontig_573:1088092-1088584	492	-	226.166	22.2125	430.119	OK	953.49	454.982	1452	OK	0.237198	23004__Hypothetical protein	5	F	-2.63309	GL50803_23004	Hypothetical protein	GL50803_23004	0.237198	226.166	953.49
XLOC_001132	5	TCONS_00001179	XLOC_001132	-	supercontig_573:1308372-1309356	giardia_in_vivo_prox3-9cm	giardia_in_vitro	OK	513.461	3114.43	2.60064	4.77773	5e-05	0.000631375	yes	TCONS_00001179	=	16453__Carbamate kinase	XLOC_001132	-	TSS1173	supercontig_573:1308372-1309356	951	-	513.461	247.653	779.269	OK	3114.43	1404.54	4824.32	OK	0.164865	16453__Carbamate kinase	5	F	-2.63309	GL50803_16453	Carbamate kinase	GL50803_16453	0.164865	513.461	3114.43
XLOC_001423	5	TCONS_00001490	XLOC_001423	-	supercontig_577:518991-521456	giardia_in_vivo_prox3-9cm	giardia_in_vitro	OK	65.6661	157.871	1.26552	2.10177	5e-05	0.000631375	yes	TCONS_00001490	=	9348__Glutaminyl-tRNA synthetase	XLOC_001423	-	TSS1480	supercontig_577:518991-521456	2292	-	65.6661	22.324	109.008	OK	157.871	77.2008	238.541	OK	0.415948	9348__Glutaminyl-tRNA synthetase	5	F	-2.63309	GL50803_9348	Glutaminyl-tRNA synthetase	GL50803_9348	0.415948	65.6661	157.871
XLOC_001538	5	TCONS_00001610	XLOC_001538	-	supercontig_577:1009264-1011007	giardia_in_vivo_prox3-9cm	giardia_in_vitro	OK	497.226	3205.57	2.68861	4.54622	5e-05	0.000631375	yes	TCONS_00001610	=	112103__Arginine deiminase	XLOC_001538	-	TSS1600	supercontig_577:1009264-1011007	1743	-	497.226	242.724	751.727	OK	3205.57	1152.59	5258.55	OK	0.155113	112103__Arginine deiminase	5	F	-2.63309	GL50803_112103	Arginine deiminase	GL50803_112103	0.155113	497.226	3205.57
XLOC_001547	5	TCONS_00001620	XLOC_001547	-	supercontig_577:1050760-1054237	giardia_in_vivo_prox3-9cm	giardia_in_vitro	OK	393.676	1656.21	2.0728	1.66137	0.0068	0.0386487	yes	TCONS_00001620	=	17090__Giardia trophozoite antigen GTA-1	XLOC_001547	-	TSS1610	supercontig_577:1050760-1054237	546	-	393.676	0	1021.3	OK	1656.21	545.316	2767.1	OK	0.237697	17090__Giardia trophozoite antigen GTA-1	5	F	-2.63309	GL50803_17090	Giardia trophozoite antigen GTA-1	GL50803_17090	0.237697	393.676	1656.21
XLOC_001670	5	TCONS_00001747	XLOC_001670	-	supercontig_577:1548735-1556175	giardia_in_vivo_prox3-9cm	giardia_in_vitro	OK	41.9876	95.8274	1.19048	2.25616	5e-05	0.000631375	yes	TCONS_00001747	=	32681__Hypothetical protein	XLOC_001670	-	TSS1737	supercontig_577:1548735-1556175	7440	-	41.9876	18.9093	65.0659	OK	95.8274	49.5753	142.08	OK	0.438159	32681__Hypothetical protein	5	F	-2.63309	GL50803_32681	Hypothetical protein	GL50803_32681	0.438159	41.9876	95.8274
XLOC_001672	5	TCONS_00001749	XLOC_001672	-	supercontig_577:1560038-1561256	giardia_in_vivo_prox3-9cm	giardia_in_vitro	OK	75.3172	215.455	1.51634	2.14457	0.0003	0.00302926	yes	TCONS_00001749	=	3256__EH domain binding protein epsin 2	XLOC_001672	-	TSS1739	supercontig_577:1560038-1561256	1218	-	75.3172	14.3664	136.268	OK	215.455	96.2946	334.616	OK	0.349573	3256__EH domain binding protein epsin 2	5	F	-2.63309	GL50803_3256	EH domain binding protein epsin 2	GL50803_3256	0.349573	75.3172	215.455
XLOC_001729	5	TCONS_00001808	XLOC_001729	-	supercontig_577:1992903-1996821	giardia_in_vivo_prox3-9cm	giardia_in_vitro	OK	31.4237	72.6398	1.20891	1.91038	0.00075	0.00658128	yes	TCONS_00001808	=	7648__SMC6 protein	XLOC_001729	-	TSS1797	supercontig_577:1992903-1996821	3918	-	31.4237	9.32722	53.5201	OK	72.6398	34.5384	110.741	OK	0.432596	7648__SMC6 protein	5	F	-2.63309	GL50803_7648	SMC6 protein	GL50803_7648	0.432596	31.4237	72.6398
XLOC_001863	5	TCONS_00001950	XLOC_001863	-	supercontig_577:333889-335158	giardia_in_vivo_prox3-9cm	giardia_in_vitro	OK	231.996	812.314	1.80794	3.383	5e-05	0.000631375	yes	TCONS_00001950	=	114623__Hypothetical protein	XLOC_001863	-	TSS1938	supercontig_577:333889-335158	1269	-	231.996	101.588	362.404	OK	812.314	420.289	1204.34	OK	0.285599	114623__Hypothetical protein	5	F	-2.63309	GL50803_114623	Hypothetical protein	GL50803_114623	0.285599	231.996	812.314
XLOC_001875	5	TCONS_00001963	XLOC_001875	-	supercontig_577:361564-362776	giardia_in_vivo_prox3-9cm	giardia_in_vitro	OK	141.771	405.89	1.51752	2.58685	5e-05	0.000631375	yes	TCONS_00001963	=	16235__Kinase	XLOC_001875	-	TSS1951	supercontig_577:361564-362776	1212	-	141.771	50.5198	233.023	OK	405.89	204.136	607.643	OK	0.349284	16235__Kinase	5	F	-2.63309	GL50803_16235	Kinase	GL50803_16235	0.349284	141.771	405.89
XLOC_001965	5	TCONS_00002060	XLOC_001965	-	supercontig_577:685223-697328	giardia_in_vivo_prox3-9cm	giardia_in_vitro	OK	23.7093	45.4801	0.93978	1.78892	0.0004	0.00389402	yes	TCONS_00002060	=	21048__Hypothetical protein	XLOC_001965	-	TSS2048	supercontig_577:685223-697328	12105	-	23.7093	10.8029	36.6157	OK	45.4801	23.4776	67.4825	OK	0.521312	21048__Hypothetical protein	5	F	-2.63309	GL50803_21048	Hypothetical protein	GL50803_21048	0.521312	23.7093	45.4801
XLOC_002133	5	TCONS_00002237	XLOC_002133	-	supercontig_577:1354504-1357471	giardia_in_vivo_prox3-9cm	giardia_in_vitro	OK	36.1014	75.3563	1.06167	1.57063	0.0029	0.0195913	yes	TCONS_00002237	=	86680__Hypothetical protein	XLOC_002133	-	TSS2225	supercontig_577:1354504-1357471	2967	-	36.1014	9.00783	63.1949	OK	75.3563	33.0709	117.642	OK	0.479076	86680__Hypothetical protein	5	F	-2.63309	GL50803_86680	Hypothetical protein	GL50803_86680	0.479076	36.1014	75.3563
XLOC_002225	5	TCONS_00002333	XLOC_002225	-	supercontig_577:1814793-1816053	giardia_in_vivo_prox3-9cm	giardia_in_vitro	OK	60.4852	152.529	1.33443	1.72163	0.002	0.0146589	yes	TCONS_00002333	=	14331__VSP	XLOC_002225	-	TSS2321	supercontig_577:1814793-1816053	1260	-	60.4852	6.8157	114.155	OK	152.529	60.0953	244.962	OK	0.396549	14331__VSP	5	F	-2.63309	GL50803_14331	VSP	GL50803_14331	0.396549	60.4852	152.529
XLOC_002314	5	TCONS_00002426	XLOC_002314	-	supercontig_578:56947-60727	giardia_in_vivo_prox3-9cm	giardia_in_vitro	OK	590.467	3575.4	2.59818	2.84221	5e-05	0.000631375	yes	TCONS_00002426	=	33862__Ribosomal protein S12	XLOC_002314	-	TSS2413	supercontig_578:56947-60727	378	-	590.467	0	1240.79	OK	3575.4	1334.12	5816.67	OK	0.165147	33862__Ribosomal protein S12	5	F	-2.63309	GL50803_33862	Ribosomal protein S12	GL50803_33862	0.165147	590.467	3575.4
XLOC_002465	5	TCONS_00002580	XLOC_002465	-	supercontig_578:938823-942000	giardia_in_vivo_prox3-9cm	giardia_in_vitro	OK	47.3323	132.492	1.48501	2.47278	5e-05	0.000631375	yes	TCONS_00002580	=	7207__Hypothetical protein	XLOC_002465	-	TSS2567	supercontig_578:938823-942000	3177	-	47.3323	15.7531	78.9116	OK	132.492	66.5154	198.468	OK	0.357246	7207__Hypothetical protein	5	F	-2.63309	GL50803_7207	Hypothetical protein	GL50803_7207	0.357246	47.3323	132.492
XLOC_002691	5	TCONS_00002818	XLOC_002691	-	supercontig_578:160328-162158	giardia_in_vivo_prox3-9cm	giardia_in_vitro	OK	66.78	175.265	1.39205	2.2029	0.0001	0.00117181	yes	TCONS_00002818	=	17543__Zinc finger domain	XLOC_002691	-	TSS2803	supercontig_578:160328-162158	1830	-	66.78	19.6121	113.948	OK	175.265	84.4428	266.087	OK	0.381023	17543__Zinc finger domain	5	F	-2.63309	GL50803_17543	Zinc finger domain	GL50803_17543	0.381023	66.78	175.265
XLOC_002866	5	TCONS_00002998	XLOC_002866	-	supercontig_578:1109294-1112582	giardia_in_vivo_prox3-9cm	giardia_in_vitro	OK	71.3896	171.042	1.26057	2.37953	5e-05	0.000631375	yes	TCONS_00002998	=	17285__Protein 21.1	XLOC_002866	-	TSS2981	supercontig_578:1109294-1112582	3288	-	71.3896	31.9399	110.839	OK	171.042	88.3078	253.777	OK	0.417381	17285__Protein 21.1	5	F	-2.63309	GL50803_17285	Protein 21.1	GL50803_17285	0.417381	71.3896	171.042
XLOC_002880	5	TCONS_00003012	XLOC_002880	-	supercontig_578:1170780-1176097	giardia_in_vivo_prox3-9cm	giardia_in_vitro	OK	97.3268	258.582	1.40971	1.96918	0.0003	0.00302926	yes	TCONS_00003012	=	16532__Protein 21.1	XLOC_002880	-	TSS2995	supercontig_578:1170780-1176097	2511	-	97.3268	19.4166	175.237	OK	258.582	106.893	410.271	OK	0.376387	16532__Protein 21.1	5	F	-2.63309	GL50803_16532	Protein 21.1	GL50803_16532	0.376387	97.3268	258.582
XLOC_002882	5	TCONS_00003014	XLOC_002882	-	supercontig_578:1176388-1179475	giardia_in_vivo_prox3-9cm	giardia_in_vitro	OK	36.6891	79.5494	1.1165	1.73167	0.00095	0.00802708	yes	TCONS_00003014	=	16534__Protein 21.1	XLOC_002882	-	TSS2997	supercontig_578:1176388-1179475	3087	-	36.6891	10.7414	62.6368	OK	79.5494	36.0707	123.028	OK	0.461212	16534__Protein 21.1	5	F	-2.63309	GL50803_16534	Protein 21.1	GL50803_16534	0.461212	36.6891	79.5494
XLOC_002892	5	TCONS_00003024	XLOC_002892	-	supercontig_578:1213124-1216091	giardia_in_vivo_prox3-9cm	giardia_in_vitro	OK	54.8903	139.418	1.34479	2.30279	5e-05	0.000631375	yes	TCONS_00003024	=	16050__Hypothetical protein	XLOC_002892	-	TSS3007	supercontig_578:1213124-1216091	2967	-	54.8903	19.8755	89.9051	OK	139.418	69.9202	208.915	OK	0.39371	16050__Hypothetical protein	5	F	-2.63309	GL50803_16050	Hypothetical protein	GL50803_16050	0.39371	54.8903	139.418
XLOC_003171	5	TCONS_00003321	XLOC_003171	-	supercontig_579:629525-631948	giardia_in_vivo_prox3-9cm	giardia_in_vitro	OK	61.9644	175.384	1.501	2.01982	0.00155	0.011961	yes	TCONS_00003321	=	17342__Hypothetical protein	XLOC_003171	-	TSS3301	supercontig_579:629525-631948	1980	-	61.9644	7.70953	116.219	OK	175.384	80.1775	270.59	OK	0.353307	17342__Hypothetical protein	5	F	-2.63309	GL50803_17342	Hypothetical protein	GL50803_17342	0.353307	61.9644	175.384
XLOC_003255	5	TCONS_00003410	XLOC_003255	-	supercontig_579:888159-892847	giardia_in_vivo_prox3-9cm	giardia_in_vitro	OK	74.5223	212.314	1.51046	1.94993	0.00095	0.00802708	yes	TCONS_00003410	=	22543__Hypothetical protein	XLOC_003255	-	TSS3390	supercontig_579:888159-892847	3933	-	74.5223	3.77967	145.265	OK	212.314	105.729	318.899	OK	0.351	22543__Hypothetical protein	5	F	-2.63309	GL50803_22543	Hypothetical protein	GL50803_22543	0.351	74.5223	212.314
XLOC_003384	5	TCONS_00003543	XLOC_003384	-	supercontig_579:383406-390438	giardia_in_vivo_prox3-9cm	giardia_in_vitro	OK	32.8178	89.7	1.45063	2.64418	5e-05	0.000631375	yes	TCONS_00003543	=	40831__Coiled-coil protein	XLOC_003384	-	TSS3523	supercontig_579:383406-390438	7032	-	32.8178	13.4735	52.1621	OK	89.7	46.5905	132.809	OK	0.365862	40831__Coiled-coil protein	5	F	-2.63309	GL50803_40831	Coiled-coil protein	GL50803_40831	0.365862	32.8178	89.7
XLOC_003418	5	TCONS_00003579	XLOC_003418	-	supercontig_579:500666-504752	giardia_in_vivo_prox3-9cm	giardia_in_vitro	OK	30.0481	71.5414	1.2515	2.01136	5e-05	0.000631375	yes	TCONS_00003579	=	103202__Hypothetical protein	XLOC_003418	-	TSS3559	supercontig_579:500666-504752	4086	-	30.0481	9.4092	50.687	OK	71.5414	34.2121	108.871	OK	0.42001	103202__Hypothetical protein	5	F	-2.63309	GL50803_103202	Hypothetical protein	GL50803_103202	0.42001	30.0481	71.5414
XLOC_003502	5	TCONS_00003671	XLOC_003502	-	supercontig_579:885640-888025	giardia_in_vivo_prox3-9cm	giardia_in_vitro	OK	53.8277	118.763	1.14167	1.83148	0.00045	0.00425706	yes	TCONS_00003671	=	14818__Hypothetical protein	XLOC_003502	-	TSS3650	supercontig_579:885640-888025	2385	-	53.8277	17.2743	90.3812	OK	118.763	55.2929	182.233	OK	0.453236	14818__Hypothetical protein	5	F	-2.63309	GL50803_14818	Hypothetical protein	GL50803_14818	0.453236	53.8277	118.763
XLOC_003548	5	TCONS_00003720	XLOC_003548	-	supercontig_581:28162-29503	giardia_in_vivo_prox3-9cm	giardia_in_vitro	OK	101.159	268.613	1.4089	2.22101	5e-05	0.000631375	yes	TCONS_00003720	=	7533__Angio-associated migratory cell protein	XLOC_003548	-	TSS3699	supercontig_581:28162-29503	1341	-	101.159	29.0374	173.281	OK	268.613	130.327	406.899	OK	0.376598	7533__Angio-associated migratory cell protein	5	F	-2.63309	GL50803_7533	Angio-associated migratory cell protein	GL50803_7533	0.376598	101.159	268.613
XLOC_003620	5	TCONS_00003795	XLOC_003620	-	supercontig_581:21680-28061	giardia_in_vivo_prox3-9cm	giardia_in_vitro	OK	173.34	479.822	1.46889	1.7205	0.0016	0.0122969	yes	TCONS_00003795	=	7532__Vacuolar ATP synthase catalytic subunit A	XLOC_003620	-	TSS3774	supercontig_581:21680-28061	1968	-	173.34	15.07	331.611	OK	479.822	118.476	841.169	OK	0.361259	7532__Vacuolar ATP synthase catalytic subunit A	5	F	-2.63309	GL50803_7532	Vacuolar ATP synthase catalytic subunit A	GL50803_7532	0.361259	173.34	479.822
XLOC_003821	5	TCONS_00004006	XLOC_003821	-	supercontig_586:59882-63008	giardia_in_vivo_prox3-9cm	giardia_in_vitro	OK	40.6488	115.415	1.50554	2.46434	5e-05	0.000631375	yes	TCONS_00004006	=	16264__WD-40 repeat protein	XLOC_003821	-	TSS3984	supercontig_586:59882-63008	3126	-	40.6488	13.1017	68.1959	OK	115.415	56.7872	174.042	OK	0.352197	16264__WD-40 repeat protein	5	F	-2.63309	GL50803_16264	WD-40 repeat protein	GL50803_16264	0.352197	40.6488	115.415
XLOC_003841	5	TCONS_00004028	XLOC_003841	-	supercontig_586:176705-182495	giardia_in_vivo_prox3-9cm	giardia_in_vitro	OK	43.5046	125.383	1.5271	2.47289	5e-05	0.000631375	yes	TCONS_00004028	=	32730__Hypothetical protein	XLOC_003841	-	TSS4006	supercontig_586:176705-182495	5028	-	43.5046	13.3723	73.637	OK	125.383	62.2962	188.47	OK	0.346974	32730__Hypothetical protein	5	F	-2.63309	GL50803_32730	Hypothetical protein	GL50803_32730	0.346974	43.5046	125.383
XLOC_003908	5	TCONS_00004096	XLOC_003908	-	supercontig_586:396428-397532	giardia_in_vivo_prox3-9cm	giardia_in_vitro	OK	111.439	329.142	1.56245	2.28641	5e-05	0.000631375	yes	TCONS_00004096	=	7444__Hypothetical protein	XLOC_003908	-	TSS4074	supercontig_586:396428-397532	1104	-	111.439	24.6905	198.188	OK	329.142	151.436	506.848	OK	0.338574	7444__Hypothetical protein	5	F	-2.63309	GL50803_7444	Hypothetical protein	GL50803_7444	0.338574	111.439	329.142
XLOC_003962	5	TCONS_00004154	XLOC_003962	-	supercontig_589:83388-91554	giardia_in_vivo_prox3-9cm	giardia_in_vitro	OK	22.3895	58.8795	1.39494	2.53412	5e-05	0.000631375	yes	TCONS_00004154	=	96363__Kinase	XLOC_003962	-	TSS4131	supercontig_589:83388-91554	8166	-	22.3895	9.2513	35.5277	OK	58.8795	30.1555	87.6035	OK	0.38026	96363__Kinase	5	F	-2.63309	GL50803_96363	Kinase	GL50803_96363	0.38026	22.3895	58.8795
XLOC_003996	5	TCONS_00004192	XLOC_003996	-	supercontig_589:196835-197030	giardia_in_vivo_prox3-9cm	giardia_in_vitro	OK	2239.51	11039.2	2.30138	5.07456	5e-05	0.000631375	yes	TCONS_00004192	=	3570__Ribosomal protein S28	XLOC_003996	-	TSS4168	supercontig_589:196835-197030	195	-	2239.51	1446.92	3032.1	OK	11039.2	5302.91	16775.5	OK	0.202869	3570__Ribosomal protein S28	5	F	-2.63309	GL50803_3570	Ribosomal protein S28	GL50803_3570	0.202869	2239.51	11039.2
XLOC_004247	5	TCONS_00004459	XLOC_004247	-	supercontig_589:1101843-1107969	giardia_in_vivo_prox3-9cm	giardia_in_vitro	OK	31.3943	70.7415	1.17205	2.11131	5e-05	0.000631375	yes	TCONS_00004459	=	40228__Hypothetical protein	XLOC_004247	-	TSS4433	supercontig_589:1101843-1107969	6126	-	31.3943	13.0384	49.7502	OK	70.7415	35.3434	106.14	OK	0.443789	40228__Hypothetical protein	5	F	-2.63309	GL50803_40228	Hypothetical protein	GL50803_40228	0.443789	31.3943	70.7415
XLOC_004337	5	TCONS_00004550	XLOC_004337	-	supercontig_589:1431560-1439333	giardia_in_vivo_prox3-9cm	giardia_in_vitro	OK	16.636	37.5355	1.17394	1.90243	0.0001	0.00117181	yes	TCONS_00004550	=	23064__DNA polymerase epsilon	XLOC_004337	-	TSS4524	supercontig_589:1431560-1439333	7773	-	16.636	5.32328	27.9488	OK	37.5355	18.0543	57.0167	OK	0.443207	23064__DNA polymerase epsilon	5	F	-2.63309	GL50803_23064	DNA polymerase epsilon	GL50803_23064	0.443207	16.636	37.5355
XLOC_004350	5	TCONS_00004563	XLOC_004350	-	supercontig_589:61522-67084	giardia_in_vivo_prox3-9cm	giardia_in_vitro	OK	33.62	68.9845	1.03695	1.8656	0.00025	0.0026076	yes	TCONS_00004563	=	112408__Hypothetical protein	XLOC_004350	-	TSS4537	supercontig_589:61522-67084	5562	-	33.62	13.9477	53.2924	OK	68.9845	34.3996	103.569	OK	0.487356	112408__Hypothetical protein	5	F	-2.63309	GL50803_112408	Hypothetical protein	GL50803_112408	0.487356	33.62	68.9845
XLOC_004421	5	TCONS_00004637	XLOC_004421	-	supercontig_589:373014-373576	giardia_in_vivo_prox3-9cm	giardia_in_vitro	OK	722.187	2757.63	1.93298	2.17299	5e-05	0.000631375	yes	TCONS_00004637	=	32470__Hypothetical protein	XLOC_004421	-	TSS4610	supercontig_589:373014-373576	381	-	722.187	12.1729	1432.2	OK	2757.63	704.818	4810.44	OK	0.261887	32470__Hypothetical protein	5	F	-2.63309	GL50803_32470	Hypothetical protein	GL50803_32470	0.261887	722.187	2757.63
XLOC_004433	5	TCONS_00004649	XLOC_004433	-	supercontig_589:427376-430682	giardia_in_vivo_prox3-9cm	giardia_in_vitro	OK	43.7711	98.5004	1.17015	1.91876	0.0005	0.00463008	yes	TCONS_00004649	=	3746__Hypothetical protein	XLOC_004433	-	TSS4622	supercontig_589:427376-430682	3306	-	43.7711	14.4285	73.1137	OK	98.5004	47.7599	149.241	OK	0.444375	3746__Hypothetical protein	5	F	-2.63309	GL50803_3746	Hypothetical protein	GL50803_3746	0.444375	43.7711	98.5004
XLOC_004511	5	TCONS_00004728	XLOC_004511	-	supercontig_589:753715-756407	giardia_in_vivo_prox3-9cm	giardia_in_vitro	OK	38.4807	118.015	1.61677	2.18622	0.0003	0.00302926	yes	TCONS_00004728	=	31998__Hypothetical protein	XLOC_004511	-	TSS4701	supercontig_589:753715-756407	2526	-	38.4807	4.5835	72.3779	OK	118.015	56.1192	179.911	OK	0.326066	31998__Hypothetical protein	5	F	-2.63309	GL50803_31998	Hypothetical protein	GL50803_31998	0.326066	38.4807	118.015
XLOC_005219	5	TCONS_00005466	XLOC_005219	-	supercontig_592:500768-505310	giardia_in_vivo_prox3-9cm	giardia_in_vitro	OK	39.5534	84.1354	1.08891	1.91648	0.0001	0.00117181	yes	TCONS_00005466	=	114698__Hypothetical protein	XLOC_005219	-	TSS5436	supercontig_592:500768-505310	4542	-	39.5534	15.5275	63.5793	OK	84.1354	41.9458	126.325	OK	0.470116	114698__Hypothetical protein	5	F	-2.63309	GL50803_114698	Hypothetical protein	GL50803_114698	0.470116	39.5534	84.1354
XLOC_005252	5	TCONS_00005501	XLOC_005252	-	supercontig_592:604006-606151	giardia_in_vivo_prox3-9cm	giardia_in_vitro	OK	47.86	106.085	1.14833	1.70017	0.00165	0.01263	yes	TCONS_00005501	=	16945__Kinesin-13	XLOC_005252	-	TSS5471	supercontig_592:604006-606151	2145	-	47.86	12.0729	83.6471	OK	106.085	46.3008	165.869	OK	0.451148	16945__Kinesin-13	5	F	-2.63309	GL50803_16945	Kinesin-13	GL50803_16945	0.451148	47.86	106.085
XLOC_005321	5	TCONS_00005571	XLOC_005321	-	supercontig_592:880828-885562	giardia_in_vivo_prox3-9cm	giardia_in_vitro	OK	22.7395	52.2844	1.20118	1.83789	0.0005	0.00463008	yes	TCONS_00005571	=	137749__Hypothetical protein	XLOC_005321	-	TSS5540	supercontig_592:880828-885562	4734	-	22.7395	6.23183	39.2472	OK	52.2844	23.9399	80.6289	OK	0.434919	137749__Hypothetical protein	5	F	-2.63309	GL50803_137749	Hypothetical protein	GL50803_137749	0.434919	22.7395	52.2844
XLOC_005387	5	TCONS_00005638	XLOC_005387	-	supercontig_592:1163256-1165818	giardia_in_vivo_prox3-9cm	giardia_in_vitro	OK	56.2771	155.795	1.46903	2.46563	5e-05	0.000631375	yes	TCONS_00005638	=	10161__Hypothetical protein	XLOC_005387	-	TSS5607	supercontig_592:1163256-1165818	2562	-	56.2771	19.4102	93.1439	OK	155.795	77.423	234.167	OK	0.361225	10161__Hypothetical protein	5	F	-2.63309	GL50803_10161	Hypothetical protein	GL50803_10161	0.361225	56.2771	155.795
XLOC_005509	5	TCONS_00005773	XLOC_005509	-	supercontig_603:192179-200156	giardia_in_vivo_prox3-9cm	giardia_in_vitro	OK	17.7745	38.6898	1.12215	1.84778	0.0006	0.00540665	yes	TCONS_00005773	=	6082__Hypothetical protein	XLOC_005509	-	TSS5742	supercontig_603:192179-200156	7977	-	17.7745	5.94661	29.6023	OK	38.6898	18.7367	58.6428	OK	0.45941	6082__Hypothetical protein	5	F	-2.63309	GL50803_6082	Hypothetical protein	GL50803_6082	0.45941	17.7745	38.6898
XLOC_005533	5	TCONS_00005799	XLOC_005533	-	supercontig_603:67090-73852	giardia_in_vivo_prox3-9cm	giardia_in_vitro	OK	35.1936	76.3198	1.11674	2.03281	5e-05	0.000631375	yes	TCONS_00005799	=	21897__Hypothetical protein	XLOC_005533	-	TSS5768	supercontig_603:67090-73852	6762	-	35.1936	14.5324	55.8549	OK	76.3198	39.2958	113.344	OK	0.461133	21897__Hypothetical protein	5	F	-2.63309	GL50803_21897	Hypothetical protein	GL50803_21897	0.461133	35.1936	76.3198
XLOC_005580	5	TCONS_00005852	XLOC_005580	-	supercontig_608:46133-53354	giardia_in_vivo_prox3-9cm	giardia_in_vitro	OK	62.9605	148.439	1.23735	2.4112	5e-05	0.000631375	yes	TCONS_00005852	=	103059__Dynein heavy chain	XLOC_005580	-	TSS5821	supercontig_608:46133-53354	7221	-	62.9605	30.2405	95.6805	OK	148.439	76.326	220.551	OK	0.424151	103059__Dynein heavy chain	5	F	-2.63309	GL50803_103059	Dynein heavy chain	GL50803_103059	0.424151	62.9605	148.439
XLOC_005628	5	TCONS_00005902	XLOC_005628	-	supercontig_611:98789-101033	giardia_in_vivo_prox3-9cm	giardia_in_vitro	OK	70.9557	200.248	1.4968	2.54398	5e-05	0.000631375	yes	TCONS_00005902	=	112801__VSP	XLOC_005628	-	TSS5871	supercontig_611:98789-101033	2244	-	70.9557	25.2436	116.668	OK	200.248	100.074	300.423	OK	0.354339	112801__VSP	5	F	-2.63309	GL50803_112801	VSP	GL50803_112801	0.354339	70.9557	200.248
XLOC_005661	5	TCONS_00005938	XLOC_005661	-	supercontig_611:43552-46881	giardia_in_vivo_prox3-9cm	giardia_in_vitro	OK	40.9143	124	1.59967	1.82663	0.002	0.0146589	yes	TCONS_00005938	=	13922__Hypothetical protein	XLOC_005661	-	TSS5906	supercontig_611:43552-46881	3264	-	40.9143	0	85.8182	OK	124	59.6426	188.358	OK	0.329954	13922__Hypothetical protein	5	F	-2.63309	GL50803_13922	Hypothetical protein	GL50803_13922	0.329954	40.9143	124
XLOC_005684	5	TCONS_00005961	XLOC_005684	-	supercontig_611:122355-125052	giardia_in_vivo_prox3-9cm	giardia_in_vitro	OK	41.2445	104.278	1.33816	1.98102	0.0003	0.00302926	yes	TCONS_00005961	=	92498__Kinase	XLOC_005684	-	TSS5929	supercontig_611:122355-125052	2697	-	41.2445	9.45242	73.0367	OK	104.278	48.8303	159.726	OK	0.395524	92498__Kinase	5	F	-2.63309	GL50803_92498	Kinase	GL50803_92498	0.395524	41.2445	104.278
XLOC_005794	5	TCONS_00006078	XLOC_005794	-	supercontig_624:257317-259070	giardia_in_vivo_prox3-9cm	giardia_in_vitro	OK	72.2449	207.603	1.52286	2.19923	0.00015	0.00165874	yes	TCONS_00006078	=	41942__High cysteine membrane protein Group 6	XLOC_005794	-	TSS6046	supercontig_624:257317-259070	1728	-	72.2449	13.9512	130.539	OK	207.603	99.6456	315.56	OK	0.347995	41942__High cysteine membrane protein Group 6	5	F	-2.63309	GL50803_41942	High cysteine membrane protein Group 6	GL50803_41942	0.347995	72.2449	207.603
XLOC_005819	5	TCONS_00006103	XLOC_005819	-	supercontig_624:367357-370849	giardia_in_vivo_prox3-9cm	giardia_in_vitro	OK	34.3646	96.0711	1.48318	1.64864	0.0053	0.0318391	yes	TCONS_00006103	=	13220__ATP-dependent RNA helicase	XLOC_005819	-	TSS6071	supercontig_624:367357-370849	2271	-	34.3646	0	70.7964	OK	96.0711	32.9643	159.178	OK	0.3577	13220__ATP-dependent RNA helicase	5	F	-2.63309	GL50803_13220	ATP-dependent RNA helicase	GL50803_13220	0.3577	34.3646	96.0711
XLOC_005871	5	TCONS_00006159	XLOC_005871	-	supercontig_624:38680-40066	giardia_in_vivo_prox3-9cm	giardia_in_vitro	OK	51.45	171.677	1.73845	2.2915	5e-05	0.000631375	yes	TCONS_00006159	=	34141__Nin one binding protein-like protein	XLOC_005871	-	TSS6127	supercontig_624:38680-40066	1386	-	51.45	5.8012	97.0989	OK	171.677	74.7293	268.625	OK	0.299691	34141__Nin one binding protein-like protein	5	F	-2.63309	GL50803_34141	Nin one binding protein-like protein	GL50803_34141	0.299691	51.45	171.677
XLOC_005919	5	TCONS_00006210	XLOC_005919	-	supercontig_624:235094-239731	giardia_in_vivo_prox3-9cm	giardia_in_vitro	OK	62.6418	187.778	1.58383	1.75601	0.0031	0.0206485	yes	TCONS_00006210	=	9270__Dual specificity protein phosphatase CDC14A	XLOC_005919	-	TSS6178	supercontig_624:235094-239731	1833	-	62.6418	0	132.784	OK	187.778	83.2917	292.265	OK	0.333595	9270__Dual specificity protein phosphatase CDC14A	5	F	-2.63309	GL50803_9270	Dual specificity protein phosphatase CDC14A	GL50803_9270	0.333595	62.6418	187.778
XLOC_000084	6	TCONS_00000088	XLOC_000084	-	supercontig_571:293132-295550	giardia_in_vivo_prox3-9cm	giardia_in_vitro	OK	11.5233	41.7238	1.85631	1.67669	0.0049	0.0300059	yes	TCONS_00000088	=	14615__Hypothetical protein	XLOC_000084	-	TSS88	supercontig_571:293132-295550	2418	-	11.5233	0	26.9073	OK	41.7238	10.1308	73.3168	OK	0.276181	14615__Hypothetical protein	6	G	-3.93627	GL50803_14615	Hypothetical protein	#N/A	0.276181	11.5233	41.7238
XLOC_000135	6	TCONS_00000141	XLOC_000135	-	supercontig_571:193759-194779	giardia_in_vivo_prox3-9cm	giardia_in_vitro	OK	46.9436	240.104	2.35466	2.53806	5e-05	0.000631375	yes	TCONS_00000141	=	13896__Cgi67 serine protease precursor-like protein	XLOC_000135	-	TSS140	supercontig_571:193759-194779	1020	-	46.9436	0	101.073	OK	240.104	103.328	376.88	OK	0.195514	13896__Cgi67 serine protease precursor-like protein	6	G	-3.93627	GL50803_13896	Cgi67 serine protease precursor-like protein	#N/A	0.195514	46.9436	240.104
XLOC_000182	6	TCONS_00000189	XLOC_000182	-	supercontig_572:36616-38356	giardia_in_vivo_prox3-9cm	giardia_in_vitro	OK	23.9641	91.1437	1.92727	2.1294	0.0005	0.00463008	yes	TCONS_00000189	=	8058__Hypothetical protein	XLOC_000182	-	TSS188	supercontig_572:36616-38356	1740	-	23.9641	0	49.8936	OK	91.1437	33.2467	149.041	OK	0.262927	8058__Hypothetical protein	6	G	-3.93627	GL50803_8058	Hypothetical protein	#N/A	0.262927	23.9641	91.1437
XLOC_000215	6	TCONS_00000223	XLOC_000215	-	supercontig_572:138780-139965	giardia_in_vivo_prox3-9cm	giardia_in_vitro	OK	92.3532	670.081	2.8591	2.54647	0.00585	0.0344527	yes	TCONS_00000223	=	10255__Translation initiation factor eIF-4A	XLOC_000215	-	TSS222	supercontig_572:138780-139965	1176	-	92.3532	0	227.405	OK	670.081	312.831	1027.33	OK	0.137824	10255__Translation initiation factor eIF-4A	6	G	-3.93627	GL50803_10255	Translation initiation factor eIF-4A	#N/A	0.137824	92.3532	670.081
XLOC_000372	6	TCONS_00000385	XLOC_000372	-	supercontig_572:281964-284583	giardia_in_vivo_prox3-9cm	giardia_in_vitro	OK	24.0622	91.6124	1.92878	2.5172	5e-05	0.000631375	yes	TCONS_00000385	=	7243__Encystation-specific secretory granule protein-1	XLOC_000372	-	TSS384	supercontig_572:281964-284583	2619	-	24.0622	2.21451	45.9098	OK	91.6124	41.1065	142.118	OK	0.262652	7243__Encystation-specific secretory granule protein-1	6	G	-3.93627	GL50803_7243	Encystation-specific secretory granule protein-1	#N/A	0.262652	24.0622	91.6124
XLOC_000423	6	TCONS_00000437	XLOC_000423	-	supercontig_572:433171-434197	giardia_in_vivo_prox3-9cm	giardia_in_vitro	OK	28.2376	120.642	2.09504	1.97403	0.0021	0.0152156	yes	TCONS_00000437	=	114546__Hypothetical protein	XLOC_000423	-	TSS436	supercontig_572:433171-434197	1026	-	28.2376	0	64.4254	OK	120.642	33.4545	207.829	OK	0.234061	114546__Hypothetical protein	6	G	-3.93627	GL50803_114546	Hypothetical protein	#N/A	0.234061	28.2376	120.642
XLOC_000471	6	TCONS_00000487	XLOC_000471	-	supercontig_573:196016-198554	giardia_in_vivo_prox3-9cm	giardia_in_vitro	OK	17.4656	68.9644	1.98133	2.19824	0.0005	0.00463008	yes	TCONS_00000487	=	27602__Hypothetical protein	XLOC_000471	-	TSS485	supercontig_573:196016-198554	2538	-	17.4656	0	36.5488	OK	68.9644	27.1599	110.769	OK	0.253255	27602__Hypothetical protein	6	G	-3.93627	GL50803_27602	Hypothetical protein	#N/A	0.253255	17.4656	68.9644
XLOC_000740	6	TCONS_00000771	XLOC_000740	-	supercontig_573:1213347-1214355	giardia_in_vivo_prox3-9cm	giardia_in_vitro	OK	49.8589	242.04	2.27933	2.38405	5e-05	0.000631375	yes	TCONS_00000771	=	15292__Hypothetical protein	XLOC_000740	-	TSS767	supercontig_573:1213347-1214355	1008	-	49.8589	0	109.445	OK	242.04	103.328	380.753	OK	0.205994	15292__Hypothetical protein	6	G	-3.93627	GL50803_15292	Hypothetical protein	#N/A	0.205994	49.8589	242.04
XLOC_000870	6	TCONS_00000907	XLOC_000870	-	supercontig_573:237788-240269	giardia_in_vivo_prox3-9cm	giardia_in_vitro	OK	35.3009	111.491	1.65914	2.34878	5e-05	0.000631375	yes	TCONS_00000907	=	5294__Protein F10G7.1	XLOC_000870	-	TSS901	supercontig_573:237788-240269	2481	-	35.3009	6.2886	64.3133	OK	111.491	52.1276	170.854	OK	0.316626	5294__Protein F10G7.1	6	G	-3.93627	GL50803_5294	Protein F10G7.1	#N/A	0.316626	35.3009	111.491
XLOC_000937	6	TCONS_00000978	XLOC_000937	-	supercontig_573:548783-549467	giardia_in_vivo_prox3-9cm	giardia_in_vitro	OK	47.9981	179.249	1.90092	1.9055	0.0022	0.0157597	yes	TCONS_00000978	=	11749__Hypothetical protein	XLOC_000937	-	TSS972	supercontig_573:548783-549467	684	-	47.9981	0	103.322	OK	179.249	42.2606	316.238	OK	0.267773	11749__Hypothetical protein	6	G	-3.93627	GL50803_11749	Hypothetical protein	#N/A	0.267773	47.9981	179.249
XLOC_000974	6	TCONS_00001018	XLOC_000974	-	supercontig_573:650505-650982	giardia_in_vivo_prox3-9cm	giardia_in_vitro	OK	86.5157	462.788	2.41932	2.56262	0.0003	0.00302926	yes	TCONS_00001018	=	3978__Ubiquitin-conjugating enzyme E2-17 kDa	XLOC_000974	-	TSS1012	supercontig_573:650505-650982	477	-	86.5157	0	183.877	OK	462.788	153.568	772.007	OK	0.186945	3978__Ubiquitin-conjugating enzyme E2-17 kDa	6	G	-3.93627	GL50803_3978	Ubiquitin-conjugating enzyme E2-17 kDa	#N/A	0.186945	86.5157	462.788
XLOC_000976	6	TCONS_00001020	XLOC_000976	-	supercontig_573:652203-654552	giardia_in_vivo_prox3-9cm	giardia_in_vitro	OK	25.4777	79.0068	1.63274	2.04938	5e-05	0.000631375	yes	TCONS_00001020	=	16602__Hypothetical protein	XLOC_000976	-	TSS1014	supercontig_573:652203-654552	2349	-	25.4777	1.87955	49.0759	OK	79.0068	31.4759	126.538	OK	0.322475	16602__Hypothetical protein	6	G	-3.93627	GL50803_16602	Hypothetical protein	#N/A	0.322475	25.4777	79.0068
XLOC_000988	6	TCONS_00001032	XLOC_000988	-	supercontig_573:700454-700961	giardia_in_vivo_prox3-9cm	giardia_in_vitro	OK	46.08	257.643	2.48316	2.19951	0.00645	0.0371038	yes	TCONS_00001032	=	9087__Hypothetical protein	XLOC_000988	-	TSS1026	supercontig_573:700454-700961	507	-	46.08	0	107.485	OK	257.643	46.1735	469.112	OK	0.178852	9087__Hypothetical protein	6	G	-3.93627	GL50803_9087	Hypothetical protein	#N/A	0.178852	46.08	257.643
XLOC_001083	6	TCONS_00001129	XLOC_001083	-	supercontig_573:1084821-1088001	giardia_in_vivo_prox3-9cm	giardia_in_vitro	OK	17.8093	50.0965	1.49208	1.72076	0.00265	0.0182268	yes	TCONS_00001129	=	101594__CCAAT-box-binding transcription factor	XLOC_001083	-	TSS1123	supercontig_573:1084821-1088001	3180	-	17.8093	0	35.9461	OK	50.0965	18.1034	82.0896	OK	0.3555	101594__CCAAT-box-binding transcription factor	6	G	-3.93627	GL50803_101594	CCAAT-box-binding transcription factor	#N/A	0.3555	17.8093	50.0965
XLOC_001382	6	TCONS_00001446	XLOC_001382	-	supercontig_577:393495-396673	giardia_in_vivo_prox3-9cm	giardia_in_vitro	OK	26.5099	86.409	1.70465	1.81071	0.00245	0.0172044	yes	TCONS_00001446	=	4587__Hypothetical protein	XLOC_001382	-	TSS1437	supercontig_577:393495-396673	2544	-	26.5099	0	57.4078	OK	86.409	35.6685	137.149	OK	0.306796	4587__Hypothetical protein	6	G	-3.93627	GL50803_4587	Hypothetical protein	#N/A	0.306796	26.5099	86.409
XLOC_001433	6	TCONS_00001500	XLOC_001433	-	supercontig_577:579810-582591	giardia_in_vivo_prox3-9cm	giardia_in_vitro	OK	17.6756	63.8766	1.85353	2.21038	0.00015	0.00165874	yes	TCONS_00001500	=	115239__Translation initiation factor IF-2	XLOC_001433	-	TSS1490	supercontig_577:579810-582591	2781	-	17.6756	0.0914498	35.2598	OK	63.8766	25.4606	102.293	OK	0.276715	115239__Translation initiation factor IF-2	6	G	-3.93627	GL50803_115239	Translation initiation factor IF-2	#N/A	0.276715	17.6756	63.8766
XLOC_001720	6	TCONS_00001799	XLOC_001720	-	supercontig_577:1944451-1947970	giardia_in_vivo_prox3-9cm	giardia_in_vitro	OK	9.59535	30.9866	1.69124	1.73141	0.00175	0.0132354	yes	TCONS_00001799	=	13797__Kinesin-14	XLOC_001720	-	TSS1788	supercontig_577:1944451-1947970	3519	-	9.59535	0	20.6364	OK	30.9866	8.86584	53.1074	OK	0.309661	13797__Kinesin-14	6	G	-3.93627	GL50803_13797	Kinesin-14	#N/A	0.309661	9.59535	30.9866
[truncated: 193 more rows]
