# Supplementary material for: Transcriptomic Profiling of High-Density Giardia Foci Encysting in the Murine Proximal Intestine
Source: Front Cell Infect Microbiol. 2017 May 31;7:227. doi: 10.3389/fcimb.2017.00227 (PMC5450421; doi:10.3389/fcimb.2017.00227)
Supplement: Supplemental Table 8 — Annotated nine clusters. [file Table8.XLSX]

## Sheet: 475DE in clusters
GiardiaDB	gene name	fold up	process	Notes and References	Cluster
GL50803_5435	cyst wall protein 2	152.802	encystation		A
GL50803_14259	glucose 6-phosphate N-acetyltransferase	145.497	encystation	PMID: 12706796	A
GL50803_17120	CEGP1 protein	28.5196	encystation	PMID: 24391747	A
GL50803_7982	UDP-glucose 4-epimerase	26.2653	encystation	PMID: 12706796	A
GL50803_86908	hypothetical protein	24.4863	unknown	<100 aa, no overlapping orf	A
GL50803_15521	high cysteine membrane protein (HCMp) Group 2	19.7246	encystation	PMID: 17183673	A
GL50803_16936	high cysteine membrane protein (HCMp) EGF-like	15.6689	encystation	PMID: 17183673	A
GL50803_115158	variant specific surface protein (VSP-76)	15.6416	VSP	PMID: 23695837, PMID: 20618957	A
GL50803_33672	conserved hypothetical protein	14.2999	unknown		A
GL50803_14748	conserved hypothetical protein	13.2137	unknown	Supplemental Figure 1: mb, nuclei, flagella	A
GL50803_16318	high cysteine membrane protein (HCMp) Group 1	13.1925	encystation	PMID: 17183673	A
GL50803_2897	S8 peptidase family protein	11.5774	encystation	PMID: 24391747	A
GL50803_112432	variant specific surface protein	11.2569	VSP	PMID: 23695837, PMID: 20618957	A
GL50803_115066	high cysteine membrane protein (HCMp) VSP-like	10.6278	encystation	PMID: 17183673	A
GL50803_5919	cation efflux family protein	10.5943	transporter		A
GL50803_40376	high cysteine membrane protein (HCNCp) Group 1	10.5736	encystation	PMID: 17183673	A
GL50803_8960	alpha/beta hydrolase family protein	10.2976	unknown		A
GL50803_91707	high cysteine membrane protein (HCMp) Group 1	9.66919	encystation	PMID: 17183673	A
GL50803_21321	high cysteine membrane protein (HCMp) Group 5	9.65582	encystation	PMID: 17183673	A
GL50803_112584	high cysteine membrane protein (HCMp) VSP-like	8.53464	encystation	PMID: 17183673	A
GL50803_101451	hypothetical protein	8.21527	unknown		A
GL50803_137715	variant specific surface protein	7.97806	VSP	PMID: 23695837, PMID: 20618957	A
GL50803_114626	high cysteine membrane protein (HCMp) EGF-like	7.88365	encystation	PMID: 17183673	A
GL50803_10659	high cysteine membrane protein (HCMp) Group 1	7.22713	encystation	PMID: 17183673	A
GL50803_113531	high cysteine membrane protein (HCMp) EGF-like	7.19148	encystation	PMID: 17183673	A
GL50803_15009	flavohemoglobin	6.32035	oxidative stress	PMID: 26341007, PMID: 26672398	A
GL50803_16587	serine/threonine kinase GK060	6.2476	unknown	unique kinase family (active), PMID: 21787419	A
GL50803_102322	glycosyltransferase family 2 domain protein	5.75722	encystation		A
GL50803_101805	high cysteine membrane protein (HCMp) Group 1	5.46126	encystation	PMID: 17183673	A
GL50803_114991	high cysteine membrane protein (HCMp) EGF-like	5.17308	encystation	PMID: 17183673	A
GL50803_113987	high cysteine membrane protein (HCMp) Group 3	4.83206	encystation	PMID: 17183673	A
GL50803_221691	SET domain containing protein	4.77394	transcription/DNA binding		A
GL50803_113565	hypothetical protein	4.72562	unknown		A
GL50803_25013	high cysteine protein	13.3069	unknown	<100 aa, GL50803_112235 (larger protein)	B
GL50803_10217	cathepsin B precursor (CP1)	11.6698	protease	PMID: 18445589	B
GL50803_88960	hypothetical protein	11.2561	unknown	Supplemental Figure 1: no localization in trophs	B
GL50803_7719	hypothetical protein	10.4577	unknown		B
GL50803_15832	aminoacyl-histidine dipeptidase	9.86245	amino acid metabolism		B
GL50803_21942	NADP-specific glutamate dehydrogenase	8.89206	pyruvate metabolism		B
GL50803_8048	hypothetical protein	8.79478	unknown		B
GL50803_9062	long chain fatty acid CoA ligase	8.66879	lipid metabolism	PMID: 26257723	B
GL50803_8245	glucosamine-6-phosphate deaminase	8.40981	encystation		B
GL50803_14759	6-phosphogluconate dehydrogenase	8.39672	PPP		B
GL50803_14670	protein disulfide isomerase PDI3	8.0309	oxidative stress	PMID: 26341007, PMID: 26672398	B
GL50803_7715	high cysteine membrane protein (HCMp) Group 1	7.83294	encystation	PMID: 17183673	B
GL50803_16623	MutT/nudix family protein	6.95852	transcription/DNA binding		B
GL50803_10885	4-alpha-glucanotransferase	6.83319	carbohydrate metabolism		B
GL50803_7797	alpha-5 giardin	6.82212	enycstation	FIGURE 5, PMID: 15862575	B
GL50803_114813	variant specific surface protein (VSP-141)	6.81987	VSP	PMID: 23695837, PMID: 20618957	B
GL50803_5779	hypothetical protein	6.73757	unknown		B
GL50803_86906	hypothetical protein	6.68823	unknown		B
GL50803_16283	amino acid transporter family	6.68222	transporter		B
GL50803_17516	cathepsin B precursor	6.62605	protease	PMID: 18445589	B
GL50803_10882	conserved hypothetical protein	6.58075	unknown	Figure 5D, Supplemental Figure 1	B
GL50803_2421	cyst wall protein 3	6.4981	encystation		B
GL50803_88765	cytosolic HSP70	6.48661	oxidative stress	PMID: 26341007, PMID: 26672398	B
GL50803_14604	nucleotide triphosphate hydrolase family protein	6.43049	purine/pyrimidine salvage	PPP	B
GL50803_14626	NADB-Rossman superfamily protein	6.14538	unknown		B
GL50803_15011	hypothetical protein	6.05003	unknown		B
GL50803_7134	hypothetical protein	6.0452	unknown		B
GL50803_4705	hypothetical protein	6.0326	enycstation	Figure 5	B
GL50803_102813	ankyrin domain containing protein	5.97058	unknown		B
GL50803_96818	nucleoside transporter domain protein	5.93473	transporter		B
GL50803_29307	UTP-glucose-1-phosphate uridylyltransferase	5.90814	carbohydrate metabolism		B
GL50803_8682	glucose-6-phosphate 1-dehydrogenase	5.75377	PPP		B
GL50803_112681	AAA family domain containing protein	5.72422	unknown		B
GL50803_14926	ankyrin domain containing protein	5.6954	unknown	Supplemental Figure 1: punctate nuclei	B
GL50803_137727	high cysteine membrane protein (HCMp) EGF-like	5.43637	encystation	PMID: 17183673	B
GL50803_14863	ankyrin domain containing protein	5.40292	unknown		B
GL50803_137680	cathepsin L protease	5.38952	encystation	PMID: 18445589	B
GL50803_8360	acid sphingomyelinase-like phosphodiesterase 3b precursor	5.38149	encystation	PMCID: PMC2446683	B
GL50803_22385	ankyrin domain containing protein	5.35254	unknown		B
GL50803_9718	ras GTPase	5.30725	intracellular signalling		B
GL50803_11209	cathepsin L protease precursor	5.26617	protease		B
GL50803_4767	ankyrin domain containing protein	5.22473	unknown		B
GL50803_114210	hypothetical protein	5.14348	unknown		B
GL50803_95693	hypothetical protein	5.08063	unknown		B
GL50803_113797	variant specific surface protein (VSP-5)	5.07191	VSP	PMID: 23695837, PMID: 20618957 aka TSA417	B
GL50803_16916	hypothetical protein	5.00149	unknown		B
GL50803_17065	vesicle coat complex COPII, subunit SEC24	4.87203	membrane trafficking	PMID: 21296082	B
GL50803_12989	hypothetical protein	4.85736	unknown		B
GL50803_137604	variant specific surface protein (VSP-174)	4.84183	VSP	PMID: 23695837, PMID: 20618957	B
GL50803_2201	hypothetical protein	4.72657	unknown		B
GL50803_24068	UBC E2 domain containing protein	4.66154	unknown		B
GL50803_6686	hypothetical protein	4.62634	unknown		B
GL50803_113439	variant specific surface protein (VSP-45)	4.61328	VSP	PMID: 23695837, PMID: 20618957	B
GL50803_8722	MYB	4.53428	encystation	PMID:12742583, PMID: 12421304	B
GL50803_94525	bZIP domain containing protein	4.53369	transcription/DNA binding		B
GL50803_15472	Snf7 domain containing protein	4.45067	membrane trafficking	PMID: 21296082	B
GL50803_23560	hypothetical protein	4.42672	unknown		B
GL50803_16492	hypothetical protein	4.42336	unknown		B
GL50803_14573	EGFCP family protein	4.41019	encystation	tenacin-like domain, EGFCP family, PMID: 20485485	B
GL50803_15000	TFIIH P44	4.37478	transcription/DNA binding		B
GL50803_7139	PPAT_CoAS	4.2938	carbohydrate metabolism	coA synthesis	B
GL50803_14164	ankyrin domain containing protein	4.2871	unknown		B
GL50803_5164	MFS superfamily domain containing protein	4.26913	transporter		B
GL50803_14247	MFS superfamily domain containing protein	4.23204	transporter		B
GL50803_16217	UDP-N-acetylglucosamine pyrophosphorylase	4.22084	encystation	PMID: 12706796	B
GL50803_5809	hypothetical protein	4.18024	unknown		B
GL50803_24412	ankyrin domain containing protein	4.15174	unknown	Supplemental Figure 1: internal AFL & PFL, basal bodies	B
GL50803_3958	hypothetical protein	4.1163	unknown		B
GL50803_6509	hypothetical protein	4.05039	unknown		B
GL50803_15267	glycosylphosphatidylinositol transamidase (GPIT), subunit GPI8	4.03804	membrane trafficking?	PMID: 21296082	B
GL50803_17198	leucine-rich repeat protein	3.91228	unknown		B
GL50803_15376	hypothetical protein	3.82698	unknown		B
GL50803_17121	HSP70	3.74017	oxidative stress	Bip,PMID: 26341007, PMID: 26672398	B
GL50803_13636	bromodomain containing protein	3.60871	transcription/DNA binding		B
GL50803_16078	hypothetical protein	3.58833	unknown		B
GL50803_9354	NEK kinase GK244	3.33341	unknown	Supplemental Figure 1: unclassified NEK family, DEAD, PMID: 21787419	B
GL50803_16842	high cysteine membrane protein (HCMp) Group 2	10.0847	encystation	PMID: 17183673	C
GL50803_13747	C4 protein	6.59967	unknown	PMID: 1493870	C
GL50803_114787	alpha-7.3 giardin	6.44844	unknown	PMID: 15862575	C
GL50803_16034	CAMK kinase GK013	5.61511	unknown		C
GL50803_5810	FMN binding domain containing protein	5.37589	oxidative stress	PMID: 26341007, PMID: 26672398	C
GL50803_15427	GTA-2 antigen	5.02218	unknown	Figure 5D, Supplemental Figure 1, PMID: 12792861	C
GL50803_12063	variant specific surface protein	4.93999	VSP	PMID: 23695837, PMID: 20618957	C
GL50803_137733	NEK kinase GK195	4.87808	unknown	unclassified NEK family, DEAD, PMID: 21787419	C
GL50803_13864	HSP90	4.74168	oxidative stress	PMID: 26341007, PMID: 26672398	C
GL50803_95162	EGFCP1	4.73901	encystation	PMID: 20485485	C
GL50803_17224	alpha-SNAP	4.65845	membrane trafficking	PMID: 21296082	C
GL50803_8064	thioredoxin domain containing protein	4.40574	oxidative stress	PMID: 26341007, PMID: 26672398	C
GL50803_6679	hypothetical protein	4.39642	unknown	Supplemental Figure 1: membrane with peripheral vesicles	C
GL50803_93548	phospholipase B	4.38292	lipid metabolism		C
GL50803_24512	hypothetical protein	4.33335	unknown		C
GL50803_16125	glycerol-3-phosphate dehydrogenase	4.29061	carbohydrate metabolism	link to lipid metabolism	C
GL50803_9355	thioredoxin domain containing protein	4.27665	oxidative stress	PMID: 26341007, PMID: 26672398	C
GL50803_17150	NADPH oxidoreductase	4.26961	oxidative stress	PMID: 26341007, PMID: 26672398	C
GL50803_2933	EF hand superfamily protein	4.24039	unknown		C
GL50803_23888	thioredoxin domain containing protein	4.22804	oxidative stress	PMID: 26341007, PMID: 26672398	C
GL50803_6917	TMEM18 domain containing protein	4.17259	unknown		C
GL50803_8903	copine	4.12815	membrane trafficking	PMID: 21296082	C
GL50803_5515	hypothetical protein	4.03519	unknown	Figure 5D, Supplemental Figure 1	C
GL50803_9916	hypothetical protein	3.86561	unknown		C
GL50803_6372	hypothetical protein	3.83477	unknown		C
GL50803_8074	manganese-dependent inorganic pyrophosphatase	3.8021	unknown		C
GL50803_11299	transmembrane amino acid transporter domain protein	3.79113	transporter		C
GL50803_14064	HMG-box domain containing protein	3.72259	transcription/DNA binding		C
GL50803_5610	hypothetical protein	3.68591	unknown		C
GL50803_2419	GINS_A domain superfamily protein	3.66714	transcription/DNA binding		C
GL50803_32069	hypothetical protein	3.62	unknown		C
GL50803_11540	MFS superfamily domain containing protein	3.61409	transporter		C
GL50803_15897	flavodoxin family protein	3.60817	oxidative stress	PMID: 26341007, PMID: 26672398	C
GL50803_16779	cathepsin B precursor (CP3)	3.55751	encystation	PMID: 18445589	C
GL50803_28962	hypothetical protein	3.55648	unknown		C
GL50803_9183	hypothetical protein	3.54291	unknown		C
GL50803_14567	hypothetical protein	3.52316	unknown	Supplemental Figure 1: plasma membrane, flagellar membrane	C
GL50803_13329	hypothetical protein	3.51606	unknown		C
GL50803_16817	transglutaminase/protease family protein	3.44898	transporter		C
GL50803_1076	alpha-13 giardin	3.41467	unknown	PMID: 15862575	C
GL50803_5800	START domain containing protein	3.4146	unknown		C
GL50803_11684	leucine-rich repeat protein	3.41452	unknown		C
GL50803_15587	ankyrin domain containing protein	3.41277	unknown		C
GL50803_15499	START domain containing protein	3.39098	unknown	Figure 5D, Supplemental Figure 1	C
GL50803_7710	ankyrin domain containing protein	3.26282	unknown	Supplemental Figure 1: lateral crest	C
GL50803_13204	cation efflux family protein	3.19738	transporter		C
GL50803_14651	glucosamine 6-phosphate N-acetyltransferase	3.18044	encystation	PMID: 12706796	C
GL50803_4026	alpha-19 giardin	3.17173	unknown	PMID: 15862575	C
GL50803_13608	acetyl-CoA synthetase	3.1664	pyruvate metabolism		C
GL50803_14047	high cysteine membrane protein EGF-like	3.15855	unknown	not in PMID: 20485485 or PMID: 17183673	C
GL50803_6427	MFS superfamily domain containing protein	3.06574	transporter		C
GL50803_9827	thioredoxin domain containing protein	3.04954	oxidative stress	PMID: 26341007, PMID: 26672398	C
GL50803_16667	acyl-CoA synthetase	3.03582	lipid metabolism	fatty acid biosynthesis	C
GL50803_16433	amino acid permease domain containing protein	3.03538	transporter		C
GL50803_15004	NAD(P)H:menadione oxidoreductase	2.99501	oxidative stress	PMID: 26341007, PMID: 26672398	C
GL50803_16215	NEK kinase GK274	2.99456	unknown	ankryin, DEAD, PMID: 21787419	C
GL50803_103373	alpha-7.1 giardin	2.99101	unknown	PMID: 15862575	C
GL50803_95895	hypothetical protein	2.98895	DNA repair		C
GL50803_16833	EGFCP family protein	2.97794	encystation	tenacin-like domain, EGFCP family, PMID: 20485485	C
GL50803_8182	phospholipid-transporting ATPase IA	2.96602	transporter		C
GL50803_16888	hypothetical protein	2.94477	unknown		C
GL50803_113793	DMT permease family protein	2.91178	transporter		C
GL50803_15353	hypothetical protein	2.8893	unknown		C
GL50803_9046	MFS superfamily domain containing protein	2.84225	transporter		C
GL50803_112063	MFS superfamily domain containing protein	2.82386	transporter		C
GL50803_17043	glyceraldehyde 3-phosphate dehydrogenase	13.0015	glycolysis		D
GL50803_11642	ceramide glucosyltransferase	12.6557	encystation	PMID: 23589290	D
GL50803_32245	hypothetical protein	12.4473	unknown		D
GL50803_10429	Wos2 protein	4.35273	oxidative stress	PMID: 26341007, PMID: 26672398	D
GL50803_98054	heat shock protein HSP 90-alpha	3.59455	oxidative stress	PMID: 26341007, PMID: 26672398	D
GL50803_6289	thioredoxin domain containing protein	3.44761	oxidative stress	PMID: 26341007, PMID: 26672398	D
GL50803_8826	glucokinase	3.2872	glycolysis		D
GL50803_10822	WD40 repeat protein family	3.16709	unknown	Supplemental Figure 1: cytoplasm, nuclei	D
GL50803_6430	14-3-3 protein	3.10423	intracellular signalling	PMID: 19733174	D
GL50803_13272	inosine-uridine nucleoside N-ribohydrolase	3.01937	purine/pyrimidine salvage	PPP	D
GL50803_5258	hypothetical protein	2.96302	unknown	Supplemental Figure 1: cytoplasm and nuclei	D
GL50803_8377	nitroreductase (FMN) family protein	2.58577	oxidative stress	PMID: 26341007, PMID: 26672398	D
GL50803_17304	alpha adaptin	2.49594	membrane trafficking	PMID: 21296082	D
GL50803_16343	median body protein	-2.0071	cytoskeleton	ventral disc, PMID: 22247266	E
GL50803_37452	conserved hypothetical protein	-2.00782	unknown		E
GL50803_16371	nucleolar GTP-binding (NOG) family protein	-2.00884	RNA processing		E
GL50803_115159	phospholipase B domain protein	-2.00966	lipid metabolism		E
GL50803_8587	AGC kinase GK003	-2.01369	unknown	NDR unclassified family	E
GL50803_7195	glutamate synthase	-2.0365	pyruvate metabolism		E
GL50803_16114	ribosomal protein L36-1	-2.03688	translation		E
GL50803_5947	ribosomal protein L35a	-2.05279	translation		E
GL50803_17429	SPC97/98 family protein GCP2	-2.05433	cytoskeleton	basal bodies, PMID: 27379179	E
GL50803_93002	hypothetical protein	-2.0698	unknown		E
GL50803_16867	cell division protein 48	-2.07627	mitosis		E
GL50803_15218	WD-40 repeat protein	-2.08048	unknown	Supplemental Figure 2: flagella, lateral crest, median body	E
GL50803_10881	WD-40 repeat protein	-2.08809	unknown		E
GL50803_15054	kelch repeat-containing protein	-2.08939	unknown	Supplemental Figure 2: cytoplasmic caudal and posteriiolateral axonemes	E
GL50803_101866	NEK kinase GK226	-2.09775	unknown	unclassified NEK family, DEAD, PMID: 21787419	E
GL50803_23235	axoneme-associated protein GASP-180	-2.12256	cytoskeleton		E
GL50803_17254	phosphoglucomutase	-2.12929	glycolysis		E
GL50803_8726	actin related protein	-2.13203	unknown	Supplemental Figure 2: median body, ventral disc supernumerary microtubule array, lateral crest	E
GL50803_10608	hypothetical protein	-2.13519	unknown		E
GL50803_10870	aspartyl-tRNA synthetase	-2.14105	translation		E
GL50803_16996	enkurin superfamily protein	-2.14637	unknown	Supplemental Figure 2: median body, flagella	E
GL50803_14699	ribosomal protein S23	-2.16665	translation		E
GL50803_101534	NEK kinase GK116	-2.18575	unknown	active	E
GL50803_10780	ribosomal protein S27	-2.19846	translation		E
GL50803_12148	NEK kinase GK250	-2.23897	unknown	unclassified NEK family, DEAD, PMID: 21787419	E
GL50803_5883	DUF4200 domain protein	-2.28127	unknown	Supplemental Figure 2: median body, disc	E
GL50803_10231	TCP-1 chaperonin subunit alpha family protein	-2.3231	membrane trafficking	PMID: 21296082	E
GL50803_14168	transmembrane amino acid transporter protein	-2.37167	transporter		E
GL50803_4239	hypothetical protein	-2.37271	unknown	Supplemental Figure 2: disc	E
GL50803_9088	DJ-1/PfpI family domain protein	-2.39995	unknown	aminopeptidase	E
GL50803_11247	ribosomal protein L13a	-2.40133	translation		E
GL50803_7870	ribosomal protein L23A	-2.40993	translation		E
GL50803_12150	alanine aminotransferase	-2.42208	pyruvate metabolism		E
GL50803_5942	RNA recognition motif domain protein	-2.42789	RNA processing		E
GL50803_91919	TCP-1 chaperonin subunit alpha family protein	-2.43388	membrane trafficking	PMID: 21296082	E
GL50803_6171	hypothetical protein	-2.52204	unknown	Supplemental Figure 2: cytoplasm, lateral crest	E
GL50803_14457	ribosomal L29e protein	-2.52726	translation		E
GL50803_16310	ribosomal protein L27a	-2.55526	translation		E
GL50803_8462	ribosomal protein L27	-2.60907	translation		E
GL50803_1345	ribosomal protein L10a	-2.75289	translation		E
GL50803_15520	ribosomal protein L21	-2.78146	translation		E
GL50803_8044	PQ loop domain containing protein	-2.79694	membrane trafficking	PMID: 21296082	E
GL50803_7878	ribosomal protein S14	-2.84471	translation		E
GL50803_11359	ribosomal protein S4	-2.84552	translation		E
GL50803_6022	ribosomal protein S20	-2.96008	translation		E
GL50803_17054	acidic ribosomal protein P0	-2.97378	translation		E
GL50803_16298	ribosomal protein S27AE	-3.23298	translation		E
GL50803_16525	ribosomal protein L3	-3.27398	translation		E
GL50803_16265	ribosomal protein S3a	-3.31735	translation		E
GL50803_14091	ribosomal protein L14	-3.47912	translation		E
GL50803_10311	ornithine carbamoyltransferase	-3.72086	arginine metabolism	PMID: 24228819	E
GL50803_13561	translation elongation factor	-3.72228	translation		E
GL50803_14620	ribosomal protein S6	-3.82002	translation		E
GL50803_112408	hypothetical protein	-2.05189	translation		F
GL50803_86680	hypothetical protein	-2.08735	unknown		F
GL50803_114698	hypothetical protein	-2.12713	unknown		F
GL50803_16534	ankyrin repeat domain containing protein	-2.1682	unknown		F
GL50803_21897	Uso1 domain containing protein	-2.16857	membrane trafficking	PMID: 21296082	F
GL50803_6082	hypothetical protein	-2.1767	unknown		F
GL50803_14818	hypothetical protein	-2.20635	unknown		F
GL50803_16945	kinesin-13	-2.21657	cytoskeleton	flagella, spindles, mb, PMID: 17766466	F
GL50803_103285	HEAT repeat domain containing protein	-2.23836	unknown	Supplemental Figure 2: nuclei	F
GL50803_3746	ankyrin repeat domain containing protein	-2.25035	unknown		F
GL50803_40228	hypothetical protein	-2.25332	unknown		F
GL50803_23064	DNA polymerase B family protein	-2.25628	transcription/DNA binding		F
GL50803_32681	hypothetical protein	-2.28228	unknown		F
GL50803_137749	leucine rich repeat domain protein	-2.29928	unknown	Supplemental Figure 2: caudal cytoplasmic axoneme	F
GL50803_7648	SMC6 protein	-2.31162	transcription/DNA binding		F
GL50803_103059	outer arm axonemal dynein heavy chain beta	-2.35765	cytoskeleton	OAD-beta, PMCID: PMC2239267	F
GL50803_103202	hypothetical protein	-2.3809	unknown		F
GL50803_17285	ankyrin repeat domain containing protein	-2.3959	unknown		F
GL50803_9348	glutaminyl-tRNA synthetase	-2.40415	translation		F
GL50803_11321	conserved hypothetical protein	-2.46251	unknown		F
GL50803_7350	hypothetical protein	-2.487	unknown		F
GL50803_14331	variant specific surface protein (VSP-107.2)	-2.52176	VSP	PMID: 23695837, PMID: 20618957	F
GL50803_92498	NEK kinase GK270	-2.52829	unknown	Nek1 family (active), PMID: 21787419	F
GL50803_16050	hypothetical protein	-2.53994	unknown	Supplemental Figure 2: no GFP signal in trophozoites	F
GL50803_17084	NEK kinase GK192	-2.57966	unknown	unclassified NEK family, DEAD, PMID: 21787419	F
GL50803_6582	hypothetical protein	-2.58925	unknown		F
GL50803_94542	hypothetical protein	-2.61385	unknown		F
GL50803_17543	zf MYND domain containing protein	-2.62451	transcription/DNA binding		F
GL50803_96363	CAMKK GK045	-2.62978	unknown	Active (K,D,D present)	F
GL50803_7533	WD-40 repeat protein	-2.65535	unknown		F
GL50803_16532	ankyrin repeat domain containing protein	-2.65684	unknown		F
GL50803_40831	ankyrin repeat domain containing protein	-2.73327	unknown		F
GL50803_7532	vacuolar ATP synthase catalytic subunit A	-2.7681	membrane trafficking	PMID: 21296082	F
GL50803_10161	hypothetical protein	-2.76836	unknown		F
GL50803_13220	ATP-dependent RNA helicase	-2.79564	RNA processing		F
GL50803_7207	hypothetical protein	-2.79919	unknown		F
GL50803_18470	vacuolar proton-ATPase subunit	-2.80019	membrane trafficking	PMID: 21296082	F
GL50803_112801	variant specific surface protein (VSP-169)	-2.82216	VSP	PMID: 23695837, PMID: 20618957	F
GL50803_17342	major facilitator superfamily protein	-2.8304	transporter		F
GL50803_15251	hypothetical protein	-2.83668	unknown		F
GL50803_16264	WD-40 repeat protein	-2.83932	unknown		F
GL50803_22543	hypothetical protein	-2.849	unknown		F
GL50803_35332	hypothetical protein	-2.8547	unknown		F
GL50803_3256	epsin	-2.86063	membrane trafficking	PMID: 25286382	F
GL50803_16235	CAMK kinase GK017	-2.863	unknown		F
GL50803_41942	high cysteine membrane protein (HCMp) Group 6	-2.8736	encystation	PMID: 17183673	F
GL50803_32730	hypothetical protein	-2.88206	unknown		F
GL50803_7444	UvrB domain containing protein	-2.95356	transcription/DNA binding		F
GL50803_9270	dual specificity protein phosphatase	-2.99765	unknown		F
GL50803_13922	hypothetical protein	-3.03073	unknown		F
GL50803_31998	hypothetical protein	-3.06686	unknown		F
GL50803_3032	tryptophanyl-tRNA synthetase	-3.24096	translation		F
GL50803_34141	Nin one binding 1 (NOB1)	-3.33677	RNA processing		F
GL50803_114623	EAM-a like transporter domain family protein	-3.50141	transporter		F
GL50803_17056	ribosomal protein L9	-3.75792	translation		F
GL50803_14614	eukaryotic translation initiation factor 5A	-3.82358	translation		F
GL50803_17090	SAM domain containing protein	-4.20704	unknown		F
GL50803_23004	hypothetical protein	-4.21589	unknown	Supplemental Figure 2: cytoplasm	F
GL50803_14938	ribosomal protein L12	-4.87862	translation		F
GL50803_3570	ribosomal protein S28	-4.92929	translation		F
GL50803_33862	ribosomal protein S12	-6.05521	translation		F
GL50803_16453	carbamate kinase	-6.06556	arginine metabolism	PMID: 24228819	F
GL50803_112103	arginine deiminase	-6.44691	arginine metabolism	Supplemental Figure 2: cytoplasm, PMID: 24228819	F
GL50803_8854	hypothetical protein	-2.68599	unknown		G
GL50803_15084	hypothetical protein	-2.71511	unknown		G
GL50803_96399	hypothetical protein	-3.03802	unknown		G
GL50803_17283	hypothetical protein	-3.06223	unknown		G
GL50803_9283	hypothetical protein	-3.14341	unknown		G
GL50803_16967	NEK kinase GK240	-3.18965	unknown	unclassified NEK family, DEAD, PMID: 21787419	G
GL50803_16351	hypothetical protein	-3.2099	unknown		G
GL50803_16312	hypothetical protein	-3.31179	unknown		G
GL50803_10219	ankyrin repeat domain containing protein	-3.33906	unknown	Supplemental Figure 2: lateral crest	G
GL50803_112112	hypothetical protein	-3.40203	unknown		G
GL50803_7679	ankyrin repeat domain containing protein	-3.66961	unknown		G
GL50803_11950	ribosomal protein L18	-3.81844	translation		G
GL50803_22808	histidyl-tRNA synthetase	-3.91378	translation		G
GL50803_3903	ankyrin repeat domain containing protein	-3.97113	unknown		G
GL50803_102455	kinesin-6	-4.15078	unknown	Supplemental Figure 2: cytoplasmic posteriolateral axonemes, cytoplasmic anterior axonemes, basal bodies, median body, ventral disc	G
GL50803_16760	phenylalanyl-tRNA synthetase beta chain	-4.19736	translation		G
GL50803_16751	hypothetical protein	-4.36165	unknown		G
GL50803_6725	hypothetical protein	-4.45021	unknown		G
GL50803_3490	NEK kinase GK232	-4.4861	unknown	unclassified NEK family, DEAD, PMID: 21787419	G
GL50803_22855	hypothetical protein	-4.52423	unknown		G
GL50803_9382	protein farnesyltransferase domain containing protein	-5.16958	unknown		G
GL50803_17255	hypothetical protein	-5.235	unknown		G
GL50803_7414	ankyrin domain containing protein	-5.80487	unknown	Supplemental Figure 2: disc, median body	G
GL50803_5908	hypothetical protein	-5.82464	unknown		G
GL50803_7850	SGT1 domain containing protein	-6.01812	proteasome		G
GL50803_114777	major facilitator superfamily protein	-6.86396	transporter		G
GL50803_6664	ZIP zinc transporter domain family protein	-7.95182	transporter		G
GL50803_137617	variant specific surface protein (VSP-77)	-8.93694	VSP	PMID: 23695837, PMID: 20618957	G
GL50803_10428	ribosomal protein L10	-9.29215	translation		G
GL50803_11950	ribosomal protein L18	-9.36904	translation		G
GL50803_15053	hypothetical protein	-11.7085	unknown		G
GL50803_9810	ribosomal protein L44	-13.5956	translation		G
GL50803_16954	hypothetical protein	-2.43486	unknown		H
GL50803_101212	hypothetical protein	-4.76144	unknown		H
GL50803_113836	high cysteine membrane protein (HCMp) EGF-like	-5.42835	encystation	PMID: 17183673	H
GL50803_23496	DNA-directed RNA polymerase subunit A	-5.4363	transcription/DNA binding		H
GL50803_114674	variant specific surface protein	-6.08855	VSP	PMID: 23695837, PMID: 20618957	H
GL50803_112718	ribonuclease II domain containing protein	-6.34331	RNA processing		H
GL50803_16237	C terminal sperm tail domain protein	-6.85913	unknown		H
GL50803_17454	hypothetical protein	-7.01647	unknown		H
GL50803_2622	radial spoke head protein 1	-7.90138	cytoskeleton	CIPK subfamily	H
GL50803_10038	alpha-18 giardin	-7.9551	unknown	PMID: 15862575	H
GL50803_7552	nucleoporin FG2 familiy protein	-8.24531	unknown		H
GL50803_16202	PF16	-8.82401	cytoskeleton	PMID: 21829364	H
GL50803_100955	mitotic spindle checkpoint protein MAD2	-10.0096	mitosis	PMID: 25057014	H
GL50803_137618	variant specific surface protein (VSP-8)	-10.2095	VSP	PMID: 23695837, PMID: 20618957	H
GL50803_13372	conserved hypothetical protein	-10.7929	unknown		H
GL50803_10238	glycosaminoglycan (GAG) polysaccharide lyase family protein	-17.8077	unknown	host invasion	H
GL50803_137606	variant specific surface protein (VSP-92)	-37.5286	VSP	PMID: 23695837, PMID: 20618957	H
GL50803_101074	variant specific surface protein (VSP-88)	-46.953	VSP	PMID: 23695837, PMID: 20618957	H
GL50803_103237	variant specfic surface protein (VSP)	VSP	in vitro only	PMID: 23695837, PMID: 20618957	I
GL50803_112048	variant specfic surface protein (VSP-166)	VSP	in vitro only	PMID: 23695837, PMID: 20618957	I
GL50803_116477	variant specfic surface protein (VSP-149)	VSP	in vitro only	PMID: 23695837, PMID: 20618957	I
GL50803_12993	variant specfic surface protein (VSP-78)	VSP	in vitro only	PMID: 23695837, PMID: 20618957	I
GL50803_19575	variant specfic surface protein (VSP)	VSP	in vitro only	PMID: 23695837, PMID: 20618957	I
GL50803_4046	hypothetical protein	unknown	in vitro only		I
GL50803_28526	hypothetical protein	unknown	in vitro only		I
GL50803_11976	hypothetical protein	unknown	in vitro only		I
GL50803_102070	hypothetical protein	unknown	in vitro only		I
GL50803_10271	hypothetical protein	unknown	in vitro only		I
GL50803_103536	hypothetical protein	unknown	in vitro only		I
GL50803_104063	ankyrin repeat domain containing protein	unknown	in vitro only		I
GL50803_105640	hypothetical protein	unknown	in vitro only		I
GL50803_10857	LSM domain containing protein	unknown	in vitro only		I
GL50803_113902	hypothetical protein	unknown	in vitro only		I
GL50803_11605	hypothetical protein	unknown	in vitro only		I
GL50803_15007	hypothetical protein	unknown	in vitro only		I
GL50803_2000	hypothetical protein	unknown	in vitro only		I
GL50803_20307	POZ domain containing protein	unknown	in vitro only		I
GL50803_23858	hypothetical protein	unknown	in vitro only		I
GL50803_2503	hypothetical protein	unknown	in vitro only		I
GL50803_26439	hypothetical protein	unknown	in vitro only		I
GL50803_26847	hypothetical protein	unknown	in vitro only		I
GL50803_27910	hypothetical protein	unknown	in vitro only		I
GL50803_2797	hypothetical protein	unknown	in vitro only		I
GL50803_27973	hypothetical protein	unknown	in vitro only		I
GL50803_28906	ABC transporter family protein	unknown	in vitro only		I
GL50803_29630	hypothetical protein	unknown	in vitro only		I
GL50803_31420	hypothetical protein	unknown	in vitro only		I
GL50803_31984	hypothetical protein	unknown	in vitro only		I
GL50803_32898	hypothetical protein	unknown	in vitro only		I
GL50803_34736	hypothetical protein	unknown	in vitro only		I
GL50803_349	hypothetical protein	unknown	in vitro only		I
GL50803_35841	hypothetical protein	unknown	in vitro only		I
GL50803_35993	hypothetical protein	unknown	in vitro only		I
GL50803_36583	hypothetical protein	unknown	in vitro only		I
GL50803_36603	hypothetical protein	unknown	in vitro only		I
GL50803_3679	hypothetical protein	unknown	in vitro only		I
GL50803_3745	hypothetical protein	unknown	in vitro only		I
GL50803_37977	hypothetical protein	unknown	in vitro only		I
GL50803_39547	hypothetical protein	unknown	in vitro only		I
GL50803_6319	hypothetical protein	unknown	in vitro only		I
GL50803_6472	hypothetical protein	unknown	in vitro only		I
GL50803_7107	hypothetical protein	unknown	in vitro only		I
GL50803_7136	hypothetical protein	unknown	in vitro only		I
GL50803_7677	hypothetical protein	unknown	in vitro only		I
GL50803_8229	hypothetical protein	unknown	in vitro only		I
GL50803_8325	ankyrin repeat domain containing protein	unknown	in vitro only		I
GL50803_86994	hypothetical protein	unknown	in vitro only		I
GL50803_893	hypothetical protein	unknown	in vitro only		I
GL50803_9068	hypothetical protein	unknown	in vitro only		I
GL50803_92957	hypothetical protein	unknown	in vitro only		I
GL50803_93862	hypothetical protein	unknown	in vitro only		I
GL50803_93877	hypothetical protein	unknown	in vitro only		I
GL50803_9414	hypothetical protein	unknown	in vitro only		I
GL50803_9505	hypothetical protein	unknown	in vitro only		I
GL50803_9509	hypothetical protein	unknown	in vitro only		I
GL50803_9644	hypothetical protein	unknown	in vitro only		I
GL50803_9826	hypothetical protein	unknown	in vitro only		I
GL50803_9851	hypothetical protein	unknown	in vitro only		I
GL50803_98942	hypothetical protein	unknown	in vitro only		I

## Sheet: all genes in clusters A-I
GiardiaDB	Cluster
GL50803_5919	A
GL50803_21321	A
GL50803_114991	A
GL50803_115066	A
GL50803_112584	A
GL50803_15009	A
GL50803_114626	A
GL50803_113531	A
GL50803_115158	A
GL50803_16318	A
GL50803_40376	A
GL50803_33672	A
GL50803_91707	A
GL50803_14259	A
GL50803_10659	A
GL50803_137715	A
GL50803_17120	A
GL50803_14748	A
GL50803_16587	A
GL50803_221691	A
GL50803_8960	A
GL50803_101805	A
GL50803_113987	A
GL50803_2897	A
GL50803_112432	A
GL50803_86908	A
GL50803_16936	A
GL50803_7982	A
GL50803_113565	A
GL50803_15521	A
GL50803_101451	A
GL50803_5435	A
GL50803_102322	A
GL50803_1401	A
GL50803_17380	A
GL50803_14309	A
GL50803_26739	A
GL50803_113268	A
GL50803_28888	A
GL50803_112126	A
GL50803_137717	A
GL50803_116271	A
GL50803_4191	A
GL50803_4549	A
GL50803_16076	A
GL50803_137605	A
GL50803_15532	A
GL50803_114180	A
GL50803_10122	A
GL50803_32421	A
GL50803_8048	B
GL50803_14670	B
GL50803_17516	B
GL50803_8245	B
GL50803_112681	B
GL50803_9062	B
GL50803_13636	B
GL50803_137727	B
GL50803_24068	B
GL50803_14863	B
GL50803_6509	B
GL50803_16217	B
GL50803_113439	B
GL50803_96818	B
GL50803_15000	B
GL50803_16916	B
GL50803_2421	B
GL50803_14926	B
GL50803_12989	B
GL50803_4705	B
GL50803_16283	B
GL50803_11209	B
GL50803_15376	B
GL50803_94525	B
GL50803_137604	B
GL50803_137680	B
GL50803_9354	B
GL50803_88960	B
GL50803_10882	B
GL50803_10885	B
GL50803_23560	B
GL50803_15832	B
GL50803_17198	B
GL50803_16623	B
GL50803_8722	B
GL50803_25013	B
GL50803_17065	B
GL50803_15011	B
GL50803_4767	B
GL50803_15472	B
GL50803_3958	B
GL50803_24412	B
GL50803_9718	B
GL50803_14626	B
GL50803_10217	B
GL50803_2201	B
GL50803_16492	B
GL50803_114210	B
GL50803_88765	B
GL50803_5164	B
GL50803_7797	B
GL50803_114813	B
GL50803_16078	B
GL50803_17121	B
GL50803_29307	B
GL50803_14573	B
GL50803_8682	B
GL50803_14759	B
GL50803_5809	B
GL50803_86906	B
GL50803_15267	B
GL50803_7139	B
GL50803_7134	B
GL50803_22385	B
GL50803_14247	B
GL50803_95693	B
GL50803_7715	B
GL50803_7719	B
GL50803_14604	B
GL50803_14164	B
GL50803_5779	B
GL50803_113797	B
GL50803_8360	B
GL50803_102813	B
GL50803_21942	B
GL50803_6686	B
GL50803_5746	B
GL50803_21371	B
GL50803_16889	B
GL50803_4846	B
GL50803_32657	B
GL50803_9352	B
GL50803_5062	B
GL50803_16814	B
GL50803_25816	B
GL50803_18559	B
GL50803_92729	B
GL50803_11099	B
GL50803_23630	B
GL50803_114230	B
GL50803_11120	B
GL50803_16069	B
GL50803_9048	B
GL50803_17104	B
GL50803_42048	B
GL50803_28112	B
GL50803_10427	B
GL50803_2605	B
GL50803_9698	B
GL50803_14027	B
GL50803_137752	B
GL50803_90575	B
GL50803_15993	B
GL50803_16861	B
GL50803_17157	C
GL50803_3855	C
GL50803_102961	C
GL50803_104087	C
GL50803_8388	C
GL50803_17396	C
GL50803_8805	C
GL50803_9058	C
GL50803_24372	C
GL50803_15404	C
GL50803_7573	C
GL50803_14694	C
GL50803_115047	C
GL50803_13708	C
GL50803_17566	C
GL50803_10744	C
GL50803_11143	C
GL50803_21411	C
GL50803_21423	C
GL50803_112518	C
GL50803_113038	C
GL50803_3063	C
GL50803_2527	C
GL50803_5347	C
GL50803_7765	C
GL50803_32999	C
GL50803_9184	C
GL50803_17205	C
GL50803_15367	C
GL50803_30354	C
GL50803_16622	C
GL50803_5514	C
GL50803_13948	C
GL50803_4365	C
GL50803_32658	C
GL50803_15008	C
GL50803_16156	C
GL50803_14100	C
GL50803_21485	C
GL50803_16630	C
GL50803_14768	C
GL50803_4264	C
GL50803_40369	C
GL50803_137711	C
GL50803_137716	C
GL50803_8433	C
GL50803_113873	C
GL50803_34777	C
GL50803_112295	C
GL50803_9116	C
GL50803_11177	C
GL50803_6624	C
GL50803_14677	C
GL50803_16339	C
GL50803_11381	C
GL50803_5938	C
GL50803_33866	C
GL50803_16493	C
GL50803_11499	C
GL50803_8528	C
GL50803_35682	C
GL50803_95904	C
GL50803_15972	C
GL50803_114815	C
GL50803_16077	C
GL50803_8819	C
GL50803_15244	C
GL50803_14797	C
GL50803_137608	C
GL50803_16658	C
GL50803_112875	C
GL50803_16773	C
GL50803_5374	C
GL50803_10552	C
GL50803_6185	C
GL50803_8201	C
GL50803_28696	C
GL50803_7135	C
GL50803_24880	C
GL50803_137748	C
GL50803_14519	C
GL50803_16596	C
GL50803_16758	C
GL50803_16803	C
GL50803_137747	C
GL50803_113021	C
GL50803_20875	C
GL50803_6602	C
GL50803_13921	C
GL50803_10924	C
GL50803_15317	C
GL50803_8438	C
GL50803_28779	C
GL50803_21924	C
GL50803_20769	C
GL50803_17497	C
GL50803_97093	C
GL50803_7896	C
GL50803_94003	C
GL50803_95162	C
GL50803_17150	C
GL50803_8064	C
GL50803_14064	C
GL50803_16833	C
GL50803_16215	C
GL50803_112063	C
GL50803_15499	C
GL50803_9827	C
GL50803_5800	C
GL50803_93548	C
GL50803_2933	C
GL50803_137733	C
GL50803_16888	C
GL50803_16842	C
GL50803_13747	C
GL50803_15353	C
GL50803_17224	C
GL50803_114787	C
GL50803_15004	C
GL50803_9355	C
GL50803_16817	C
GL50803_13608	C
GL50803_5515	C
GL50803_15587	C
GL50803_2419	C
GL50803_32069	C
GL50803_9183	C
GL50803_4026	C
GL50803_16125	C
GL50803_14651	C
GL50803_11684	C
GL50803_6917	C
GL50803_8074	C
GL50803_8182	C
GL50803_13864	C
GL50803_28962	C
GL50803_16433	C
GL50803_8903	C
GL50803_16034	C
GL50803_95895	C
GL50803_1076	C
GL50803_6427	C
GL50803_15897	C
GL50803_9046	C
GL50803_103373	C
GL50803_14567	C
GL50803_14047	C
GL50803_11299	C
GL50803_24512	C
GL50803_16667	C
GL50803_9916	C
GL50803_5810	C
GL50803_13204	C
GL50803_13329	C
GL50803_113793	C
GL50803_7710	C
GL50803_6372	C
GL50803_15427	C
GL50803_11540	C
GL50803_23888	C
GL50803_5610	C
GL50803_16779	C
GL50803_12063	C
GL50803_6679	C
GL50803_10034	D
GL50803_17053	D
GL50803_17055	D
GL50803_16363	D
GL50803_2452	D
GL50803_88581	D
GL50803_8235	D
GL50803_6583	D
GL50803_87628	D
GL50803_16640	D
GL50803_29327	D
GL50803_16729	D
GL50803_6000	D
GL50803_14451	D
GL50803_8049	D
GL50803_17506	D
GL50803_32399	D
GL50803_7244	D
GL50803_16835	D
GL50803_14450	D
GL50803_16722	D
GL50803_15548	D
GL50803_93721	D
GL50803_14785	D
GL50803_16214	D
GL50803_4692	D
GL50803_31295	D
GL50803_15871	D
GL50803_137729	D
GL50803_15097	D
GL50803_16966	D
GL50803_17392	D
GL50803_11712	D
GL50803_14997	D
GL50803_15289	D
GL50803_16454	D
GL50803_93550	D
GL50803_112811	D
GL50803_16844	D
GL50803_9503	D
GL50803_4498	D
GL50803_102963	D
GL50803_8850	D
GL50803_134710	D
GL50803_17404	D
GL50803_9098	D
GL50803_7664	D
GL50803_11713	D
GL50803_22454	D
GL50803_5795	D
GL50803_8789	D
GL50803_9605	D
GL50803_8944	D
GL50803_87058	D
GL50803_10969	D
GL50803_15324	D
GL50803_14019	D
GL50803_16843	D
GL50803_11129	D
GL50803_16910	D
GL50803_15581	D
GL50803_12139	D
GL50803_102444	D
GL50803_114829	D
GL50803_6170	D
GL50803_16384	D
GL50803_14993	D
GL50803_9327	D
GL50803_86600	D
GL50803_17096	D
GL50803_16160	D
GL50803_14098	D
GL50803_3822	D
GL50803_21799	D
GL50803_112489	D
GL50803_102438	D
GL50803_9154	D
GL50803_7789	D
GL50803_21118	D
GL50803_16653	D
GL50803_9751	D
GL50803_13783	D
GL50803_6048	D
GL50803_137685	D
GL50803_5171	D
GL50803_11220	D
GL50803_33629	D
GL50803_3705	D
GL50803_8733	D
GL50803_15478	D
GL50803_11683	D
GL50803_9115	D
GL50803_11170	D
GL50803_17063	D
GL50803_9658	D
GL50803_3910	D
GL50803_6918	D
GL50803_23833	D
GL50803_15339	D
GL50803_28477	D
GL50803_113876	D
GL50803_16795	D
GL50803_115742	D
GL50803_137703	D
GL50803_17060	D
GL50803_16427	D
GL50803_137706	D
GL50803_9719	D
GL50803_8163	D
GL50803_113871	D
GL50803_6377	D
GL50803_13390	D
GL50803_8173	D
GL50803_11495	D
GL50803_14404	D
GL50803_16424	D
GL50803_93463	D
GL50803_7520	D
GL50803_17329	D
GL50803_4653	D
GL50803_14802	D
GL50803_101832	D
GL50803_17037	D
GL50803_15409	D
GL50803_14058	D
GL50803_15247	D
GL50803_8955	D
GL50803_22677	D
GL50803_87358	D
GL50803_7323	D
GL50803_3861	D
GL50803_11654	D
GL50803_114776	D
GL50803_21201	D
GL50803_8407	D
GL50803_8821	D
GL50803_17111	D
GL50803_8652	D
GL50803_100864	D
GL50803_14364	D
GL50803_15847	D
GL50803_14261	D
GL50803_17579	D
GL50803_11953	D
GL50803_3867	D
GL50803_10374	D
GL50803_91911	D
GL50803_16558	D
GL50803_17008	D
GL50803_7865	D
GL50803_7875	D
GL50803_16380	D
GL50803_17432	D
GL50803_13555	D
GL50803_9413	D
GL50803_6633	D
GL50803_14380	D
GL50803_112846	D
GL50803_2523	D
GL50803_16570	D
GL50803_10756	D
GL50803_4044	D
GL50803_11309	D
GL50803_16512	D
GL50803_8687	D
GL50803_15080	D
GL50803_15268	D
GL50803_10145	D
GL50803_3095	D
GL50803_14838	D
GL50803_16958	D
GL50803_103074	D
GL50803_8460	D
GL50803_14713	D
GL50803_88082	D
GL50803_11043	D
GL50803_102710	D
GL50803_113723	D
GL50803_38462	D
GL50803_93358	D
GL50803_16143	D
GL50803_41288	D
GL50803_17231	D
GL50803_6120	D
GL50803_10623	D
GL50803_10016	D
GL50803_42357	D
GL50803_42368	D
GL50803_24842	D
GL50803_32236	D
GL50803_31339	D
GL50803_88369	D
GL50803_27918	D
GL50803_5603	D
GL50803_16523	D
GL50803_12830	D
GL50803_40591	D
GL50803_35487	D
GL50803_17476	D
GL50803_16824	D
GL50803_16508	D
GL50803_114440	D
GL50803_12081	D
GL50803_15574	D
GL50803_15918	D
GL50803_10822	D
GL50803_17304	D
GL50803_6289	D
GL50803_13272	D
GL50803_98054	D
GL50803_32245	D
GL50803_8377	D
GL50803_17043	D
GL50803_11642	D
GL50803_8826	D
GL50803_6430	D
GL50803_10429	D
GL50803_5258	D
GL50803_29252	E
GL50803_114498	E
GL50803_8061	E
GL50803_7007	E
GL50803_8002	E
GL50803_3977	E
GL50803_14171	E
GL50803_6007	E
GL50803_13269	E
GL50803_8001	E
GL50803_7962	E
GL50803_16879	E
GL50803_8559	E
GL50803_13825	E
GL50803_88888	E
GL50803_86681	E
GL50803_2864	E
GL50803_17451	E
GL50803_16044	E
GL50803_114625	E
GL50803_6140	E
GL50803_7192	E
GL50803_3531	E
GL50803_13947	E
GL50803_16013	E
GL50803_41472	E
GL50803_7204	E
GL50803_14921	E
GL50803_14856	E
GL50803_92760	E
GL50803_16354	E
GL50803_11397	E
GL50803_4257	E
GL50803_16679	E
GL50803_14790	E
GL50803_16436	E
GL50803_87205	E
GL50803_4328	E
GL50803_3920	E
GL50803_21662	E
GL50803_96018	E
GL50803_6563	E
GL50803_91374	E
GL50803_15190	E
GL50803_10370	E
GL50803_10783	E
GL50803_40016	E
GL50803_5867	E
GL50803_24537	E
GL50803_20688	E
GL50803_114462	E
GL50803_9011	E
GL50803_7588	E
GL50803_15329	E
GL50803_91480	E
GL50803_17153	E
GL50803_17054	E
GL50803_14660	E
GL50803_16298	E
GL50803_10608	E
GL50803_16310	E
GL50803_8044	E
GL50803_17187	E
GL50803_15514	E
GL50803_101501	E
GL50803_13561	E
GL50803_14620	E
GL50803_15218	E
GL50803_7600	E
GL50803_9088	E
GL50803_14827	E
GL50803_37452	E
GL50803_13500	E
GL50803_9515	E
GL50803_112978	E
GL50803_101534	E
GL50803_11720	E
GL50803_4606	E
GL50803_33218	E
GL50803_9825	E
GL50803_8587	E
GL50803_17558	E
GL50803_12105	E
GL50803_15046	E
GL50803_16826	E
GL50803_11247	E
GL50803_16867	E
GL50803_16914	E
GL50803_10521	E
GL50803_91348	E
GL50803_7188	E
GL50803_7195	E
GL50803_1345	E
GL50803_10870	E
GL50803_16342	E
GL50803_115159	E
GL50803_17448	E
GL50803_6171	E
GL50803_10231	E
GL50803_10881	E
GL50803_17097	E
GL50803_101278	E
GL50803_16343	E
GL50803_16321	E
GL50803_137695	E
GL50803_4266	E
GL50803_14460	E
GL50803_16996	E
GL50803_10661	E
GL50803_23235	E
GL50803_16731	E
GL50803_8426	E
GL50803_15054	E
GL50803_8726	E
GL50803_14321	E
GL50803_94322	E
GL50803_9861	E
GL50803_14168	E
GL50803_5942	E
GL50803_112208	E
GL50803_12981	E
GL50803_7031	E
GL50803_114216	E
GL50803_5883	E
GL50803_7522	E
GL50803_14071	E
GL50803_5947	E
GL50803_14800	E
GL50803_93002	E
GL50803_16544	E
GL50803_14551	E
GL50803_16376	E
GL50803_16114	E
GL50803_14457	E
GL50803_39904	E
GL50803_16265	E
GL50803_14699	E
GL50803_7110	E
GL50803_17105	E
GL50803_14846	E
GL50803_10367	E
GL50803_10780	E
GL50803_91919	E
GL50803_7878	E
GL50803_14091	E
GL50803_6022	E
GL50803_16672	E
GL50803_90343	E
GL50803_16371	E
GL50803_7870	E
GL50803_17429	E
GL50803_12150	E
GL50803_8462	E
GL50803_10311	E
GL50803_15520	E
GL50803_95593	E
GL50803_10167	E
GL50803_17230	E
GL50803_3206	E
GL50803_12148	E
GL50803_6342	E
GL50803_5845	E
GL50803_7268	E
GL50803_28379	E
GL50803_41258	E
GL50803_5604	E
GL50803_10919	E
GL50803_16525	E
GL50803_101866	E
GL50803_4239	E
GL50803_16504	E
GL50803_3983	E
GL50803_17254	E
GL50803_17251	E
GL50803_11359	E
GL50803_15567	E
GL50803_10609	F
GL50803_8227	F
GL50803_10254	F
GL50803_10450	F
GL50803_14401	F
GL50803_15306	F
GL50803_11990	F
GL50803_17508	F
GL50803_10460	F
GL50803_14004	F
GL50803_101260	F
GL50803_93693	F
GL50803_17082	F
GL50803_8592	F
GL50803_16615	F
GL50803_13227	F
GL50803_11772	F
GL50803_7661	F
GL50803_16893	F
GL50803_9824	F
GL50803_17571	F
GL50803_11131	F
GL50803_91354	F
GL50803_32606	F
GL50803_6211	F
GL50803_13075	F
GL50803_24330	F
GL50803_14730	F
GL50803_16765	F
GL50803_14481	F
GL50803_137612	F
GL50803_15310	F
GL50803_29436	F
GL50803_17069	F
GL50803_16124	F
GL50803_6483	F
GL50803_89887	F
GL50803_16575	F
GL50803_16573	F
GL50803_14868	F
GL50803_88556	F
GL50803_92134	F
GL50803_137718	F
GL50803_8770	F
GL50803_13323	F
GL50803_114199	F
GL50803_11493	F
GL50803_4255	F
GL50803_10572	F
GL50803_4657	F
GL50803_8974	F
GL50803_23447	F
GL50803_13133	F
GL50803_16678	F
GL50803_2053	F
GL50803_101339	F
GL50803_5881	F
GL50803_16267	F
GL50803_16194	F
GL50803_16085	F
GL50803_24505	F
GL50803_14702	F
GL50803_14458	F
GL50803_34093	F
GL50803_13988	F
GL50803_86815	F
GL50803_9487	F
GL50803_13288	F
GL50803_16999	F
GL50803_32697	F
GL50803_10708	F
GL50803_103783	F
GL50803_6346	F
GL50803_10316	F
GL50803_16935	F
GL50803_102722	F
GL50803_15134	F
GL50803_13982	F
GL50803_17189	F
GL50803_17313	F
GL50803_12220	F
GL50803_14252	F
GL50803_112312	F
GL50803_94653	F
GL50803_8707	F
GL50803_12109	F
GL50803_17056	F
GL50803_15251	F
GL50803_94542	F
GL50803_14614	F
GL50803_6582	F
GL50803_103285	F
GL50803_11321	F
GL50803_3032	F
GL50803_7350	F
GL50803_35332	F
GL50803_17084	F
GL50803_14938	F
GL50803_18470	F
GL50803_23004	F
GL50803_16453	F
GL50803_9348	F
GL50803_112103	F
GL50803_17090	F
GL50803_32681	F
GL50803_3256	F
GL50803_7648	F
GL50803_114623	F
GL50803_16235	F
GL50803_21048	F
GL50803_86680	F
GL50803_14331	F
GL50803_33862	F
GL50803_7207	F
GL50803_17543	F
GL50803_17285	F
GL50803_16532	F
GL50803_16534	F
GL50803_16050	F
GL50803_17342	F
GL50803_22543	F
GL50803_40831	F
GL50803_103202	F
GL50803_14818	F
GL50803_7533	F
GL50803_7532	F
GL50803_16264	F
GL50803_32730	F
GL50803_7444	F
GL50803_96363	F
GL50803_3570	F
GL50803_40228	F
GL50803_23064	F
GL50803_112408	F
GL50803_32470	F
GL50803_3746	F
GL50803_31998	F
GL50803_114698	F
GL50803_16945	F
GL50803_137749	F
GL50803_10161	F
GL50803_6082	F
GL50803_21897	F
GL50803_103059	F
GL50803_112801	F
GL50803_13922	F
GL50803_92498	F
GL50803_41942	F
GL50803_13220	F
GL50803_34141	F
GL50803_9270	F
GL50803_14615	G
GL50803_13896	G
GL50803_8058	G
GL50803_10255	G
GL50803_7243	G
GL50803_114546	G
GL50803_27602	G
GL50803_15292	G
GL50803_5294	G
GL50803_11749	G
GL50803_3978	G
GL50803_16602	G
GL50803_9087	G
GL50803_101594	G
GL50803_4587	G
GL50803_115239	G
GL50803_13797	G
GL50803_7649	G
GL50803_13156	G
GL50803_92645	G
GL50803_11700	G
GL50803_3934	G
GL50803_3342	G
GL50803_9659	G
GL50803_17280	G
GL50803_8782	G
GL50803_34058	G
GL50803_13512	G
GL50803_3564	G
GL50803_114218	G
GL50803_24452	G
GL50803_10570	G
GL50803_14070	G
GL50803_17347	G
GL50803_11497	G
GL50803_93278	G
GL50803_28651	G
GL50803_40244	G
GL50803_28234	G
GL50803_28699	G
GL50803_5161	G
GL50803_5879	G
GL50803_14841	G
GL50803_2338	G
GL50803_17578	G
GL50803_7615	G
GL50803_8880	G
GL50803_6259	G
GL50803_10423	G
GL50803_31309	G
GL50803_13791	G
GL50803_9427	G
GL50803_33689	G
GL50803_13964	G
GL50803_5615	G
GL50803_16940	G
GL50803_16039	G
GL50803_7270	G
GL50803_93356	G
GL50803_22204	G
GL50803_8445	G
GL50803_95661	G
GL50803_14507	G
GL50803_17577	G
GL50803_12057	G
GL50803_14510	G
GL50803_14916	G
GL50803_9262	G
GL50803_3157	G
GL50803_17524	G
GL50803_16312	G
GL50803_22808	G
GL50803_7414	G
GL50803_5908	G
GL50803_16760	G
GL50803_16967	G
GL50803_16351	G
GL50803_9382	G
GL50803_96399	G
GL50803_112112	G
GL50803_137617	G
GL50803_3490	G
GL50803_114777	G
GL50803_9283	G
GL50803_17283	G
GL50803_15053	G
GL50803_9810	G
GL50803_6664	G
GL50803_6725	G
GL50803_10219	G
GL50803_8854	G
GL50803_22855	G
GL50803_102455	G
GL50803_11950	G
GL50803_7850	G
GL50803_10428	G
GL50803_16751	G
GL50803_15084	G
GL50803_3903	G
GL50803_7679	G
GL50803_17255	G
GL50803_90418	H
GL50803_15545	H
GL50803_10675	H
GL50803_17385	H
GL50803_8557	H
GL50803_10529	H
GL50803_14539	H
GL50803_10879	H
GL50803_3341	H
GL50803_9803	H
GL50803_16993	H
GL50803_16425	H
GL50803_10568	H
GL50803_9036	H
GL50803_16266	H
GL50803_5871	H
GL50803_9912	H
GL50803_17587	H
GL50803_6413	H
GL50803_5842	H
GL50803_11040	H
GL50803_10038	H
GL50803_13372	H
GL50803_17454	H
GL50803_16237	H
GL50803_10238	H
GL50803_114674	H
GL50803_7552	H
GL50803_112718	H
GL50803_23496	H
GL50803_16954	H
GL50803_16202	H
GL50803_101074	H
GL50803_137618	H
GL50803_137606	H
GL50803_100955	H
GL50803_101212	H
GL50803_2622	H
GL50803_113836	H
GL50803_114892	I
GL50803_39607	I
GL50803_9250	I
GL50803_34334	I
GL50803_11632	I
GL50803_30848	I
GL50803_88750	I
GL50803_98638	I
GL50803_93742	I
GL50803_116477	I
GL50803_20307	I
GL50803_893	I
GL50803_8229	I
GL50803_10271	I
GL50803_10857	I
GL50803_2797	I
GL50803_2000	I
GL50803_37977	I
GL50803_92957	I
GL50803_9068	I
GL50803_9509	I
GL50803_9505	I
GL50803_112048	I
GL50803_102070	I
GL50803_9826	I
GL50803_34736	I
GL50803_98942	I
GL50803_29630	I
GL50803_104063	I
GL50803_28906	I
GL50803_9644	I
GL50803_15007	I
GL50803_3679	I
GL50803_39547	I
GL50803_93877	I
GL50803_93862	I
GL50803_35841	I
GL50803_113902	I
GL50803_31984	I
GL50803_2503	I
GL50803_28526	I
GL50803_8325	I
GL50803_9851	I
GL50803_6319	I
GL50803_103536	I
GL50803_19575	I
GL50803_7107	I
GL50803_103237	I
GL50803_11976	I
GL50803_3745	I
GL50803_26439	I
GL50803_86994	I
GL50803_23858	I
GL50803_31420	I
GL50803_32898	I
GL50803_4046	I
GL50803_35993	I
GL50803_9414	I
GL50803_11605	I
GL50803_7136	I
GL50803_105640	I
GL50803_27910	I
GL50803_6472	I
GL50803_26847	I
GL50803_349	I
GL50803_7677	I
GL50803_36603	I
GL50803_36583	I
GL50803_12993	I
GL50803_27973	I
