# Supplementary material for: Transcriptomic Profiling of High-Density Giardia Foci Encysting in the Murine Proximal Intestine
Source: Front Cell Infect Microbiol. 2017 May 31;7:227. doi: 10.3389/fcimb.2017.00227 (PMC5450421; doi:10.3389/fcimb.2017.00227)
Supplement: Supplemental Table 9 — Comparison of in vivo foci and in vitro encystation transcriptomes. [file Table9.XLSX]

## Sheet: Sheet1
gene	Einarrson: FPKM Troph	Einarrson: FPKM 90 min	Einarrson: FPKM 7h	Einarrson: FPKM 22h	Einarrson: FPKM Cyst	Pham: FPKM Troph (475 DE genes)	Pham: FPKM in vivo (475 DE genes)	Fold down (in vivo v TYDK)	Fold up (in vivo v TYDK)	Dawsonlab annotation	Cellular Process	GiardiaDB annotation	90 min encyst/troph	7h encyst/troph	22h encyst/troph	cyst/troph	foci/TYDK
GL50803_5435	277.936	215.093	20408	19153.8	1127.87	72.317	11050.2	0.00654441	152.802	cyst wall protein 2	encystation	Cyst wall protein 2	0.773894	73.427	68.9144	4.05802	152.802
GL50803_14259	26.3184	13.8171	29.2624	7420.67	1746.5	29.6512	4314.15	0.00687301	145.497	glucose 6-phosphate N-acetyltransferase	encystation	Glucose 6-phosphate N-acetyltransferase	0.524998	1.11186	281.957	66.3604	145.497
GL50803_17120	10.0321	15.2503	221.817	723.166	119.854	18.2094	519.324	0.0350637	28.5196	CEGP1 protein	encystation	CEGP1 protein	1.52015	22.1107	72.0852	11.947	28.5196
GL50803_7982	77.6556	86.1042	247.135	6312.4	565.403	67.1739	1764.34	0.0380731	26.2653	UDP-glucose 4-epimerase	encystation	UDP-glucose 4-epimerase	1.1088	3.18245	81.2871	7.2809	26.2653
GL50803_86908	41.3672	150.43	385.019	233.928	99.2354	555.156	13593.7	0.0408392	24.4863	hypothetical protein	unknown	Hypothetical protein	3.63646	9.30735	5.65492	2.39889	24.4863
GL50803_15521	1.87938	1.7051	1.34338	2.52796	1.07674	6.41434	126.52	0.0506982	19.7246	high cysteine membrane protein (HCMp) Group 2	encystation	High cysteine membrane protein Group 2	0.907267	0.7148	1.3451	0.572923	19.7246
GL50803_16936	4.73886	5.72254	6.21445	8.05826	11.81	26.0369	407.97	0.0638206	15.6689	high cysteine membrane protein (HCMp) EGF-like	encystation	High cysteine membrane protein EGF-like	1.20758	1.31138	1.70046	2.49216	15.6689
GL50803_115158	47.2957	55.7587	32.9576	41.4278	13.4429	45.0654	704.894	0.0639322	15.6416	variant specific surface protein (VSP-76)	VSP	High cysteine protein	1.17894	0.696841	0.875932	0.284231	15.6416
GL50803_33672	10.7725	11.3963	79.5798	184.817	24.2667	28.9708	414.28	0.0699305	14.2999	conserved hypothetical protein	unknown	Hypothetical protein	1.05791	7.38731	17.1564	2.25265	14.2999
GL50803_25013	2363.12	3006.17	1760.03	536.97	2666.03	2954.94	39321.1	0.075149	13.3069	high cysteine protein	unknown	High cysteine protein	1.27212	0.744791	0.227229	1.12818	13.3069
GL50803_14748	321.914	527.52	404.791	135.623	57.0497	150.849	1993.28	0.0756788	13.2137	conserved hypothetical protein	unknown	Hypothetical protein	1.6387	1.25745	0.421302	0.17722	13.2137
GL50803_16318	11.0188	15.0125	37.454	45.4573	17.772	49.2893	650.251	0.0758004	13.1925	high cysteine membrane protein (HCMp) Group 1	encystation	High cysteine membrane protein Group 1	1.36244	3.3991	4.12543	1.61288	13.1925
GL50803_17043	185.511	210.825	730.078	693.643	137.665	136.7	1777.31	0.076914	13.0015	glyceraldehyde 3-phosphate dehydrogenase	glycolysis	Glyceraldehyde 3-phosphate dehydrogenase	1.13646	3.9355	3.73909	0.742085	13.0015
GL50803_11642	5.61696	3.9189	66.941	304.863	8.76997	18.3379	232.079	0.0790158	12.6557	ceramide glucosyltransferase	encystation	Ceramide glucosyltransferase	0.697691	11.9177	54.2754	1.56134	12.6557
GL50803_10217	439.75	1219.8	978.772	534.354	50.4161	401.474	4685.11	0.0856915	11.6698	cathepsin B precursor (CP1)	protease	Cathepsin B precursor	2.77385	2.22575	1.21513	0.114647	11.6698
GL50803_2897	20.085	14.6985	14.1126	978.776	279.564	42.7913	495.411	0.0863754	11.5774	S8 peptidase family protein	encystation	Furin precursor putative serine protease	0.731815	0.702644	48.7317	13.919	11.5774
GL50803_112432	48.3578	51.6592	104.639	114.51	59.6177	34.4067	387.313	0.0888344	11.2569	variant specific surface protein	VSP	High cysteine membrane protein Group 5	1.06827	2.16385	2.36797	1.23285	11.2569
GL50803_88960	308.965	451.081	524.243	337.225	276.06	152.649	1718.23	0.0888408	11.2561	hypothetical protein	unknown	Hypothetical protein	1.45997	1.69677	1.09147	0.893499	11.2561
GL50803_115066	12.4083	12.1655	11.8737	33.9778	14.8988	36.2892	385.673	0.0940932	10.6278	high cysteine membrane protein (HCMp) VSP-like	encystation	High cysteine membrane protein VSP-like	0.980432	0.956916	2.73831	1.20071	10.6278
GL50803_5919	28.8478	25.0221	26.1972	28.1186	8.44901	37.1032	393.082	0.0943905	10.5943	cation efflux family protein	transporter	Cation efflux family protein	0.867383	0.908118	0.974723	0.292882	10.5943
GL50803_40376	13.5168	8.82178	70.7567	167.623	126.356	39.2517	415.032	0.0945751	10.5736	high cysteine membrane protein (HCNCp) Group 1	encystation	High cysteine non-variant cyst protein	0.652653	5.23472	12.4011	9.34807	10.5736
GL50803_7719	1011.98	1069.79	3071.02	1800.64	594.258	648.951	6786.52	0.0956235	10.4577	hypothetical protein	unknown	Hypothetical protein	1.05713	3.03466	1.77932	0.587223	10.4577
GL50803_8960	122.489	140.875	125.915	183.986	231.457	92.8855	956.498	0.09711	10.2976	alpha/beta hydrolase family protein	unknown	Hypothetical protein	1.1501	1.02797	1.50206	1.88961	10.2976
GL50803_16842	98.4567	127.855	128.204	129.205	49.4791	149.355	1506.2	0.0991601	10.0847	high cysteine membrane protein (HCMp) Group 2	encystation	High cysteine membrane protein Group 2	1.29859	1.30214	1.3123	0.502547	10.0847
GL50803_15832	952.101	448.925	888.53	370.05	269.758	480.984	4743.68	0.101395	9.86245	aminoacyl-histidine dipeptidase	amino acid metabolism	Aminoacyl-histidine dipeptidase	0.47151	0.933231	0.388667	0.283329	9.86245
GL50803_91707	24.7753	17.2347	20.8538	28.4338	80.7971	94.9372	917.966	0.103421	9.66919	high cysteine membrane protein (HCMp) Group 1	encystation	High cysteine membrane protein Group 1	0.69564	0.841717	1.14767	3.2612	9.66919
GL50803_21321	47.9061	111.009	74.3231	61.1633	13.1705	71.8061	693.347	0.103564	9.65582	high cysteine membrane protein (HCMp) Group 5	encystation	High cysteine membrane protein Group 5	2.31722	1.55143	1.27673	0.274923	9.65582
GL50803_21942	436.744	1369.53	2472.7	1261.53	88.9892	625.646	5563.28	0.11246	8.89206	NADP-specific glutamate dehydrogenase	pyruvate metabolism	NADP-specific glutamate dehydrogenase	3.13577	5.66167	2.88849	0.203756	8.89206
GL50803_8048	206.434	200.943	223.767	94.1309	27.4534	156.66	1377.79	0.113704	8.79478	hypothetical protein	unknown	Hypothetical protein	0.973401	1.08396	0.455985	0.132989	8.79478
GL50803_9062	76.5596	68.993	88.6365	44.5583	94.4732	173.466	1503.74	0.115356	8.66879	long chain fatty acid CoA ligase	lipid metabolism	Long chain fatty acid CoA ligase 5	0.901167	1.15775	0.582008	1.23398	8.66879
GL50803_112584	3.89843	2.64678	1.30672	3.99153	5.66286	11.8121	100.812	0.11717	8.53464	high cysteine membrane protein (HCMp) VSP-like	encystation	High cysteine membrane protein VSP-like	0.678935	0.335191	1.02388	1.4526	8.53464
GL50803_8245	292.355	360.575	5471.61	13113.7	414.449	270.766	2277.09	0.118909	8.40981	glucosamine-6-phosphate deaminase	encystation	Glucosamine-6-phosphate deaminase	1.23335	18.7156	44.8554	1.41762	8.40981
GL50803_14759	140.765	213.68	427.612	386.504	19.4539	177.081	1486.9	0.119094	8.39672	6-phosphogluconate dehydrogenase	PPP	6-phosphogluconate dehydrogenase	1.51799	3.03777	2.74574	0.138201	8.39672
GL50803_101451	96.9057	120.845	254.479	300.833	177.48	36.4	299.036	0.121724	8.21527	hypothetical protein	unknown	Hypothetical protein	1.24704	2.62605	3.10439	1.83147	8.21527
GL50803_14670	3852.23	8817.63	11312	7058.48	17910.7	1188.48	9544.56	0.124519	8.0309	protein disulfide isomerase PDI3	oxidative stress	Protein disulfide isomerase PDI3	2.28897	2.93648	1.83231	4.64944	8.0309
GL50803_137715	43.0346	40.332	80.4231	97.6998	24.0164	41.3108	329.58	0.125344	7.97806	variant specific surface protein	VSP	High cysteine membrane protein Group 5	0.937199	1.8688	2.27026	0.558072	7.97806
GL50803_114626	8.42917	5.72907	14.7958	21.5213	4.92168	6.39511	50.4168	0.126845	7.88365	high cysteine membrane protein (HCMp) EGF-like	encystation	High cysteine membrane protein EGF-like	0.679672	1.75531	2.55319	0.583887	7.88365
GL50803_7715	57.8774	31.3948	52.6984	47.3564	18.0031	96.4522	755.504	0.127666	7.83294	high cysteine membrane protein (HCMp) Group 1	encystation	High cysteine membrane protein Group 1	0.542436	0.910518	0.818219	0.311056	7.83294
GL50803_10659	7.78796	5.41518	5.66078	7.9204	7.87603	16.1223	116.518	0.138367	7.22713	high cysteine membrane protein (HCMp) Group 1	encystation	High cysteine membrane protein Group 1	0.695327	0.726863	1.01701	1.01131	7.22713
GL50803_113531	11.2408	7.31839	17.4675	25.8511	5.90982	22.034	158.457	0.139053	7.19148	high cysteine membrane protein (HCMp) EGF-like	encystation	High cysteine membrane protein EGF-like	0.651056	1.55394	2.29976	0.525747	7.19148
GL50803_16623	60.7033	79.0649	45.6962	183.055	56.3233	129.007	897.698	0.143709	6.95852	MutT/nudix family protein	transcription/DNA binding	Hypothetical protein	1.30248	0.75278	3.01557	0.927846	6.95852
GL50803_10885	24.7372	28.4093	149.527	252.988	25.3007	198.313	1355.11	0.146345	6.83319	4-alpha-glucanotransferase	carbohydrate metabolism	4-alpha-glucanotransferase	1.14844	6.04462	10.227	1.02278	6.83319
GL50803_7797	61.891	72.359	84.8661	1670.56	24.8676	167.936	1145.68	0.146582	6.82212	alpha-5 giardin	enycstation	Alpha-5 giardin	1.16914	1.37122	26.992	0.401797	6.82212
GL50803_114813	73.2402	127.231	161.588	94.3353	20.4124	100.34	684.306	0.14663	6.81987	variant specific surface protein (VSP-141)	VSP	VSP	1.73717	2.20627	1.28803	0.278705	6.81987
GL50803_5779	376.968	371.986	1021.15	997.254	161.444	216.213	1456.75	0.148421	6.73757	hypothetical protein	unknown	Hypothetical protein	0.986784	2.70885	2.64546	0.42827	6.73757
GL50803_86906	15.3849	50.8922	23.5299	48.3897	45.9798	254.915	1704.93	0.149516	6.68823	hypothetical protein	unknown	Hypothetical protein	3.30793	1.52942	3.14527	2.98863	6.68823
GL50803_16283	70.1565	80.0374	78.2769	69.8532	35.3321	100.212	669.639	0.149651	6.68222	amino acid transporter family	transporter	Amino acid transporter family	1.14084	1.11575	0.995677	0.503618	6.68222
GL50803_17516	524.793	799.708	1180.21	551.519	145.757	590.444	3912.31	0.15092	6.62605	cathepsin B precursor	protease	Cathepsin B precursor	1.52385	2.24891	1.05093	0.277742	6.62605
GL50803_13747	2859.77	676.731	1916.22	1990.2	254.056	786.017	5187.45	0.151523	6.59967	C4 protein	unknown	C4 group specific protein	0.236638	0.670061	0.69593	0.0888379	6.59967
GL50803_10882	668.226	995.984	1037.88	794.161	769.712	582.958	3836.3	0.151958	6.58075	conserved hypothetical protein	unknown	Hypothetical protein	1.49049	1.55319	1.18846	1.15187	6.58075
GL50803_2421	220.727	201.293	1962.24	1914.74	418.056	220.56	1433.22	0.153891	6.4981	cyst wall protein 3	encystation	Cyst wall protein 3	0.911955	8.8899	8.6747	1.894	6.4981
GL50803_88765	495.739	261.147	3097.72	1248.66	235.533	289.253	1876.27	0.154164	6.48661	cytosolic HSP70	oxidative stress	Cytosolic HSP70	0.526783	6.24869	2.51879	0.475115	6.48661
GL50803_114787	1788.35	2060.02	3661.02	1227.24	162.383	755.02	4868.7	0.155076	6.44844	alpha-7.3 giardin	unknown	Alpha-7.3 giardin	1.15191	2.04715	0.686242	0.0908005	6.44844
GL50803_14604	108.25	231.703	178.615	184.331	106.533	130.821	841.243	0.155509	6.43049	nucleotide triphosphate hydrolase family protein	purine/pyrimidine salvage	Nucleotide-binding protein 1	2.14044	1.65002	1.70283	0.984139	6.43049
GL50803_15009	31.7145	30.3305	77.74	100.22	7.15397	48.8891	308.996	0.158219	6.32035	flavohemoglobin	oxidative stress	Flavohemoprotein lateral transfer candidate	0.956361	2.45124	3.16007	0.225574	6.32035
GL50803_16587	12.3809	8.60089	7.51805	7.30104	17.6686	24.2538	151.528	0.160062	6.2476	serine/threonine kinase GK060	unknown	Kinase	0.69469	0.60723	0.589702	1.42709	6.2476
GL50803_14626	76.9161	46.7631	383.206	487.909	77.5373	109.484	672.821	0.162724	6.14538	NADB-Rossman superfamily protein	unknown	Oxidoreductase	0.607975	4.98213	6.34339	1.00808	6.14538
GL50803_15011	335.407	195.902	202.8	153.996	42.002	181.943	1100.76	0.165289	6.05003	hypothetical protein	unknown	Hypothetical protein	0.584072	0.604639	0.459132	0.125227	6.05003
GL50803_7134	77.8372	71.826	126.116	271.619	174.238	83.2543	503.289	0.16542	6.0452	hypothetical protein	unknown	Hypothetical protein	0.922772	1.62025	3.48958	2.23849	6.0452
GL50803_4705	799.043	325.743	666.874	561.808	482.872	416.142	2510.42	0.165766	6.0326	hypothetical protein	enycstation	Hypothetical protein	0.407666	0.834591	0.703101	0.604313	6.0326
GL50803_102813	332.169	195.795	535.062	599.589	68.1795	264.887	1581.53	0.167488	5.97058	ankyrin domain containing protein	unknown	Protein 21.1	0.589444	1.61081	1.80507	0.205255	5.97058
GL50803_96818	820.978	326.345	438.577	372.838	689.502	479.961	2848.44	0.1685	5.93473	nucleoside transporter domain protein	transporter	Hypothetical protein	0.397508	0.534213	0.454139	0.839854	5.93473
GL50803_29307	144.051	160.842	149.468	106.697	47.9279	155.68	919.779	0.169258	5.90814	UTP-glucose-1-phosphate uridylyltransferase	carbohydrate metabolism	UTP-glucose-1-phosphate uridylyltransferase	1.11656	1.0376	0.740689	0.332715	5.90814
GL50803_102322	12.0735	14.0441	11.1192	46.5967	4.43891	25.9563	149.436	0.173695	5.75722	glycosyltransferase family 2 domain protein	encystation	Hypothetical protein	1.16322	0.920959	3.85942	0.367657	5.75722
GL50803_8682	160.655	138.809	156.915	670.069	120.321	229.877	1322.66	0.173799	5.75377	glucose-6-phosphate 1-dehydrogenase	PPP	Glucose-6-phosphate 1-dehydrogenase	0.864019	0.97672	4.17086	0.74894	5.75377
GL50803_112681	42.6268	86.8125	70.642	56.82	53.2206	52.0177	297.761	0.174696	5.72422	AAA family domain containing protein	unknown	NSF	2.03657	1.65722	1.33296	1.24852	5.72422
GL50803_14926	781.099	493.701	606.134	702.582	95.701	309.497	1762.71	0.17558	5.6954	ankyrin domain containing protein	unknown	Protein 21.1	0.632059	0.776002	0.899479	0.122521	5.6954
GL50803_16034	396.579	929.686	447.23	487.436	208.935	527.958	2964.54	0.178091	5.61511	CAMK kinase GK013	unknown	Kinase	2.34426	1.12772	1.2291	0.526843	5.61511
GL50803_101805	32.4806	34.4365	30.5699	34.2695	66.7567	31.5116	172.093	0.183108	5.46126	high cysteine membrane protein (HCMp) Group 1	encystation	High cysteine membrane protein Group 1	1.06022	0.941174	1.05508	2.05528	5.46126
GL50803_137727	7.21381	3.86784	9.05202	13.6198	24.3502	45.3163	246.356	0.183946	5.43637	high cysteine membrane protein (HCMp) EGF-like	encystation	High cysteine membrane protein EGF-like	0.536172	1.25482	1.88802	3.3755	5.43637
GL50803_14863	38.7455	30.9743	19.4546	27.0062	21.4069	54.6949	295.512	0.185085	5.40292	ankyrin domain containing protein	unknown	Hypothetical protein	0.79943	0.502113	0.697015	0.5525	5.40292
GL50803_137680	90.2026	75.2269	55.4896	37.2669	41.57	79.2859	427.313	0.185545	5.38952	cathepsin L protease	encystation	Cathepsin L-like protease	0.833977	0.615166	0.413147	0.460851	5.38952
GL50803_8360	308.336	383.168	233.181	153.712	69.2673	257.072	1383.43	0.185822	5.38149	acid sphingomyelinase-like phosphodiesterase 3b precursor	encystation	Acid sphingomyelinase-like phosphodiesterase 3b precursor	1.2427	0.756256	0.498521	0.224649	5.38149
GL50803_5810	5443.36	10772.1	10379.3	3058.97	423.732	1984.21	10666.9	0.186016	5.37589	FMN binding domain containing protein	oxidative stress	Hypothetical protein	1.97894	1.90678	0.561964	0.0778438	5.37589
GL50803_22385	13.8361	10.9958	10.8627	10.8851	20.9487	47.2073	252.679	0.186827	5.35254	ankyrin domain containing protein	unknown	Protein 21.1	0.794718	0.785098	0.786717	1.51406	5.35254
GL50803_9718	80.4721	101.613	62.0452	50.5311	57.4274	132.24	701.831	0.188421	5.30725	ras GTPase	intracellular signalling	RAS-related	1.26271	0.771015	0.627933	0.713631	5.30725
GL50803_11209	38.6441	61.5836	51.7759	31.2795	38.7234	37.5056	197.511	0.189891	5.26617	cathepsin L protease precursor	protease	Cathepsin L precursor	1.59361	1.33981	0.809425	1.00205	5.26617
GL50803_4767	435.171	625.051	559.382	418.44	51.8573	229.652	1199.87	0.191397	5.22473	ankyrin domain containing protein	unknown	Protein 21.1	1.43633	1.28543	0.961553	0.119165	5.22473
GL50803_114991	4.06459	4.91722	3.69298	4.03134	8.91551	11.1965	57.9204	0.193308	5.17308	high cysteine membrane protein (HCMp) EGF-like	encystation	High cysteine membrane protein EGF-like	1.20977	0.908574	0.99182	2.19346	5.17308
GL50803_114210	10.3966	10.4916	10.8389	29.4787	16.4831	75.5563	388.622	0.194421	5.14348	hypothetical protein	unknown	Hypothetical protein	1.00914	1.04254	2.83542	1.58543	5.14348
GL50803_95693	170.672	227.696	169.374	86.1437	78.3807	118.064	599.839	0.196826	5.08063	hypothetical protein	unknown	Hypothetical protein	1.33411	0.992395	0.504732	0.459248	5.08063
GL50803_113797	6487.03	7269.36	14344	14390.7	2058.84	128.513	651.806	0.197164	5.07191	variant specific surface protein (VSP-5)	VSP	VSP with INR	1.1206	2.21118	2.21838	0.317378	5.07191
GL50803_15427	3210.66	6528.69	10009.6	3855.05	248.959	1198.07	6016.92	0.199117	5.02218	GTA-2 antigen	unknown	Giardia trophozoite antigen GTA-2	2.03344	3.11761	1.2007	0.0775414	5.02218
GL50803_16916	25.921	41.1637	59.7282	78.4035	111.349	241.136	1206.04	0.19994	5.00149	hypothetical protein	unknown	Hypothetical protein	1.58804	2.30424	3.02471	4.29571	5.00149
GL50803_12063	401.57	1095.28	867.815	517.635	105.861	330.47	1632.52	0.202429	4.93999	variant specific surface protein	VSP	Variant-specific surface protein	2.72749	2.16106	1.28903	0.263618	4.93999
GL50803_137733	424.881	421.041	442.767	217.495	84.0227	348.008	1697.61	0.204999	4.87808	NEK kinase GK195	unknown	Kinase	0.990962	1.0421	0.511896	0.197756	4.87808
GL50803_17065	20.7149	19.239	16.5755	78.5393	33.3953	56.5153	275.344	0.205253	4.87203	vesicle coat complex COPII, subunit SEC24	membrane trafficking	SEC24	0.928752	0.800173	3.79144	1.61214	4.87203
GL50803_12989	14.5279	19.2818	9.03163	9.29019	12.0402	32.6319	158.505	0.205873	4.85736	hypothetical protein	unknown	Hypothetical protein	1.32723	0.621675	0.639472	0.828764	4.85736
GL50803_137604	15.6686	17.2885	25.3148	26.363	18.1131	255.174	1235.51	0.206533	4.84183	variant specific surface protein (VSP-174)	VSP	VSP S8	1.10339	1.61564	1.68254	1.15601	4.84183
GL50803_113987	11.9106	14.868	22.0116	15.0582	4.64739	24.3265	117.547	0.206951	4.83206	high cysteine membrane protein (HCMp) Group 3	encystation	High cysteine membrane protein Group 3	1.2483	1.84807	1.26427	0.390189	4.83206
GL50803_221691	8.98745	9.48636	6.27202	10.4431	2.56523	18.9775	90.5975	0.20947	4.77394	SET domain containing protein	transcription/DNA binding	Histone methyltransferase HMT2	1.05551	0.697864	1.16196	0.285424	4.77394
GL50803_13864	2850.49	1880.06	8680.79	3427.48	1058.81	1101.22	5221.63	0.210896	4.74168	HSP90	oxidative stress	Heat shock protein HSP 90-alpha	0.659557	3.04537	1.20242	0.371448	4.74168
GL50803_95162	585.829	741.879	1476.96	716.621	116.133	493.261	2337.57	0.211014	4.73901	EGFCP1	encystation	Tenascin-like	1.26637	2.52115	1.22326	0.198237	4.73901
GL50803_2201	71.4562	280.679	220.462	250.501	70.7686	115.421	545.546	0.21157	4.72657	hypothetical protein	unknown	Hypothetical protein	3.92799	3.08527	3.50566	0.990377	4.72657
GL50803_113565	5.67321	4.7848	3.13105	4.80438	9.89952	13.0918	61.8669	0.211612	4.72562	hypothetical protein	unknown	Hypothetical protein	0.843403	0.551901	0.846854	1.74496	4.72562
GL50803_24068	175.166	234.15	198.962	251.807	331.029	174.577	813.798	0.214521	4.66154	UBC E2 domain containing protein	unknown	UBC3	1.33673	1.13585	1.43753	1.8898	4.66154
GL50803_17224	450.696	812.202	730.951	391.796	45.3341	411.957	1919.08	0.214664	4.65845	alpha-SNAP	membrane trafficking	Alpha-SNAP	1.80211	1.62183	0.869313	0.100587	4.65845
GL50803_6686	44.4732	52.1519	111.772	58.1596	29.0965	76.4737	353.793	0.216154	4.62634	hypothetical protein	unknown	Hypothetical protein	1.17266	2.51324	1.30774	0.654248	4.62634
GL50803_113439	772.414	877.202	1839.1	1842.21	209.198	176.542	814.437	0.216766	4.61328	variant specific surface protein (VSP-45)	VSP	VSP with INR	1.13566	2.38098	2.385	0.270837	4.61328
GL50803_8722	167.634	183.545	423.581	566.782	276.608	178.68	810.186	0.220542	4.53428	MYB	encystation	Myb 1-like protein	1.09492	2.52682	3.38107	1.65007	4.53428
GL50803_94525	73.2013	103.537	75.5846	110.454	78.8044	105.639	478.935	0.220571	4.53369	bZIP domain containing protein	transcription/DNA binding	Hypothetical protein	1.41441	1.03256	1.50891	1.07654	4.53369
GL50803_15472	332.764	447.908	394.225	434.498	1408.52	134.407	598.201	0.224685	4.45067	Snf7 domain containing protein	membrane trafficking	Hypothetical protein	1.34602	1.1847	1.30572	4.23279	4.45067
GL50803_23560	15.9236	11.5684	7.14985	19.5238	30.7944	53.6018	237.28	0.225901	4.42672	hypothetical protein	unknown	Hypothetical protein	0.726494	0.44901	1.22609	1.93388	4.42672
GL50803_16492	12.9601	7.98617	6.2707	44.7547	44.4868	58.1791	257.347	0.226073	4.42336	hypothetical protein	unknown	Hypothetical protein	0.616212	0.483847	3.45327	3.4326	4.42336
GL50803_14573	143.39	304.264	213.079	131.57	44.2967	152.579	672.903	0.226747	4.41019	EGFCP family protein	encystation	Tenascin-X	2.12193	1.48601	0.917567	0.308925	4.41019
GL50803_8064	2586.38	3882.41	6600.75	3925.78	7108.11	634.575	2795.77	0.226977	4.40574	thioredoxin domain containing protein	oxidative stress	Protein disulfide isomerase PDI5	1.5011	2.55212	1.51787	2.74829	4.40574
GL50803_6679	930.034	542.979	292.89	201.521	74.882	298.311	1311.5	0.227458	4.39642	hypothetical protein	unknown	Hypothetical protein	0.583827	0.314924	0.216681	0.0805153	4.39642
GL50803_93548	321.161	447.262	463.36	195.559	51.1265	439.075	1924.43	0.228158	4.38292	phospholipase B	lipid metabolism	Phospholipase B	1.39264	1.44277	0.608913	0.159193	4.38292
GL50803_15000	68.493	138.917	82.6442	55.8379	58.9597	57.5864	251.928	0.228583	4.37478	TFIIH P44	transcription/DNA binding	TFIIH P44	2.02819	1.20661	0.815235	0.860814	4.37478
GL50803_10429	1000.48	749.909	3057.57	1108.46	294.712	426.496	1856.42	0.229741	4.35273	Wos2 protein	oxidative stress	Wos2 protein	0.749549	3.0561	1.10793	0.294571	4.35273
GL50803_24512	160.791	298.804	171.36	123.002	126.139	207.327	898.421	0.230768	4.33335	hypothetical protein	unknown	Neurogenic locus notch-like protein	1.85834	1.06573	0.764981	0.78449	4.33335
GL50803_7139	54.3701	79.1689	92.1097	165.861	119.939	68.7605	295.244	0.232894	4.2938	PPAT_CoAS	carbohydrate metabolism	Hypothetical protein	1.45611	1.69412	3.05059	2.20597	4.2938
GL50803_16125	80.2999	112.458	107.428	86.3186	51.1109	454.183	1948.72	0.233067	4.29061	glycerol-3-phosphate dehydrogenase	carbohydrate metabolism	Glycerol-3-phosphate dehydrogenase	1.40047	1.33783	1.07495	0.6365	4.29061
GL50803_14164	18.9931	14.6206	20.0454	59.1434	66.9144	77.5655	332.531	0.233258	4.2871	ankyrin domain containing protein	unknown	Hypothetical protein	0.769785	1.0554	3.11394	3.52309	4.2871
GL50803_9355	397.532	385.831	1451.51	2084.56	161.951	599.042	2561.89	0.233828	4.27665	thioredoxin domain containing protein	oxidative stress	Hypothetical protein	0.970566	3.6513	5.24375	0.407391	4.27665
GL50803_17150	1031.71	1760.27	1389.8	725.078	137.314	872.21	3724	0.234213	4.26961	NADPH oxidoreductase	oxidative stress	NADPH oxidoreductase	1.70617	1.34708	0.702792	0.133094	4.26961
GL50803_5164	79.0771	62.843	41.825	65.6672	108.999	78.6053	335.576	0.23424	4.26913	MFS superfamily domain containing protein	transporter	Sugar-proton symporter	0.794705	0.528914	0.83042	1.37839	4.26913
GL50803_2933	575.626	431.443	357.121	480.044	583.411	427.121	1811.16	0.235827	4.24039	EF hand superfamily protein	unknown	Programmed cell death protein-like protein	0.74952	0.620405	0.833951	1.01352	4.24039
GL50803_14247	38.6424	18.1194	10.5118	13.0632	11.8162	35.3763	149.714	0.236293	4.23204	MFS superfamily domain containing protein	transporter	TM efflux prot	0.468899	0.272028	0.338054	0.305783	4.23204
GL50803_23888	430.522	908.264	605.668	441.67	140.418	345.288	1459.89	0.236516	4.22804	thioredoxin domain containing protein	oxidative stress	FixW protein	2.10968	1.40682	1.02589	0.326158	4.22804
GL50803_16217	18.9672	22.5875	23.8256	618.637	12.0465	52.4486	221.377	0.23692	4.22084	UDP-N-acetylglucosamine pyrophosphorylase	encystation	UDP-N-acetylglucosamine pyrophosphorylase	1.19087	1.25615	32.6161	0.635123	4.22084
GL50803_5809	54.3348	35.5264	49.2878	66.428	15.3397	67.4395	281.913	0.239221	4.18024	hypothetical protein	unknown	Hypothetical protein	0.653842	0.907113	1.22257	0.282318	4.18024
GL50803_6917	653.272	559.178	497.056	582.003	133.549	672.808	2807.35	0.239659	4.17259	TMEM18 domain containing protein	unknown	Hypothetical protein	0.855965	0.760871	0.890905	0.204431	4.17259
GL50803_24412	78.9445	68.8821	278.462	168.572	17.1424	61.0234	253.353	0.240863	4.15174	ankyrin domain containing protein	unknown	Protein 21.1	0.872538	3.52731	2.13532	0.217145	4.15174
GL50803_8903	401.343	281.214	299.95	218.163	174.303	287.95	1188.7	0.242239	4.12815	copine	membrane trafficking	Copine I	0.700682	0.747366	0.543582	0.434299	4.12815
GL50803_3958	100.344	78.6175	49.6822	218.396	245.018	98.6914	406.243	0.242937	4.1163	hypothetical protein	unknown	Hypothetical protein	0.78348	0.495119	2.17647	2.44178	4.1163
GL50803_6509	12.7721	9.24344	6.31766	7.02193	66.5961	49.9653	202.379	0.24689	4.05039	hypothetical protein	unknown	Neurogenic locus notch-like protein	0.723721	0.494645	0.549787	5.21419	4.05039
GL50803_15267	43.6064	39.8849	42.3263	120.908	172.409	116.987	472.398	0.247645	4.03804	glycosylphosphatidylinositol transamidase (GPIT), subunit GPI8	membrane trafficking?	GPI-anchor transamidase	0.914657	0.970644	2.77271	3.95375	4.03804
GL50803_5515	188.418	316.439	387.387	261.172	408.342	256.719	1035.91	0.24782	4.03519	hypothetical protein	unknown	Hypothetical protein	1.67945	2.056	1.38613	2.16721	4.03519
GL50803_17198	26.2336	23.7643	14.8556	12.338	9.52775	47.9523	187.603	0.255605	3.91228	leucine-rich repeat protein	unknown	Leucine-rich repeat protein	0.905873	0.566281	0.470313	0.363189	3.91228
GL50803_9916	96.6176	143.489	130.126	142.164	32.472	185.561	717.306	0.258692	3.86561	hypothetical protein	unknown	Hypothetical protein	1.48512	1.34681	1.47141	0.336088	3.86561
GL50803_6372	70.5422	72.7296	210.502	170.621	101.835	136.334	522.81	0.260772	3.83477	hypothetical protein	unknown	High cysteine protein	1.03101	2.98406	2.41871	1.4436	3.83477
GL50803_15376	10.25	9.82033	8.7453	15.7769	14.4303	58.4272	223.6	0.261302	3.82698	hypothetical protein	unknown	Hypothetical protein	0.958081	0.8532	1.53921	1.40783	3.82698
GL50803_8074	185.335	140.768	169.393	222.217	76.8116	243.61	926.23	0.263012	3.8021	manganese-dependent inorganic pyrophosphatase	unknown	Manganese-dependent inorganic pyrophosphatase	0.759533	0.913983	1.199	0.414447	3.8021
GL50803_11299	108.797	193.334	119.702	158.324	67.1048	223.375	846.843	0.263774	3.79113	transmembrane amino acid transporter domain protein	transporter	Amino acid transporter	1.77702	1.10023	1.45522	0.616789	3.79113
GL50803_17121	504.623	661.594	1451.85	445.521	540.174	571.504	2137.52	0.267368	3.74017	HSP70	oxidative stress	Bip	1.31107	2.8771	0.882879	1.07045	3.74017
GL50803_14064	240.997	105.313	113.547	85.906	116.108	170.683	635.382	0.268631	3.72259	HMG-box domain containing protein	transcription/DNA binding	Hypothetical protein	0.436989	0.471155	0.356461	0.481782	3.72259
GL50803_5610	73.18	86.3999	67.2557	120.977	51.6269	84.8598	312.786	0.271303	3.68591	hypothetical protein	unknown	Hypothetical protein	1.18065	0.919045	1.65314	0.705478	3.68591
GL50803_2419	119.744	147.933	145.464	135.076	27.1311	106.466	390.426	0.272692	3.66714	GINS_A domain superfamily protein	transcription/DNA binding	Hypothetical protein	1.23541	1.21479	1.12804	0.226576	3.66714
GL50803_11540	345.912	206.044	628.738	639.734	85.6168	547.613	1979.12	0.276695	3.61409	MFS superfamily domain containing protein	transporter	Hexose transporter	0.595654	1.81762	1.84941	0.24751	3.61409
GL50803_13636	6.82018	2.9442	1.8758	160.707	185.736	59.2697	213.887	0.277108	3.60871	bromodomain containing protein	transcription/DNA binding	Hypothetical protein	0.431689	0.275037	23.5635	27.2333	3.60871
GL50803_15897	74.9519	58.6073	44.1059	52.5406	34.7112	93.497	337.353	0.277149	3.60817	flavodoxin family protein	oxidative stress	Hypothetical protein	0.781932	0.588456	0.700991	0.463113	3.60817
GL50803_98054	958.212	418.021	2183.24	869.524	94.7803	1219.08	4382.04	0.278199	3.59455	heat shock protein HSP 90-alpha	oxidative stress	Heat shock protein HSP 90-alpha	0.436251	2.27845	0.907444	0.0989137	3.59455
GL50803_16078	73.0186	87.0842	66.9242	102.398	15.4783	74.3356	266.741	0.278681	3.58833	hypothetical protein	unknown	Hypothetical protein	1.19263	0.916536	1.40236	0.211977	3.58833
GL50803_16779	741.054	1107.89	1563.46	944.583	254.606	842.874	2998.53	0.281096	3.55751	cathepsin B precursor (CP3)	encystation	Cathepsin B precursor	1.49502	2.10978	1.27465	0.343573	3.55751
GL50803_28962	138.739	391.777	258.301	139.126	194.447	122.078	434.168	0.281177	3.55648	hypothetical protein	unknown	Hypothetical protein	2.82384	1.86178	1.00279	1.40153	3.55648
GL50803_9183	30.8466	41.7296	49.6482	61.596	21.0685	167.96	595.067	0.282254	3.54291	hypothetical protein	unknown	Hypothetical protein	1.35281	1.60952	1.99685	0.683009	3.54291
GL50803_14567	406.416	282.977	169.757	104.089	205.086	279.293	983.994	0.283836	3.52316	hypothetical protein	unknown	Hypothetical protein	0.696274	0.417693	0.256114	0.504621	3.52316
GL50803_13329	513.49	327.777	256.438	140.018	83.6762	173.017	608.338	0.284409	3.51606	hypothetical protein	unknown	Hypothetical protein	0.638332	0.499402	0.272679	0.162956	3.51606
GL50803_16817	62.4254	103.428	121.887	91.5773	63.3555	129.333	446.067	0.289941	3.44898	transglutaminase/protease family protein	transporter	Transglutaminase/protease	1.65683	1.95252	1.46699	1.0149	3.44898
GL50803_6289	1694.87	1851.13	1901.85	1548.57	340.839	1362.31	4696.71	0.290056	3.44761	thioredoxin domain containing protein	oxidative stress	FixW protein	1.0922	1.12212	0.913681	0.2011	3.44761
GL50803_1076	113.007	184.398	103.141	72.2822	157.039	102.982	351.65	0.292854	3.41467	alpha-13 giardin	unknown	Alpha-13 giardin	1.63174	0.912696	0.639626	1.38964	3.41467
GL50803_5800	1430.04	925.629	1334.9	529.214	48.4959	338.912	1157.25	0.29286	3.4146	START domain containing protein	unknown	Hypothetical protein	0.647275	0.93347	0.370069	0.0339123	3.4146
GL50803_11684	16.0072	33.6072	33.375	26.473	9.8298	74.0058	252.694	0.292867	3.41452	leucine-rich repeat protein	unknown	Leucine-rich repeat protein	2.09951	2.085	1.65382	0.614086	3.41452
GL50803_15587	202.136	420.841	321.054	306.457	196.944	231.315	789.424	0.293017	3.41277	ankyrin domain containing protein	unknown	Protein 21.1	2.08197	1.58831	1.51609	0.974314	3.41277
GL50803_15499	255.311	175.624	125.587	69.3479	42.0065	237.155	804.189	0.2949	3.39098	START domain containing protein	unknown	Hypothetical protein	0.687883	0.491898	0.271621	0.164531	3.39098
GL50803_9354	16.7789	12.0153	8.76738	17.8993	65.2928	60.3374	201.129	0.299994	3.33341	NEK kinase GK244	unknown	Kinase	0.716096	0.522524	1.06677	3.89136	3.33341
GL50803_8826	1321.12	902.818	1454	612.362	138.17	850.211	2794.81	0.304211	3.2872	glucokinase	glycolysis	Glucokinase	0.683373	1.10058	0.463517	0.104586	3.2872
GL50803_7710	32.0343	40.4193	19.0031	22.0439	32.5488	70.4069	229.725	0.306483	3.26282	ankyrin domain containing protein	unknown	Protein 21.1	1.26175	0.593211	0.688134	1.01606	3.26282
GL50803_13204	82.9988	81.6871	71.032	64.4279	233.987	198.13	633.497	0.312756	3.19738	cation efflux family protein	transporter	Zinc transporter domain	0.984196	0.85582	0.776251	2.81916	3.19738
GL50803_14651	343.883	166.571	90.0158	75.5595	155.291	252.63	803.475	0.314422	3.18044	glucosamine 6-phosphate N-acetyltransferase	encystation	Glucosamine 6-phosphate N-acetyltransferase	0.484383	0.261763	0.219724	0.451581	3.18044
GL50803_4026	218.884	216.656	252.809	137.79	52.606	201.612	639.458	0.315286	3.17173	alpha-19 giardin	unknown	Alpha-19 giardin	0.989821	1.15499	0.629512	0.240337	3.17173
GL50803_10822	1183.35	1769.21	1424.25	691.129	151.388	715.438	2265.86	0.315747	3.16709	WD40 repeat protein family	unknown	WD-40 repeat protein family	1.49509	1.20357	0.584044	0.127932	3.16709
GL50803_13608	181.821	148.919	477.483	251.579	44.8939	334.162	1058.09	0.315816	3.1664	acetyl-CoA synthetase	pyruvate metabolism	Acetyl-CoA synthetase	0.819042	2.62612	1.38366	0.246913	3.1664
GL50803_14047	38.9972	50.6865	30.0556	30.4075	4.82608	67.0048	211.638	0.316601	3.15855	high cysteine membrane protein EGF-like	unknown	Tenascin-X	1.29975	0.770712	0.779735	0.123755	3.15855
GL50803_6430	4372.42	5351.56	8557.87	4899.08	1929.92	3703.33	11496	0.322141	3.10423	14-3-3 protein	intracellular signalling	14-3-3 protein	1.22394	1.95724	1.12045	0.441385	3.10423
GL50803_6427	126.505	69.3681	72.7224	96.1632	25.3985	97.812	299.866	0.326186	3.06574	MFS superfamily domain containing protein	transporter	Major facilitator family transporter	0.548343	0.574858	0.760153	0.200771	3.06574
GL50803_9827	652.928	509.757	1113.2	552.857	658.324	437.171	1333.17	0.327918	3.04954	thioredoxin domain containing protein	oxidative stress	Thioredoxin reductase	0.780725	1.70494	0.846735	1.00826	3.04954
GL50803_16667	111.229	146.822	156.406	105.729	169.124	413.644	1255.75	0.3294	3.03582	acyl-CoA synthetase	lipid metabolism	Acyl-CoA synthetase	1.32	1.40616	0.950552	1.5205	3.03582
GL50803_16433	82.6333	58.9335	105.509	53.7413	16.0799	180.786	548.754	0.329448	3.03538	amino acid permease domain containing protein	transporter	Amino acid permease	0.713193	1.27683	0.650359	0.194593	3.03538
GL50803_13272	1343.5	1278.98	1100.04	555.087	101.207	508.09	1534.11	0.331195	3.01937	inosine-uridine nucleoside N-ribohydrolase	purine/pyrimidine salvage	Hypothetical protein	0.951976	0.818787	0.413165	0.0753309	3.01937
GL50803_15004	231.562	396.019	347.334	138.187	19.8412	210.272	629.766	0.333889	2.99501	NAD(P)H:menadione oxidoreductase	oxidative stress	NADPH oxidoreductase	1.71021	1.49996	0.59676	0.0856842	2.99501
GL50803_16215	39.5446	36.8234	22.9463	28.0007	48.9126	117.913	353.098	0.333938	2.99456	NEK kinase GK274	unknown	Hypothetical protein	0.931187	0.580264	0.708079	1.2369	2.99456
GL50803_103373	348.984	264.112	554.282	181.386	27.2721	52.615	157.372	0.334335	2.99101	alpha-7.1 giardin	unknown	Alpha-7.1 giardin	0.756803	1.58827	0.519754	0.0781471	2.99101
GL50803_95895	24.4629	36.289	15.743	19.2769	72.4443	57.5044	171.878	0.334565	2.98895	hypothetical protein	DNA repair	ZipA	1.48343	0.643546	0.788006	2.96139	2.98895
GL50803_16833	176.326	208.159	352.237	282.972	117.471	338.902	1009.23	0.335803	2.97794	EGFCP family protein	encystation	Tenascin-like	1.18053	1.99765	1.60482	0.666215	2.97794
GL50803_8182	22.6674	20.525	11.7012	20.4821	8.54751	61.5263	182.488	0.337153	2.96602	phospholipid-transporting ATPase IA	transporter	Phospholipid-transporting ATPase IA	0.905485	0.516213	0.903593	0.377084	2.96602
GL50803_5258	644.222	417.123	396.801	223.681	57.4907	599.901	1777.52	0.337493	2.96302	hypothetical protein	unknown	Hypothetical protein	0.647483	0.615938	0.347211	0.0892405	2.96302
GL50803_16888	12.7897	10.4637	11.8817	21.3914	7.67979	57.1032	168.156	0.339585	2.94477	hypothetical protein	unknown	Hypothetical protein	0.818135	0.929005	1.67255	0.600467	2.94477
GL50803_113793	239.338	206.657	117.234	123.223	571.156	109.136	317.78	0.343433	2.91178	DMT permease family protein	transporter	Hypothetical protein	0.863453	0.489826	0.514849	2.3864	2.91178
GL50803_15353	114.975	102.022	71.9433	137.898	375.593	159.398	460.549	0.346104	2.8893	hypothetical protein	unknown	Hypothetical protein	0.887341	0.62573	1.19937	3.26674	2.8893
GL50803_9046	41.7461	42.7835	62.5971	237.483	26.9547	53.2078	151.23	0.351834	2.84225	MFS superfamily domain containing protein	transporter	Sugar transport family protein	1.02485	1.49947	5.68875	0.645682	2.84225
GL50803_112063	102.807	78.6601	68.9391	57.0164	55.5461	69.2842	195.649	0.354125	2.82386	MFS superfamily domain containing protein	transporter	Hypothetical protein	0.765124	0.670568	0.554596	0.540295	2.82386
GL50803_8377	260.519	428.462	1051.28	1303.68	299.708	418.974	1083.37	0.386732	2.58577	nitroreductase (FMN) family protein	oxidative stress	Hypothetical protein	1.64465	4.03533	5.00416	1.15043	2.58577
GL50803_17304	103.724	122.203	129.167	96.741	45.8804	257.785	643.417	0.40065	2.49594	alpha adaptin	membrane trafficking	Alpha adaptin	1.17816	1.2453	0.932677	0.442332	2.49594
GL50803_10167	66.33	46.8091	62.7374	67.2714	335.578	270.164	168.977	1.59882	0.625461			Coiled-coil protein	0.7057	0.945837	1.01419	5.05922	0.625461
GL50803_16504	56.1096	29.1521	33.3784	43.62	104.931	210.234	129.648	1.62158	0.616684			Hypothetical protein	0.519556	0.594879	0.777407	1.87011	0.616684
GL50803_16544	6.13545	7.91957	4.08124	5.67442	18.0109	23.3739	14.3985	1.62336	0.616008			Hypothetical protein	1.29079	0.66519	0.924858	2.93555	0.616008
GL50803_3206	88.3818	121.299	246.707	249.755	79.0898	382.698	234.637	1.63102	0.613113			Pyruvate kinase	1.37244	2.79138	2.82586	0.894865	0.613113
GL50803_16342	8.91991	6.42992	3.64102	11.3108	81.3896	94.6625	57.9824	1.63261	0.612517			Coiled-coil protein	0.72085	0.40819	1.26804	9.12449	0.612517
GL50803_17558	21.5338	14.3233	23.4641	43.8615	211.328	132.341	80.7721	1.63845	0.610333			Kinase	0.665154	1.08964	2.03687	9.81378	0.610333
GL50803_41258	12.6918	6.62577	3.41787	7.53327	9.09458	116.886	71.2193	1.64121	0.609306			Hypothetical protein	0.522051	0.269297	0.593554	0.716571	0.609306
GL50803_101278	36.0883	35.5605	68.7561	111.857	12.9325	337.499	205.564	1.64182	0.60908			Hypothetical protein	0.985375	1.90522	3.09954	0.358357	0.60908
GL50803_5604	2032.01	3885.99	5675.73	1914.43	323.285	1966.39	1196.2	1.64386	0.608323			Hypothetical protein	1.91239	2.79316	0.942136	0.159096	0.608323
GL50803_7031	57.5775	34.0355	53.906	41.0399	24.1096	175.44	106.475	1.64771	0.606903			Spindle pole protein	0.591125	0.936234	0.712777	0.418733	0.606903
GL50803_17251	13.2009	7.56683	7.82402	11.4293	14.1744	77.8043	46.8534	1.66059	0.602196			IFT complex A	0.573206	0.592688	0.865797	1.07374	0.602196
GL50803_17105	10.0144	9.73314	10.1742	12.2472	23.6772	102.904	61.5186	1.67273	0.597825			IFT complex B	0.971914	1.01596	1.22296	2.36432	0.597825
GL50803_8426	52.9487	51.3376	39.2664	52.0195	372.894	151.696	90.5538	1.6752	0.596943			Hypothetical protein	0.969572	0.741593	0.982451	7.04255	0.596943
GL50803_33218	163.601	149.502	107.662	86.605	93.225	233.712	139.284	1.67795	0.595964			Dynein intermediate chain	0.913821	0.658077	0.529367	0.569831	0.595964
GL50803_90343	223.496	129.55	89.1616	79.0283	34.4873	340.748	202.472	1.68294	0.594199			Kinase	0.579652	0.39894	0.353601	0.154308	0.594199
GL50803_112208	208.015	210.625	226.393	393.242	416.377	1670.4	992.352	1.68327	0.59408			VSP with INR	1.01255	1.08835	1.89045	2.00167	0.59408
GL50803_16376	378.367	445.068	455.02	232.976	60.1888	384.794	228.579	1.68342	0.59403			ATP-dependent RNA helicase p47	1.17629	1.20259	0.615741	0.159075	0.59403
GL50803_10367	4808.46	5378.24	8373.64	3458.36	1463.37	5779.27	3423.34	1.6882	0.592348			Ribosomal protein S24	1.1185	1.74144	0.719224	0.304332	0.592348
GL50803_10521	321.918	521.936	509.371	247.063	48.2391	497.661	294.531	1.68967	0.591831			Arginyl-tRNA synthetase	1.62133	1.5823	0.767472	0.149849	0.591831
GL50803_11720	570.26	618.057	539.154	423.754	242.082	572.572	335.391	1.70718	0.585762			Hypothetical protein	1.08382	0.945453	0.743089	0.424512	0.585762
GL50803_7588	933.175	859.585	943.048	905.263	1084.26	1061.63	620.784	1.71014	0.584746			Serine/threonine protein phosphatase 7	0.92114	1.01058	0.970089	1.1619	0.584746
GL50803_137695	45.0485	70.4232	56.1548	69.478	124.808	161.615	94.1368	1.71681	0.582476			Kinase	1.56328	1.24654	1.54229	2.77053	0.582476
GL50803_14460	130.591	93.4615	63.0082	57.5107	134.955	304.715	177.178	1.71982	0.581455			Ubiquitin carboxyl-terminal hydrolase 4	0.715681	0.482485	0.440388	1.03342	0.581455
GL50803_9515	50.2653	23.205	33.0826	40.5582	203.044	230.57	133.347	1.7291	0.578336			Coiled-coil protein	0.46165	0.65816	0.806883	4.03945	0.578336
GL50803_15567	1524.32	2107.28	1411.62	922.872	410.99	595.812	343.838	1.73283	0.577091			Rab2a	1.38244	0.926065	0.605432	0.269622	0.577091
GL50803_28379	17.1688	16.8914	19.775	20.1472	19.8064	105.42	60.1597	1.75234	0.570667			Multidrug resistance-associated protein 1	0.983843	1.1518	1.17348	1.15363	0.570667
GL50803_10661	19.1153	25.3131	29.854	45.343	49.8788	116.096	65.9481	1.76041	0.568048			Ubiquitin-conjugating enzyme E1	1.32423	1.56179	2.37208	2.60937	0.568048
GL50803_5845	2074.97	1304.13	2077.58	1163.32	293.59	2169.32	1231.52	1.7615	0.567699			Ribosomal protein S8	0.628505	1.00126	0.560644	0.141491	0.567699
GL50803_9861	1711.68	519.985	1535.8	682.028	127.526	1552.91	879.17	1.76634	0.566144			Hypothetical protein	0.303786	0.897247	0.398455	0.0745034	0.566144
GL50803_112978	10.4542	5.63623	4.67382	6.45369	5.62229	52.1834	29.4578	1.77146	0.564505			Chromodomain helicase-DNA-binding protein	0.539135	0.447076	0.61733	0.537802	0.564505
GL50803_7268	35.2517	20.9642	22.59	34.6424	431.452	141.425	79.7128	1.77418	0.56364			Protein 21.1	0.5947	0.64082	0.982716	12.2392	0.56364
GL50803_39904	51.7724	79.0861	35.4802	35.9146	53.6484	128.927	72.6522	1.77458	0.563514			High cysteine membrane protein Group 2	1.52757	0.685311	0.693702	1.03624	0.563514
GL50803_114216	43.6521	23.5651	14.6323	25.0432	52.8129	121.676	68.5326	1.77545	0.563238			Hypothetical protein	0.539839	0.335203	0.5737	1.20986	0.563238
GL50803_7188	74.1678	72.0164	73.9078	106.475	48.3438	471.54	261.817	1.80103	0.555238			Hypothetical protein	0.970993	0.996494	1.4356	0.651817	0.555238
GL50803_95593	680.987	339.629	554.803	478.85	1227.07	525.313	289.646	1.81364	0.551378			Kinase	0.498731	0.814704	0.703171	1.8019	0.551378
GL50803_91348	64.5315	45.6612	44.3777	47.1438	26.7815	138.42	76.0192	1.82086	0.549192			Purine nucleoside phosphorylase lateral transfer candidate	0.70758	0.687691	0.730555	0.415014	0.549192
GL50803_14846	28.0082	28.2576	17.6617	27.8832	14.8854	136.081	74.5429	1.82554	0.547783			Hypothetical protein	1.0089	0.63059	0.995537	0.531466	0.547783
GL50803_17097	24.8157	7.88221	12.993	15.4005	9.81866	88.9259	48.16	1.84647	0.541575			Protein 21.1	0.31763	0.52358	0.620595	0.395663	0.541575
GL50803_16731	10.5858	8.97813	9.4851	13.4265	26.4162	54.4469	29.3583	1.85457	0.53921			Hypothetical protein	0.84813	0.896021	1.26835	2.49544	0.53921
GL50803_91480	18.2174	16.5417	12.0498	20.6945	199.849	108.209	58.2651	1.85718	0.53845			STU2-like protein	0.908017	0.661445	1.13597	10.9702	0.53845
GL50803_14071	34.8928	27.7861	21.7405	33.2635	13.7704	191.874	103.093	1.86117	0.537295			Hypothetical protein	0.796328	0.623066	0.953306	0.394649	0.537295
GL50803_10919	3858.93	9038.63	8196.43	3600.2	1365.36	4705.52	2525.19	1.86343	0.536644			Ribosomal protein S10B	2.34226	2.12402	0.932953	0.353818	0.536644
GL50803_16914	23.7055	15.5067	12.4812	41.2909	142.548	111.414	59.7781	1.86379	0.53654			Ankyrin repeat protein	0.654139	0.526511	1.74183	6.01329	0.53654
GL50803_12981	2038.59	1798.4	3388.64	1633.58	234.049	2398.28	1284.83	1.86661	0.53573			Ribosomal protein S5	0.882178	1.66225	0.801328	0.114809	0.53573
GL50803_13500	191.598	174.707	280.473	156.623	40.4753	313.38	167.82	1.86736	0.535516			TCP-1 chaperonin subunit theta	0.911841	1.46386	0.817456	0.211251	0.535516
GL50803_17448	24.2609	17.1318	16.3148	15.7163	34.4836	91.5789	48.9634	1.87035	0.534658			DNA-directed RNA polymerase RPB2	0.706149	0.672473	0.647804	1.42137	0.534658
GL50803_17153	3631.92	4475.85	6462.34	1955.63	213.756	1948.8	1037.99	1.87747	0.53263			Alpha-11 giardin	1.23236	1.77932	0.538456	0.0588548	0.53263
GL50803_4266	39.8494	24.6689	17.9867	18.7071	9.73138	156.21	83.0495	1.88093	0.531653			Hypothetical protein	0.619053	0.451367	0.469445	0.244204	0.531653
GL50803_17230	6007.55	2966.18	3216.57	1013.09	476.909	1455.73	773.668	1.8816	0.531464			Gamma giardin	0.493742	0.535421	0.168636	0.0793849	0.531464
GL50803_7522	254.017	276.579	291.723	346.48	533.544	271.416	143.691	1.88889	0.529412			Elongation initiation factor 5C	1.08882	1.14844	1.364	2.10043	0.529412
GL50803_6342	19.6362	12.9541	9.49236	13.0501	10.962	85.8239	45.1992	1.89879	0.526651			Protein 21.1	0.659705	0.483411	0.664594	0.558255	0.526651
GL50803_94322	49.2531	57.7089	29.3601	34.4839	20.4102	163.571	85.3148	1.91726	0.521577			Spastin	1.17168	0.596107	0.700137	0.414394	0.521577
GL50803_21048	3.55335	1.83624	2.10581	5.57931	18.076	45.4801	23.7093	1.91824	0.521312			Hypothetical protein	0.516763	0.592627	1.57015	5.08703	0.521312
GL50803_14800	242.58	321.828	308.432	157.213	164.444	290.206	150.472	1.92864	0.518501			Protein 21.1	1.32669	1.27147	0.648087	0.677896	0.518501
GL50803_14551	1488.01	1090.4	1510.61	595.166	219.804	1278.73	654.128	1.95486	0.511545			Alpha-6 giardin	0.732791	1.01519	0.399974	0.147717	0.511545
GL50803_7110	7034.75	4333.33	6300.69	9316.71	40637.9	11345.3	5756.46	1.97088	0.507387			Ubiquitin	0.615989	0.895652	1.32438	5.77674	0.507387
GL50803_16321	12.0527	13.5911	8.02868	21.4571	14.9629	81.2225	41.1273	1.9749	0.506354			Hypothetical protein	1.12764	0.666131	1.78027	1.24146	0.506354
GL50803_16672	44.2322	39.6568	24.8392	26.7416	18.1935	127.015	64.143	1.98018	0.505003			Protein 21.1	0.89656	0.561564	0.604573	0.411318	0.505003
GL50803_14321	4094.27	7032.27	7780.3	3204.86	1146.91	5626.14	2835.19	1.9844	0.503932			Ribosomal protein L30	1.71759	1.90029	0.782767	0.280126	0.503932
GL50803_9825	149.95	204.008	267.72	153.706	75.3441	235.055	118.085	1.99056	0.502372			TBP-interacting protein TIP49	1.36051	1.7854	1.02505	0.502461	0.502372
GL50803_3983	188.758	55.3529	44.7235	68.8958	24.4513	194.784	97.8444	1.99075	0.502323			5' nucleotidase family protein	0.293248	0.236936	0.364995	0.129538	0.502323
GL50803_16343	159.74	46.2789	130.615	126.075	826.185	433.822	216.144	2.0071	0.498232	median body protein	cytoskeleton	Median body protein	0.289714	0.817672	0.789251	5.17206	0.498232
GL50803_37452	15.3329	6.64375	7.44914	14.8268	186.036	101.827	50.7152	2.00782	0.498053	conserved hypothetical protein	unknown	Hypothetical protein	0.4333	0.485827	0.966993	12.1331	0.498053
GL50803_16371	232.08	196.663	142.951	59.6669	22.2914	198.233	98.6804	2.00884	0.4978	nucleolar GTP-binding (NOG) family protein	RNA processing	Nucleolar GTP-binding protein 1	0.847393	0.615956	0.257096	0.0960505	0.4978
GL50803_115159	190.669	165.051	91.5553	53.6951	150.239	218.643	108.796	2.00966	0.497597	phospholipase B domain protein	lipid metabolism	Hypothetical protein	0.865642	0.480179	0.281614	0.787957	0.497597
GL50803_8587	140.299	265.452	138.254	98.1756	90.849	214.553	106.547	2.01369	0.4966	AGC kinase GK003	unknown	Kinase	1.89204	0.985424	0.69976	0.647538	0.4966
GL50803_7195	81.714	86.2028	104.102	191.863	26.5149	480.579	235.983	2.0365	0.491039	glutamate synthase	pyruvate metabolism	Glutamate synthase	1.05493	1.27398	2.34798	0.324484	0.491039
GL50803_16114	4261.64	3609.44	6037.98	2652.91	2213.69	6117.49	3003.37	2.03688	0.490948	ribosomal protein L36-1	translation	Ribosomal protein L36-1	0.84696	1.41682	0.622509	0.519446	0.490948
GL50803_112408	12.741	9.3923	8.75804	12.9993	23.7194	68.9845	33.62	2.05189	0.487356	hypothetical protein	translation	Hypothetical protein	0.737171	0.68739	1.02027	1.86166	0.487356
GL50803_5947	4890.16	3148.97	5226	2232.05	2292.36	3530.06	1719.64	2.05279	0.487142	ribosomal protein L35a	translation	Ribosomal protein L35a	0.64394	1.06868	0.456437	0.46877	0.487142
GL50803_17429	38.7154	37.1628	23.9421	30.6359	36.9998	100.137	48.7443	2.05433	0.486776	SPC97/98 family protein GCP2	cytoskeleton	Tubulin	0.959897	0.618413	0.79131	0.955687	0.486776
GL50803_93002	13.2752	5.75683	9.51591	17.4213	14.2059	91.7137	44.3104	2.0698	0.483138	hypothetical protein	unknown	Hypothetical protein	0.433653	0.716819	1.31232	1.07011	0.483138
GL50803_16867	50.3382	61.3124	121.889	171.164	414.576	387.577	186.67	2.07627	0.481633	cell division protein 48	mitosis/cytokinesis	AAA family ATPase	1.21801	2.4214	3.40028	8.23581	0.481633
GL50803_15218	82.2244	55.5335	125.18	125.144	106.359	193.583	93.0475	2.08048	0.480659	WD-40 repeat protein	unknown	WD-40 repeat protein	0.67539	1.52242	1.52198	1.29352	0.480659
GL50803_86680	32.2517	13.4923	16.2849	14.9903	7.9058	75.3563	36.1014	2.08735	0.479076	hypothetical protein	unknown	Hypothetical protein	0.418344	0.504932	0.464791	0.245128	0.479076
GL50803_10881	143.884	137.8	137.482	119.488	526.327	223.204	106.894	2.08809	0.478907	WD-40 repeat protein	unknown	Hypothetical protein	0.957716	0.955506	0.830447	3.658	0.478907
GL50803_15054	21.091	15.1864	23.9809	26.0943	8.94357	92.3562	44.2024	2.08939	0.478608	kelch repeat-containing protein	unknown	Kelch repeat-containing protein	0.720042	1.13702	1.23722	0.424047	0.478608
GL50803_101866	52.823	40.9556	40.446	39.7622	18.9478	100.591	47.9518	2.09775	0.476701	NEK kinase GK226	unknown	Kinase	0.775337	0.765689	0.752744	0.358704	0.476701
GL50803_23235	19.784	11.4882	14.4589	17.3816	72.1937	107.953	50.8599	2.12256	0.47113	axoneme-associated protein GASP-180	cytoskeleton	Axoneme-associated protein GASP-180	0.580681	0.730838	0.878569	3.6491	0.47113
GL50803_114698	27.9964	11.2439	11.2561	17.9953	13.3246	84.1354	39.5534	2.12713	0.470116	hypothetical protein	unknown	Hypothetical protein	0.401619	0.402055	0.642772	0.47594	0.470116
GL50803_17254	203.122	251.379	419.638	448.102	284.383	473.76	222.497	2.12929	0.469641	phosphoglucomutase	glycolysis	Phosphomannomutase-2	1.23758	2.06594	2.20607	1.40006	0.469641
GL50803_8726	57.3982	28.0285	41.9467	48.1441	367.124	211.989	99.4306	2.13203	0.469037	actin related protein	unknown	Actin related protein	0.488317	0.730802	0.838774	6.39609	0.469037
GL50803_10608	102.738	79.3681	93.134	82.688	10.2215	182.065	85.2687	2.13519	0.468342	hypothetical protein	unknown	Hypothetical protein	0.772529	0.906519	0.804843	0.0994909	0.468342
GL50803_10870	230.915	369.277	429.858	259.071	39.417	399.193	186.447	2.14105	0.46706	aspartyl-tRNA synthetase	translation	Aspartyl-tRNA synthetase	1.59919	1.86154	1.12193	0.170699	0.46706
GL50803_16996	161.074	104.909	101.276	194.954	1245.19	196.757	91.6696	2.14637	0.465903	enkurin superfamily protein	unknown	Hypothetical protein	0.651309	0.628754	1.21034	7.73055	0.465903
GL50803_14699	2235.25	4826.78	6444.38	2331.61	1124.92	3019.58	1393.66	2.16665	0.461541	ribosomal protein S23	translation	Ribosomal protein S23	2.15939	2.88307	1.04311	0.503264	0.461541
GL50803_16534	15.5449	7.96143	6.32619	13.2672	125.724	79.5494	36.6891	2.1682	0.461212	ankyrin repeat domain containing protein	unknown	Protein 21.1	0.512157	0.406962	0.853476	8.0878	0.461212
GL50803_21897	10.142	7.13309	5.20308	9.07955	16.2603	76.3198	35.1936	2.16857	0.461133	Uso1 domain containing protein	membrane trafficking	Hypothetical protein	0.703322	0.513023	0.895243	1.60326	0.461133
GL50803_6082	3.78248	1.15118	1.11823	1.8355	13.7111	38.6898	17.7745	2.1767	0.45941	hypothetical protein	unknown	Hypothetical protein	0.304345	0.295634	0.485264	3.6249	0.45941
GL50803_101534	972.928	1276.5	1683.36	698.134	47.6377	650.722	297.711	2.18575	0.457509	NEK kinase GK116	unknown	Kinase	1.31202	1.7302	0.71756	0.0489632	0.457509
GL50803_10780	2989.79	3551.2	5477.43	2071.34	2300.86	3603.7	1639.19	2.19846	0.454863	ribosomal protein S27	translation	Ribosomal protein S27	1.18778	1.83205	0.692805	0.769572	0.454863
GL50803_14818	40.9956	27.3971	21.4895	40.0751	95.7068	118.763	53.8277	2.20635	0.453236	hypothetical protein	unknown	Hypothetical protein	0.668294	0.52419	0.977546	2.33456	0.453236
GL50803_16945	75.587	75.6336	65.2553	56.5391	74.6096	106.085	47.86	2.21657	0.451148	kinesin-13	cytoskeleton	Kinesin-13	1.00062	0.863314	0.748	0.987069	0.451148
GL50803_103285	16.1051	12.7078	11.2008	12.6409	5.60528	63.0355	28.1615	2.23836	0.446756	HEAT repeat domain containing protein	unknown	Protein BAP28	0.789054	0.695482	0.7849	0.348044	0.446756
GL50803_12148	115.226	93.3629	117.854	112.837	153.219	162.831	72.7259	2.23897	0.446634	NEK kinase GK250	unknown	Kinase	0.810259	1.02281	0.979267	1.32973	0.446634
GL50803_3746	27.4565	24.7013	18.4521	22.0357	28.0009	98.5004	43.7711	2.25035	0.444375	ankyrin repeat domain containing protein	unknown	Hypothetical protein	0.899652	0.672049	0.802568	1.01983	0.444375
GL50803_40228	8.82257	3.96962	2.73853	6.35437	74.6456	70.7415	31.3943	2.25332	0.443789	hypothetical protein	unknown	Hypothetical protein	0.449939	0.3104	0.72024	8.46075	0.443789
GL50803_23064	10.9238	8.27933	3.27852	4.19599	2.62832	37.5355	16.636	2.25628	0.443207	DNA polymerase B family protein	transcription/DNA binding	DNA polymerase epsilon	0.757917	0.300126	0.384115	0.240605	0.443207
GL50803_5883	446.199	249.054	525.411	357.223	1196.2	459.836	201.57	2.28127	0.438352	DUF4200 domain protein	unknown	Hypothetical protein	0.558168	1.17753	0.800591	2.68087	0.438352
GL50803_32681	12.3737	7.72835	8.82729	19.1631	42.7527	95.8274	41.9876	2.28228	0.438159	hypothetical protein	unknown	Hypothetical protein	0.624579	0.713391	1.5487	3.45513	0.438159
GL50803_137749	10.4154	3.8625	7.63592	9.86996	38.2766	52.2844	22.7395	2.29928	0.434919	leucine rich repeat domain protein	unknown	Hypothetical protein	0.370845	0.733137	0.947631	3.675	0.434919
GL50803_7648	5.67991	2.72735	1.10546	5.17203	40.8602	72.6398	31.4237	2.31162	0.432596	SMC6 protein	transcription/DNA binding	SMC6 protein	0.480175	0.194626	0.910583	7.19381	0.432596
GL50803_10231	182.899	267.255	367.941	191.4	34.7391	196.426	84.5533	2.3231	0.430459	TCP-1 chaperonin subunit alpha family protein	membrane trafficking	TCP-1 chaperonin subunit zeta	1.46122	2.01172	1.04648	0.189936	0.430459
GL50803_103059	16.1544	10.7856	17.3789	23.0399	24.076	148.439	62.9605	2.35765	0.424151	outer arm axonemal dynein heavy chain beta	cytoskeleton	Dynein heavy chain	0.667657	1.0758	1.42623	1.49037	0.424151
GL50803_14168	214.951	78.2297	104.169	73.6903	64.0782	211.552	89.1996	2.37167	0.421644	transmembrane amino acid transporter protein	transporter	Amino acid transporter system N2	0.363942	0.484617	0.342824	0.298106	0.421644
GL50803_4239	6831.68	4815.15	4186.26	1594.61	2727.31	5308.94	2237.5	2.37271	0.421459	hypothetical protein	unknown	Hypothetical protein	0.704827	0.612772	0.233414	0.399215	0.421459
GL50803_103202	22.7552	10.6759	12.1009	16.7669	30.8973	71.5414	30.0481	2.3809	0.42001	hypothetical protein	unknown	Hypothetical protein	0.469163	0.531786	0.736838	1.35781	0.42001
GL50803_17285	37.8683	39.9629	16.6758	29.4477	7.4423	171.042	71.3896	2.3959	0.417381	ankyrin repeat domain containing protein	unknown	Protein 21.1	1.05531	0.440363	0.777635	0.196531	0.417381
GL50803_9088	549.178	711.426	893.908	612.344	83.9003	628.05	261.693	2.39995	0.416675	DJ-1/PfpI family domain protein	unknown	4-methyl-5-thiazole monophosphate biosynthesis enzyme	1.29544	1.62772	1.11502	0.152774	0.416675
GL50803_11247	2834.27	3186.91	5967.37	3052.1	699.976	2613.75	1088.46	2.40133	0.416436	ribosomal protein L13a	translation	Ribosomal protein L13a	1.12442	2.10543	1.07686	0.246969	0.416436
GL50803_9348	116.578	112.338	95.9661	59.2852	18.4928	157.871	65.6661	2.40415	0.415948	glutaminyl-tRNA synthetase	translation	Glutaminyl-tRNA synthetase	0.96363	0.823192	0.508545	0.15863	0.415948
GL50803_7870	5289.92	6241.19	10108.2	2847.84	2185.95	3488.21	1447.43	2.40993	0.414949	ribosomal protein L23A	translation	Ribosomal protein L23A	1.17983	1.91084	0.538352	0.413229	0.414949
GL50803_12150	388.971	454.163	662.903	379.413	87.7357	714.895	295.157	2.42208	0.412868	alanine aminotransferase	pyruvate metabolism	Alanine aminotransferase	1.1676	1.70425	0.975427	0.225558	0.412868
GL50803_5942	692.149	461.483	983.046	392.69	67.9992	760.552	313.256	2.42789	0.41188	RNA recognition motif domain protein	RNA processing	Polyadenylate-binding protein	0.666739	1.42028	0.567349	0.0982436	0.41188
GL50803_91919	277.652	199.189	262.377	148.917	24.4353	260.788	107.149	2.43388	0.410866	TCP-1 chaperonin subunit alpha family protein	membrane trafficking	TCP-1 chaperonin subunit alpha	0.717405	0.944985	0.536344	0.0880069	0.410866
GL50803_16954	32.6005	14.5036	13.2736	9.48513	5.13511	63.2832	25.9905	2.43486	0.410701	hypothetical protein	unknown	Hypothetical protein	0.444889	0.407159	0.29095	0.157516	0.410701
GL50803_11321	27.0523	13.3507	12.8829	17.9465	70.5705	122.629	49.7983	2.46251	0.406089	conserved hypothetical protein	unknown	Hypothetical protein	0.493514	0.476222	0.6634	2.60867	0.406089
GL50803_7350	4.16829	2.36482	1.93224	3.40273	9.98498	46.8641	18.8436	2.487	0.40209	hypothetical protein	unknown	Hypothetical protein	0.567336	0.463557	0.816337	2.39546	0.40209
GL50803_14331	124.297	91.1116	72.9564	150.652	161.623	152.529	60.4852	2.52176	0.396549	variant specific surface protein (VSP-107.2)	VSP	VSP	0.733015	0.586952	1.21203	1.3003	0.396549
GL50803_6171	4352.36	1568.82	2323.52	1223.22	1209.3	2476.22	981.834	2.52204	0.396505	hypothetical protein	unknown	Hypothetical protein	0.360453	0.533853	0.281048	0.277849	0.396505
GL50803_14457	2735.61	793.939	1584.08	753.027	463.002	7153.68	2830.61	2.52726	0.395686	ribosomal L29e protein	translation	Ripening regulated protein DDTFR19	0.290224	0.579059	0.275268	0.16925	0.395686
GL50803_92498	43.9462	18.2833	31.6564	44.9977	289.248	104.278	41.2445	2.52829	0.395524	NEK kinase GK270	unknown	Kinase	0.416038	0.720344	1.02393	6.58187	0.395524
GL50803_16050	33.1435	11.9083	21.9365	91.4004	152.815	139.418	54.8903	2.53994	0.39371	hypothetical protein	unknown	Hypothetical protein	0.359295	0.661864	2.75772	4.61071	0.39371
GL50803_16310	2746.65	2404.23	4964.47	2347.13	404.919	2159.14	844.978	2.55526	0.391349	ribosomal protein L27a	translation	Ribosomal protein L27a	0.875332	1.80746	0.854543	0.147423	0.391349
GL50803_17084	3.1978	3.32538	2.30191	7.29895	6.07166	54.8626	21.2674	2.57966	0.387648	NEK kinase GK192	unknown	Kinase	1.0399	0.719842	2.28249	1.8987	0.387648
GL50803_6582	8.77431	2.97435	2.0226	8.61703	31.6744	79.3926	30.6624	2.58925	0.386212	hypothetical protein	unknown	Hypothetical protein	0.338984	0.230514	0.982075	3.6099	0.386212
GL50803_8462	5703.83	5585.82	9370.1	4005.49	1611.99	4845.23	1857.07	2.60907	0.383278	ribosomal protein L27	translation	Ribosomal protein L27	0.97931	1.64277	0.702246	0.282615	0.383278
GL50803_94542	21.7019	10.5306	12.0417	17.8021	93.6183	88.257	33.7651	2.61385	0.382577	hypothetical protein	unknown	Hypothetical protein	0.485239	0.554868	0.820301	4.31383	0.382577
GL50803_17543	116.872	133.101	48.8934	71.5053	52.4071	175.265	66.78	2.62451	0.381023	zf MYND domain containing protein	transcription/DNA binding	Zinc finger domain	1.13886	0.41835	0.611826	0.448415	0.381023
GL50803_96363	7.34489	2.64788	2.87941	6.07975	26.768	58.8795	22.3895	2.62978	0.38026	CAMKK GK045	unknown	Kinase	0.360506	0.392029	0.827752	3.64444	0.38026
GL50803_7533	273.566	365.487	240.167	176.534	31.3925	268.613	101.159	2.65535	0.376598	WD-40 repeat protein	unknown	Angio-associated migratory cell protein	1.33601	0.877912	0.645307	0.114753	0.376598
GL50803_16532	102.931	49.0837	53.4748	52.7079	77.2793	258.582	97.3268	2.65684	0.376387	ankyrin repeat domain containing protein	unknown	Protein 21.1	0.47686	0.519521	0.51207	0.750787	0.376387
GL50803_8854	278.808	117.194	97.519	65.2363	159.981	255.749	95.2159	2.68599	0.372302	hypothetical protein	unknown	Hypothetical protein	0.420339	0.349771	0.233983	0.573803	0.372302
GL50803_15084	32.5767	20.7291	15.9522	19.8022	20.1729	35.3456	13.0181	2.71511	0.368309	hypothetical protein	unknown	Hypothetical protein	0.636317	0.489681	0.607864	0.619243	0.368309
GL50803_40831	13.742	7.34802	6.33834	9.96311	3.31987	89.7	32.8178	2.73327	0.365862	ankyrin repeat domain containing protein	unknown	Coiled-coil protein	0.534713	0.461239	0.725012	0.241586	0.365862
GL50803_1345	1937.44	3703.1	4335.59	2422.42	720.122	2906.8	1055.91	2.75289	0.363255	ribosomal protein L10a	translation	Ribosomal protein L10a	1.91134	2.23779	1.25032	0.371687	0.363255
GL50803_7532	202.285	192.282	324.93	196.245	124.444	479.822	173.34	2.7681	0.361259	vacuolar ATP synthase catalytic subunit A	membrane trafficking	Vacuolar ATP synthase catalytic subunit A	0.95055	1.6063	0.970141	0.615191	0.361259
GL50803_10161	56.0803	30.156	14.2717	21.6095	6.74163	155.795	56.2771	2.76836	0.361225	hypothetical protein	unknown	Hypothetical protein	0.537729	0.254487	0.385331	0.120214	0.361225
GL50803_15520	1987.34	1748.06	3029.85	1726.93	319.245	2659.29	956.078	2.78146	0.359524	ribosomal protein L21	translation	Ribosomal protein L21	0.879598	1.52458	0.868966	0.160639	0.359524
GL50803_13220	39.5872	41.1694	30.8265	22.6085	8.02641	96.0711	34.3646	2.79564	0.3577	ATP-dependent RNA helicase	RNA processing	ATP-dependent RNA helicase	1.03997	0.778699	0.571106	0.202753	0.3577
GL50803_8044	2971.77	816.056	1035.92	1188.01	149.616	1750.61	625.902	2.79694	0.357534	PQ loop domain containing protein	membrane trafficking?	Seven transmembrane protein 1	0.274603	0.348587	0.399765	0.0503458	0.357534
GL50803_7207	25.5311	21.4362	22.9462	44.1654	596.633	132.492	47.3323	2.79919	0.357246	hypothetical protein	unknown	Hypothetical protein	0.839611	0.898755	1.72987	23.3689	0.357246
GL50803_18470	115.474	125.367	118.49	82.026	30.1213	365.503	130.528	2.80019	0.357119	vacuolar proton-ATPase subunit	membrane trafficking	Vacuolar proton-ATPase subunit	1.08567	1.02612	0.710342	0.260849	0.357119
GL50803_112801	33.1965	52.7246	100.33	154.528	23.1101	200.248	70.9557	2.82216	0.354339	variant specific surface protein (VSP-169)	VSP	VSP	1.58826	3.02231	4.65495	0.696161	0.354339
GL50803_17342	267.964	140.098	103.361	86.2269	66.404	175.384	61.9644	2.8304	0.353307	major facilitator superfamily protein	transporter	Hypothetical protein	0.522824	0.385727	0.321785	0.247809	0.353307
GL50803_15251	618.331	522.279	407.305	164.854	32.335	332.354	117.163	2.83668	0.352525	hypothetical protein	unknown	Hypothetical protein	0.844659	0.658717	0.266611	0.052294	0.352525
GL50803_16264	38.0561	33.8991	19.5092	24.5759	30.6495	115.415	40.6488	2.83932	0.352197	WD-40 repeat protein	unknown	WD-40 repeat protein	0.890767	0.512643	0.645781	0.805377	0.352197
GL50803_7878	4671.48	3445.04	5621.75	2487.14	360.406	2882.54	1013.3	2.84471	0.35153	ribosomal protein S14	translation	Ribosomal protein S14	0.737462	1.20342	0.532409	0.0771503	0.35153
GL50803_11359	1954.04	1230.57	2627.68	1486.36	452.744	1622.24	570.104	2.84552	0.35143	ribosomal protein S4	translation	Ribosomal protein S4	0.629757	1.34474	0.76066	0.231696	0.35143
GL50803_22543	74.6449	51.5421	37.8595	57.9436	89.8077	212.314	74.5223	2.849	0.351	hypothetical protein	unknown	Hypothetical protein	0.690497	0.507195	0.776257	1.20313	0.351
GL50803_35332	21.0908	13.8026	11.6522	16.6325	8.93257	146.001	51.144	2.8547	0.350299	hypothetical protein	unknown	Hypothetical protein	0.654437	0.552478	0.788614	0.423529	0.350299
GL50803_3256	295.93	213.258	301.458	187.361	55.592	215.455	75.3172	2.86063	0.349573	epsin	membrane trafficking	EH domain binding protein epsin 2	0.720637	1.01868	0.633126	0.187855	0.349573
GL50803_16235	518.784	297.477	338.239	198.905	78.0054	405.89	141.771	2.863	0.349284	CAMK kinase GK017	unknown	Kinase	0.573412	0.651984	0.383406	0.150362	0.349284
GL50803_41942	202.041	215.016	120.29	79.2874	51.2167	207.603	72.2449	2.8736	0.347995	high cysteine membrane protein (HCMp) Group 6	encystation?	High cysteine membrane protein Group 6	1.06422	0.595374	0.392432	0.253497	0.347995
GL50803_32730	16.4386	12.1564	8.13705	14.4536	66.8636	125.383	43.5046	2.88206	0.346974	hypothetical protein	unknown	Hypothetical protein	0.739503	0.494997	0.879248	4.06748	0.346974
GL50803_7444	332.086	183.619	264.158	139.996	149.343	329.142	111.439	2.95356	0.338574	UvrB domain containing protein	transcription/DNA binding	Hypothetical protein	0.552926	0.795451	0.421565	0.449712	0.338574
GL50803_6022	2516.13	1139.43	2092.95	1484.85	753.621	2532.84	855.666	2.96008	0.337829	ribosomal protein S20	translation	Ribosomal protein S20	0.45285	0.831813	0.590132	0.299516	0.337829
GL50803_17054	7032.95	6803.32	13157.9	7347.64	512.913	4808.81	1617.07	2.97378	0.336272	acidic ribosomal protein P0	translation	Acidic ribosomal protein P0	0.967349	1.87089	1.04475	0.07293	0.336272
GL50803_9270	127.886	61.6899	116.42	124.017	249.201	187.778	62.6418	2.99765	0.333595	dual specificity protein phosphatase	unknown	Dual specificity protein phosphatase CDC14A	0.482382	0.910342	0.969746	1.94862	0.333595
GL50803_13922	10.9186	21.3869	14.8959	24.0727	7.63103	124	40.9143	3.03073	0.329954	hypothetical protein	unknown	Hypothetical protein	1.95876	1.36427	2.20474	0.698902	0.329954
GL50803_96399	8.70166	4.34809	3.22011	6.78672	7.33832	76.6452	25.2287	3.03802	0.329162	hypothetical protein	unknown	Spindle pole body protein	0.499685	0.370057	0.779934	0.843324	0.329162
GL50803_17283	16.2406	11.4938	13.161	18.5348	53.2964	88.0334	28.7481	3.06223	0.326559	hypothetical protein	unknown	Hypothetical protein	0.70772	0.810376	1.14126	3.28168	0.326559
GL50803_31998	44.9348	25.5248	25.7177	71.3533	79.4387	118.015	38.4807	3.06686	0.326066	hypothetical protein	unknown	Hypothetical protein	0.568041	0.572334	1.58793	1.76787	0.326066
GL50803_9283	6.35404	4.41102	2.62465	3.69601	22.506	50.3888	16.03	3.14341	0.318126	hypothetical protein	unknown	Hypothetical protein	0.694207	0.413068	0.581679	3.542	0.318126
GL50803_16967	24.2769	12.3411	15.5115	22.8132	22.4214	100.796	31.601	3.18965	0.313514	NEK kinase GK240	unknown	Kinase	0.508347	0.638941	0.939708	0.923569	0.313514
GL50803_16351	15.5618	14.8751	4.7492	9.74924	24.0536	67.2202	20.9415	3.2099	0.311536	hypothetical protein	unknown	Hypothetical protein	0.955873	0.305183	0.626485	1.54568	0.311536
GL50803_16298	2903.52	4066.76	5452.24	2435.23	826.799	2326.62	719.651	3.23298	0.309312	ribosomal protein S27AE	translation	Hypothetical protein	1.40063	1.8778	0.838716	0.284757	0.309312
GL50803_3032	244.635	339.569	294.338	200.694	297.309	261.902	80.81	3.24096	0.308551	tryptophanyl-tRNA synthetase	translation	Tryptophanyl-tRNA synthetase	1.38806	1.20317	0.820381	1.21532	0.308551
GL50803_16525	389.787	439.377	983.666	951.653	50.1696	1112.84	339.904	3.27398	0.305438	ribosomal protein L3	translation	Ribosomal protein L3	1.12722	2.5236	2.44147	0.12871	0.305438
GL50803_16312	15.1275	9.83052	18.7306	15.6763	2.43867	73.1842	22.0981	3.31179	0.301952	hypothetical protein	unknown	Hypothetical protein	0.649844	1.23818	1.03628	0.161208	0.301952
GL50803_16265	3255.71	2979.67	3890.57	2240.92	303.155	2493.99	751.803	3.31735	0.301446	ribosomal protein S3a	translation	Ribosomal protein S3a	0.915214	1.195	0.688305	0.0931149	0.301446
GL50803_34141	211.877	256.839	175.3	90.5834	31.5577	171.677	51.45	3.33677	0.299691	Nin one binding 1 (NOB1)	rRNA processing	Nin one binding protein-like protein	1.21221	0.827367	0.427528	0.148943	0.299691
GL50803_10219	16.4399	5.79891	6.11971	7.16823	2.45392	67.3702	20.1764	3.33906	0.299486	ankyrin repeat domain containing protein	unknown	Protein 21.1	0.352734	0.372247	0.436026	0.149266	0.299486
GL50803_112112	22.0468	12.2673	11.374	17.501	155.842	79.4674	23.3588	3.40203	0.293942	hypothetical protein	unknown	Hypothetical protein	0.556421	0.515903	0.793811	7.06869	0.293942
GL50803_14091	3240.57	5789.84	6367.36	3095.34	878.946	5105.58	1467.49	3.47912	0.287429	ribosomal protein L14	translation	Ribosomal protein L14	1.78667	1.96489	0.955184	0.271232	0.287429
GL50803_114623	1021.26	483.21	341.851	293.487	244.423	812.314	231.996	3.50141	0.285599	EAM-a like transporter domain family protein	transporter	Hypothetical protein	0.473151	0.334735	0.287377	0.239335	0.285599
GL50803_7679	53.9404	38.3366	34.2169	31.9354	27.176	123.421	33.6333	3.66961	0.272509	ankyrin repeat domain containing protein	unknown	Protein 21.1	0.710721	0.634346	0.59205	0.503815	0.272509
GL50803_10311	11755.3	7746.9	16590.3	8897.76	507.29	11794	3169.7	3.72086	0.268755	ornithine carbamoyltransferase	arginine metabolism	Ornithine carbamoyltransferase	0.659013	1.4113	0.756915	0.0431542	0.268755
GL50803_13561	7562.9	9534.45	10339.4	3435.72	353.615	4000.37	1074.71	3.72228	0.268653	ribosomal protein L9	translation	Translation elongation factor	1.26069	1.36712	0.454286	0.0467565	0.268653
GL50803_17056	1557.12	808.026	1955.49	1201.08	475.71	1584.06	421.526	3.75792	0.266105	ribosomal protein L18	translation	Ribosomal protein L9	0.518923	1.25584	0.771347	0.305506	0.266105
GL50803_14620	6619.92	7431.21	8873.42	5631.31	943.372	7042.32	1843.53	3.82002	0.261779	ribosomal protein S6	translation	Ribosomal protein S6	1.12255	1.34041	0.850661	0.142505	0.261779
GL50803_14614	4441.77	2147.62	3406.37	2154.84	391.376	2870.33	750.691	3.82358	0.261535	eukaryotic translation initiation factor 5A	translation	Eukaryotic translation initiation factor 5A	0.483505	0.766895	0.485131	0.0881126	0.261535
GL50803_22808	27.2499	19.1303	26.8215	21.518	26.4693	128.538	32.8424	3.91378	0.255507	histidyl-tRNA synthetase	translation	Histidyl-tRNA synthetase	0.702032	0.984279	0.789654	0.971354	0.255507
GL50803_3903	13.1061	8.5753	13.5785	14.3659	10.3776	66.5478	16.7579	3.97113	0.251817	ankyrin repeat domain containing protein	unknown	Protein 21.1	0.654298	1.03604	1.09612	0.791814	0.251817
GL50803_102455	27.1441	17.2843	13.8519	29.089	361.825	112.807	27.1773	4.15078	0.240919	kinesin-6	unknown	Kinesin-6	0.636761	0.51031	1.07165	13.3298	0.240919
GL50803_16760	239.545	138.82	103.51	66.4962	21.8133	233.365	55.5981	4.19736	0.238245	phenylalanyl-tRNA synthetase beta chain	translation	Phenylalanyl-tRNA synthetase beta chain	0.579515	0.432111	0.277594	0.0910614	0.238245
GL50803_17090	2826.37	896.372	2479.71	2212.24	7759.18	1656.21	393.676	4.20704	0.237697	SAM domain containing protein	unknown	Giardia trophozoite antigen GTA-1	0.317146	0.877348	0.782714	2.74528	0.237697
GL50803_23004	1439.97	1222.74	1416.05	662.892	131.538	953.49	226.166	4.21589	0.237198	hypothetical protein	unknown	Hypothetical protein	0.849143	0.983389	0.460351	0.0913477	0.237198
GL50803_16751	78.681	85.4892	60.2719	73.5781	18.9647	275.697	63.2094	4.36165	0.229271	hypothetical protein	unknown	Hypothetical protein	1.08653	0.766029	0.935144	0.241033	0.229271
GL50803_6725	33.132	23.1077	17.9014	27.2753	61.3333	98.3393	22.0977	4.45021	0.224709	hypothetical protein	unknown	Hypothetical protein	0.697444	0.540305	0.823231	1.85118	0.224709
GL50803_3490	85.6087	92.0363	61.8698	70.503	290.85	125.714	28.023	4.4861	0.222911	NEK kinase GK232	unknown	Kinase	1.07508	0.722705	0.823549	3.39744	0.222911
GL50803_22855	355.747	186.119	229.435	153.719	22.6251	318.302	70.355	4.52423	0.221032	hypothetical protein	unknown	Hypothetical protein	0.523178	0.644939	0.432102	0.0635988	0.221032
GL50803_101212	7.78694	6.05074	7.21709	9.81188	11.6548	63.2819	13.2905	4.76144	0.210021	hypothetical protein	unknown	Hypothetical protein	0.777037	0.92682	1.26004	1.49671	0.210021
GL50803_14938	1681.98	1705.56	2977.33	2057.19	336.449	3110.26	637.528	4.87862	0.204976	ribosomal protein L12	translation	Ribosomal protein L12	1.01402	1.77013	1.22308	0.200032	0.204976
GL50803_3570	2178.87	3784.17	3900.22	1667.6	634.127	11039.2	2239.51	4.92929	0.202869	ribosomal protein S28	translation	Ribosomal protein S28	1.73676	1.79002	0.765351	0.291035	0.202869
GL50803_9382	87.0219	61.3474	66.7841	44.4606	24.0145	111.453	21.5594	5.16958	0.193439	protein farnesyltransferase domain containing protein	unknown	Prenyltransferase	0.704965	0.76744	0.510913	0.275959	0.193439
GL50803_17255	82.2781	71.6014	115.169	97.573	630.263	166.348	31.7761	5.235	0.191022	hypothetical protein	unknown	Hypothetical protein	0.870236	1.39975	1.18589	7.66016	0.191022
GL50803_113836	10.1879	5.46807	8.95962	13.808	1.23527	25.9288	4.77655	5.42835	0.184218	high cysteine membrane protein (HCMp) EGF-like	encystation?	High cysteine membrane protein EGF-like	0.536722	0.879437	1.35533	0.121249	0.184218
GL50803_23496	6.05193	5.17775	3.78254	4.44648	1.78194	39.1667	7.20466	5.4363	0.183949	DNA-directed RNA polymerase subunit A	transcription/DNA binding	RNA polymerase AI large subunit	0.855554	0.625014	0.734721	0.294442	0.183949
GL50803_7414	479.661	269.033	282.161	625.5	3236.75	452.835	78.0095	5.80487	0.172269	ankyrin domain containing protein	unknown	Protein 21.1	0.560882	0.588251	1.30405	6.74799	0.172269
GL50803_5908	655.999	207.988	152.021	114.487	59.086	820.663	140.895	5.82464	0.171684	hypothetical protein	unknown	Hypothetical protein	0.317055	0.23174	0.174523	0.0900703	0.171684
GL50803_7850	136.862	83.0414	100.424	283.578	394.799	187.935	31.2282	6.01812	0.166165	SGT1 domain containing protein	proteasome	SGT1-like protein	0.606753	0.733761	2.072	2.88465	0.166165
GL50803_33862	4073.59	3458.99	4605.91	2156.36	926.472	3575.4	590.467	6.05521	0.165147	ribosomal protein S12	translation	Ribosomal protein S12	0.849126	1.13068	0.529351	0.227434	0.165147
GL50803_16453	2826.38	1566.33	1973.63	1132.95	505.528	3114.43	513.461	6.06556	0.164865	carbamate kinase	arginine metabolism	Carbamate kinase	0.554182	0.698289	0.400848	0.178861	0.164865
GL50803_114674	142.862	160.13	248.468	364.645	64.6426	36.5767	6.00746	6.08855	0.164243	variant specific surface protein	VSP	Hypothetical protein	1.12087	1.73922	2.55243	0.452483	0.164243
GL50803_112718	8.77977	7.59259	3.87833	8.748	11.4277	39.8497	6.28216	6.34331	0.157646	ribonuclease II domain containing protein	RNA processing	Mitotic control protein dis3	0.864782	0.441735	0.996381	1.30159	0.157646
GL50803_112103	3950.15	2483.68	2902.87	1452.31	99.1957	3205.57	497.226	6.44691	0.155113	arginine deiminase	arginine metabolism	Arginine deiminase	0.628756	0.734876	0.367659	0.0251119	0.155113
GL50803_16237	49.8417	34.1805	33.2953	31.8072	156.754	82.4707	12.0235	6.85913	0.145791	C terminal sperm tail domain protein	unknown	Hypothetical protein	0.685781	0.668021	0.638164	3.14504	0.145791
GL50803_114777	339.636	269.972	174.469	116.388	24.3389	484.841	70.6358	6.86396	0.145689	major facilitator superfamily protein	transporter	Hypothetical protein	0.794886	0.513694	0.342685	0.0716617	0.145689
GL50803_17454	92.8977	75.4629	80.1555	112.566	160.873	105.393	15.0208	7.01647	0.142522	hypothetical protein	unknown	Hypothetical protein	0.812323	0.862836	1.21172	1.73172	0.142522
GL50803_2622	815.532	120.598	191.578	148.338	251.51	293.131	37.0987	7.90138	0.12656	radial spoke head protein 1	cytoskeleton	Phosphatidylinositol-4-phosphate 5-kinase	0.147876	0.234912	0.181891	0.3084	0.12656
GL50803_6664	584.446	367.501	477.394	410.545	88.9973	626.207	78.7501	7.95182	0.125757	ZIP zinc transporter domain family protein	transporter	Zinc transporter domain	0.628802	0.816832	0.702452	0.152276	0.125757
GL50803_10038	330.801	343.812	253.761	123.827	32.8419	189.434	23.8129	7.9551	0.125706	alpha-18 giardin	unknown	Alpha-18 giardin	1.03933	0.767111	0.374325	0.0992799	0.125706
GL50803_7552	23.6205	18.0326	21.1426	31.989	108.073	80.534	9.76725	8.24531	0.121281	nucleoporin FG2 familiy protein	unknown	Hypothetical protein	0.76343	0.895095	1.35429	4.57539	0.121281
GL50803_16202	188.339	119.143	142.475	147.499	656.951	171.064	19.3862	8.82401	0.113327	PF16	cytoskeleton	Axoneme central apparatus protein	0.632599	0.756482	0.783157	3.48813	0.113327
GL50803_137617	144.008	322.538	454.733	765.69	41.9119	528.377	59.1228	8.93694	0.111895	variant specific surface protein (VSP-77)	VSP	VSP	2.23972	3.15769	5.317	0.291039	0.111895
GL50803_10428	3697.67	2551.07	4240.49	3067.67	631.697	3212.27	345.697	9.29215	0.107618	ribosomal protein L10	translation	Ribosomal protein L10	0.689913	1.1468	0.829622	0.170836	0.107618
GL50803_11950	4613.57	6515.51	10034.6	3855.3	1755.82	1873.04	199.918	9.36904	0.106735	ribosomal protein L18	translation	Ribosomal protein L18	1.41225	2.17502	0.835644	0.380577	0.106735
GL50803_100955	585.097	301.891	538.57	333.153	882.053	412.684	41.229	10.0096	0.0999045	mitotic spindle checkpoint protein MAD2	mitosis	Mitotic spindle checkpoint protein MAD2	0.515967	0.92048	0.569398	1.50753	0.0999045
GL50803_137618	101.594	222.115	351.56	833.67	66.7937	617.06	60.4398	10.2095	0.097948	variant specific surface protein (VSP-8)	VSP	VSP	2.1863	3.46044	8.2059	0.657457	0.097948
GL50803_13372	184.82	56.3219	55.319	66.7108	33.0281	84.5644	7.83522	10.7929	0.0926539	conserved hypothetical protein	unknown	Spindle pole protein	0.304739	0.299313	0.36095	0.178704	0.0926539
GL50803_15053	684.789	325.788	747.717	701.151	216.282	2904.38	248.058	11.7085	0.0854082	hypothetical protein	unknown	Hypothetical protein	0.475749	1.09189	1.02389	0.315837	0.0854082
GL50803_9810	5934.63	3769.26	5334.25	2335.22	1974.62	8077.48	594.123	13.5956	0.073553	ribosomal protein L44	translation	Ribosomal protein L44	0.63513	0.898834	0.39349	0.332728	0.073553
GL50803_10238	79.0489	36.3979	9.25686	9.08358	5.53553	259.584	14.5771	17.8077	0.0561556	glycosaminoglycan (GAG) polysaccharide lyase family protein	unknown	Hypothetical protein	0.460448	0.117103	0.114911	0.0700267	0.0561556
GL50803_137606	12.9072	27.3629	31.8522	73.8606	10.114	137.434	3.66211	37.5286	0.0266463	variant specific surface protein (VSP-92)	VSP	VSP	2.11997	2.46779	5.72243	0.783594	0.0266463
GL50803_101074	307.857	523.11	688.784	1466.96	126.605	810.428	17.2604	46.953	0.0212979	variant specific surface protein (VSP-88)	VSP	VSP with INR	1.6992	2.23735	4.76507	0.411246	0.0212979
GL50803_116477	59.3114	65.4351	135.394	227.279	19.8926	44.2223	0	0	0			VSP	1.10325	2.28277	3.83196	0.335393	0
GL50803_26847	11.6493	23.1441	30.427	39.9118	3.92447	914.277	0	0	0			Hypothetical protein	1.98674	2.61192	3.42611	0.336885	0
GL50803_31984	5.16151	9.27083	4.64691	16.0427	75.5395	207.149	0	0	0			Hypothetical protein	1.79615	0.9003	3.10814	14.6352	0
GL50803_98942	7.76903	11.5815	7.66586	21.0723	1.33468	258.603	0	0	0			Hypothetical protein	1.49073	0.98672	2.71235	0.171795	0
GL50803_35993	2.15021	1.51305	0.665705	5.44321	3.60815	97.7401	0	0	0			Hypothetical protein	0.703675	0.3096	2.53148	1.67805	0
GL50803_112048	24.2708	50.8275	81.7988	60.9086	28.1458	43.9698	0	0	0			VSP	2.09418	3.37026	2.50954	1.15966	0
GL50803_105640	4.17919	1.49054	0	10.0638	9.07954	643.338	0	0	0			Hypothetical protein	0.356658	0	2.40807	2.17256	0
GL50803_349	4.52757	3.26944	3.18384	10.6269	1.75154	320.251	0	0	0			Hypothetical protein	0.722118	0.703212	2.34715	0.386861	0
GL50803_92957	53.2914	84.0799	31.2154	123.42	343.168	157.907	0	0	0			Hypothetical protein	1.57774	0.585749	2.31595	6.43946	0
GL50803_32898	47.7764	113.133	126.697	103.209	362.91	1515.36	0	0	0			Hypothetical protein	2.36797	2.65187	2.16025	7.59601	0
GL50803_28906	7.82601	5.74851	7.04553	16.014	1.70973	15.4033	0	0	0			Multidrug resistance-associated protein Mrp2	0.734539	0.900271	2.04625	0.218468	0
GL50803_9851	52.9764	51.1937	67.2708	101.375	113.208	211.455	0	0	0			Hypothetical protein	0.966349	1.26983	1.91359	2.13695	0
GL50803_15007	8.04024	4.73881	7.58182	15.3157	0.638433	65.6013	0	0	0			Hypothetical protein	0.589387	0.942984	1.90488	0.0794047	0
GL50803_103237	4.51778	4.62279	5.60696	7.77482	1.69465	53.2976	0	0	0			Variant-specific surface protein	1.02324	1.24109	1.72094	0.375107	0
GL50803_34736	2.17486	0	0	3.53653	0	1231.61	0	0	0			Hypothetical protein	0	0	1.6261	0	0
GL50803_9826	66.9017	75.6907	48.7713	106.504	417.675	414.48	0	0	0			Hypothetical protein	1.13137	0.728999	1.59195	6.24311	0
GL50803_8229	14.5091	18.8214	13.2431	22.3123	8.36812	246.328	0	0	0			Hypothetical protein	1.29721	0.912744	1.53781	0.57675	0
GL50803_11605	2.12096	2.08136	0	3.17882	43.1036	336.332	0	0	0			Hypothetical protein	0.981329	0	1.49876	20.3227	0
GL50803_104063	9.72064	12.5645	11.1949	13.933	8.93555	42.7666	0	0	0			Hypothetical protein	1.29256	1.15166	1.43334	0.919235	0
GL50803_7107	25.9772	44.5544	25.5852	32.382	41.1138	2746.46	0	0	0			Hypothetical protein	1.71513	0.98491	1.24655	1.58269	0
GL50803_6319	14.5927	10.1806	10.5669	17.6212	1.67361	255.609	0	0	0			Hypothetical protein	0.69765	0.724122	1.20754	0.114688	0
GL50803_102070	19.7526	27.8242	8.21003	23.8043	15.0064	160.022	0	0	0			Hypothetical protein	1.40863	0.415643	1.20512	0.759718	0
GL50803_36583	9.5828	4.13578	5.37917	11.2899	33.638	1361.01	0	0	0			Hypothetical protein	0.431584	0.561336	1.17814	3.51025	0
GL50803_19575	5.9827	8.54799	9.85276	7.0458	1.48144	69.4321	0	0	0			Variant-specific surface protein	1.42878	1.64688	1.1777	0.247621	0
GL50803_23858	5.35914	9.09205	6.67044	6.20044	4.14426	142.995	0	0	0			Hypothetical protein	1.69655	1.24468	1.15698	0.773307	0
GL50803_9505	460.608	1214.42	709.624	515.667	1209.63	1730.1	0	0	0			Hypothetical protein	2.63656	1.54062	1.11954	2.62616	0
GL50803_27973	25.8069	23.0729	20.4966	28.5253	2.09288	419.905	0	0	0			Hypothetical protein	0.894059	0.794229	1.10534	0.0810977	0
GL50803_29630	26.7026	69.9531	43.0185	29.4759	12.0854	58.1153	0	0	0			Hypothetical protein	2.61971	1.61102	1.10386	0.452593	0
GL50803_893	82.2832	54.3784	112.86	80.9897	3.69832	83.0849	0	0	0			Hypothetical protein	0.660869	1.3716	0.98428	0.0449462	0
GL50803_9509	97.9686	80.1058	96.072	92.4306	475.566	734.165	0	0	0			RNA polymerase II subunit Rpb12	0.817668	0.980641	0.943472	4.85427	0
GL50803_9644	72.5292	51.0627	79.0007	62.398	5.72799	92.4043	0	0	0			Hypothetical protein	0.70403	1.08923	0.860316	0.078975	0
GL50803_26439	0.67387	0	0.480077	0.534945	0	194.686	0	0	0			Hypothetical protein	0	0.712418	0.79384	0	0
GL50803_93862	8.66553	9.15442	11.0035	6.85408	3.81614	63.5861	0	0	0			Hypothetical protein	1.05642	1.2698	0.790959	0.440382	0
GL50803_2503	80.1693	66.8766	67.3037	63.246	7.39973	1123.03	0	0	0			Hypothetical protein	0.834192	0.83952	0.788905	0.0923013	0
GL50803_12993	11.2024	5.91758	10.1139	8.72184	5.52788	82.158	0	0	0			VSP	0.528242	0.902833	0.778569	0.493455	0
GL50803_35841	38.3425	22.6794	25.1258	27.6552	22.063	338.837	0	0	0			Hypothetical protein	0.591495	0.655299	0.721268	0.575419	0
GL50803_10857	70.9308	71.4238	81.5361	50.7916	11.2317	138.325	0	0	0			Small nuclear ribonucleoprotein B	1.00695	1.14952	0.716073	0.158347	0
GL50803_10271	17.9462	23.4788	12.3469	12.5179	11.8433	300.864	0	0	0			Hypothetical protein	1.30829	0.687995	0.697524	0.659934	0
GL50803_9414	9.24432	4.90099	7.98307	6.20873	54.4783	1486.64	0	0	0			Hypothetical protein	0.530162	0.863565	0.671626	5.89316	0
GL50803_3679	186.613	203.33	249.251	125.177	42.1356	151.909	0	0	0			Hypothetical protein	1.08958	1.33566	0.670784	0.225791	0
GL50803_7677	8.05089	8.1133	7.66049	5.21374	9.65783	29.953	0	0	0			Hypothetical protein	1.00775	0.951508	0.647598	1.1996	0
GL50803_6472	9.26298	9.85298	0.895488	5.20625	19.1149	108.428	0	0	0			Hypothetical protein	1.06369	0.0966739	0.562049	2.06358	0
GL50803_4046	83.9475	93.2607	46.1434	43.856	29.6287	111.764	0	0	0			Hypothetical protein	1.11094	0.54967	0.522422	0.352943	0
GL50803_20307	49.0261	47.2825	27.4623	25.4036	14.3954	101.019	0	0	0			Hypothetical protein	0.964435	0.560157	0.518165	0.293627	0
GL50803_2000	50.0465	98.705	25.6462	25.2445	3.6727	262.461	0	0	0			Hypothetical protein	1.97227	0.512447	0.504421	0.0733858	0
GL50803_3745	7.03039	5.94738	3.09446	3.01357	2.78246	100.291	0	0	0			Hypothetical protein	0.845953	0.440155	0.428649	0.395776	0
GL50803_2797	28.7743	12.3412	13.4437	12.2298	8.8775	853.18	0	0	0			Hypothetical protein	0.428897	0.467212	0.425025	0.308522	0
GL50803_8325	53.1557	66.0209	32.8123	21.9574	19.9095	91.1218	0	0	0			Hypothetical protein	1.24203	0.617287	0.413077	0.374551	0
GL50803_27910	36.5684	48.7843	13.8588	14.6153	4.8599	73.9754	0	0	0			Hypothetical protein	1.33406	0.378983	0.39967	0.132899	0
GL50803_7136	14.418	13.6746	8.02232	4.99033	17.4314	360.342	0	0	0			Hypothetical protein	0.948439	0.55641	0.346118	1.209	0
GL50803_11976	167.748	72.2364	96.6728	56.9427	187.202	269.299	0	0	0			Hypothetical protein	0.430625	0.576298	0.339454	1.11597	0
GL50803_28526	179.39	79.5708	111.122	55.0806	122.76	122.766	0	0	0			Hypothetical protein	0.443563	0.619444	0.307044	0.684319	0
GL50803_103536	2.49047	2.56926	0	0.5385	1.82728	155.875	0	0	0			Hypothetical protein	1.03164	0	0.216224	0.733709	0
GL50803_93877	34.9828	1.36873	1.04005	7.01182	10.8923	236.012	0	0	0			Hypothetical protein	0.0391258	0.0297303	0.200436	0.311362	0
GL50803_37977	11.1509	5.69926	9.30672	2.15066	1.57206	461.945	0	0	0			Hypothetical protein	0.511103	0.834616	0.192869	0.140981	0
GL50803_86994	14.7415	7.58601	4.94333	2.82949	3.1397	123.88	0	0	0			Hypothetical protein	0.514602	0.335334	0.19194	0.212984	0
GL50803_9068	130.172	47.7577	41.1276	20.6912	19.1022	55.84	0	0	0			Hypothetical protein	0.366882	0.315948	0.158953	0.146746	0
GL50803_31420	0.501669	0.79943	0	0	0.29554	108.842	0	0	0			Hypothetical protein	1.59354	0	0	0.589114	0
GL50803_36603	0	2.07195	0	1.59767	0.863407	870.514	0	0	0			Hypothetical protein
GL50803_39547	0	0.520875	0	2.42532	36.5743	156.091	0	0	0			Hypothetical protein
max FPKM	11755.3	10772.1	20408	19153.8	40637.9	11794	39321.1						3.92799	73.427	281.957	66.3604	152.802
min FPKM	0	0	0	0	0	6.39511	0						0	0	0	0	0
average FPKM	609.628	615.244	935.711	610.788	371.472	632.62	819.031						0.99967	1.47	2.83435	1.70814	3.16941
stdev FPKM	1388.48	1509.77	2379.52	1678.65	2126.33	1395.25	2334.9						0.538307	3.74237	14.8876	4.13206	10.2623
